# Supplementary material for: Network-based SNP meta-analysis identifies joint and disjoint genetic features across common human diseases
Source: BMC Genomics. 2012 Sep 18;13:490. doi: 10.1186/1471-2164-13-490 (PMC3782362; doi:10.1186/1471-2164-13-490)
Supplement: Additional file 2 — Table S1. List of all disease-variant associations contained in the SVN. Contained is the high-quality data set which was used for the construction of the SVN, ordered by the rs-number of the tagging SNP. The first column contains this rs-number of the tagging SNP, the second column lists the disease associations and the third column gives the PubMed ID of the GWAS publication the association was reported in. In the fourth column the (gene or intergenic) locus of the tagging SNP can be found. The sixth column gives the SNP and the risk allele reported in the GWAS. If the rs-numbers of the tagging SNP (column 1) diverges from the rs-number listed here, the association was assigned via LD. For these cases, in column seven the corresponding allele of the tagging SNP is given, followed by the P-value and the odds ratio reported with the SNP (i.e. the reported SNP in column six). Blue row-coloring identifies non-HLA located antagonistic SNPs, while rows containing agonistic SNPs are not colored. Rows in green list antagonistic SNPs in the HLA region (not considered in the manuscript). Tagging SNPs which we included in our rationale are marked in bold red font. [file 1471-2164-13-490-S2.xlsx]

## Sheet: Tabelle1
SNP ID	Disease	PubMed ID	Locus	Risk Allele	Corresponding Allele	P-Value	OR
rs10088218	CROHN DISEASE	21102463	8q24.21	rs6651252-T	rs10088218-G	4e-18	1.23
rs10088218	OVARIAN NEOPLASMS	20852632	8q24.21	rs10088218-G	rs10088218-G	3e-09	1.19
rs10484561	ARTHRITIS, RHEUMATOID	20453841	HLA-DRB1/HLA-DRB3	rs13192471-C	rs10484561-G	2e-58	1.97
rs10484561	LYMPHOMA, FOLLICULAR	20639881	HLA-DRB1/HLA-DRB3	rs10484561-G	rs10484561-G	1e-29	1.95
rs10484561	LYMPHOMA, LARGE B-CELL, DIFFUSE	21533074	HLA-DRB1/HLA-DRB3	rs10484561-G	rs10484561-G	1e-07	1.36
rs10488631	ARTHRITIS, RHEUMATOID	20453842	TNPO3	rs10488631-C	rs10488631-C	4e-11	1.19
rs10488631	LIVER CIRRHOSIS, BILIARY	19458352	TNPO3	rs10488631-C	rs10488631-C	2e-07	1.52
rs10488631	LIVER CIRRHOSIS, BILIARY	20639880	TNPO3	rs10488631-C	rs10488631-C	2.78e-10	1.63
rs10488631	LIVER CIRRHOSIS, BILIARY	21399635	TNPO3	rs12531711-G	rs10488631-C	9e-17	1.58
rs10488631	LUPUS ERYTHEMATOSUS, SYSTEMIC	18204098	TNPO3	rs10488631-C	rs10488631-C	2e-11	N/A
rs10488631	LUPUS ERYTHEMATOSUS, SYSTEMIC	21408207	TNPO3	rs10488631-C	rs10488631-C	1.9e-19	1.92
rs10488631	SCLERODERMA, SYSTEMIC	20383147	TNPO3	rs10488631-C	rs10488631-C	2e-13	1.5
rs10492972	CARCINOMA, HEPATOCELLULAR	20676096	KIF1B/PGD	rs17401966-A	rs10492972-T	2e-18	1.64
rs10492972	MULTIPLE SCLEROSIS	18997785	KIF1B/PGD	rs10492972-C	rs10492972-C	3e-10	1.34
rs10495903	CROHN DISEASE	21102463	THADA	rs10495903-T	rs10495903-T	2e-14	1.14
rs10495903	DIABETES MELLITUS, TYPE 2	18372903	THADA	rs7578597-T	rs10495903-C	1e-09	1.15
rs10505477	COLORECTAL NEOPLASMS	17618283	8q24.21	rs10505477-A	rs10505477-A	3e-11	1.17
rs10505477	COLORECTAL NEOPLASMS	17618284	8q24.21	rs6983267-G	rs10505477-A	1.72e-07	1.43
rs10505477	COLORECTAL NEOPLASMS	18372905	8q24.21	rs6983267-G	rs10505477-A	7e-11	1.24
rs10505477	COLORECTAL NEOPLASMS	21242260	8q24.21	rs6983267-G	rs10505477-A	2e-08	1.18
rs10505477	PROSTATIC NEOPLASMS	17401363	8q24.21	rs6983267-G	rs10505477-A	9e-13	1.26
rs10505477	PROSTATIC NEOPLASMS	18264096	8q24.21	rs6983267-G	rs10505477-A	7e-12	1.28
rs10505477	PROSTATIC NEOPLASMS	18264097	8q24.21	rs6983267-G	rs10505477-A	9e-13	1.42
rs10517086	ARTHRITIS, RHEUMATOID	20453842	4p15.2	rs874040-C	rs10517086-A	1e-16	1.14
rs10517086	DIABETES MELLITUS, TYPE 1	19430480	4p15.2	rs10517086-A	rs10517086-A	5e-10	1.09
rs1051730	LUNG NEOPLASMS	18385676	AGPHD1/CHRNA3/CHRNA5	rs1051730-A	rs1051730-A	7e-18	1.32
rs1051730	LUNG NEOPLASMS	18385738	AGPHD1/CHRNA3/CHRNA5	rs8034191-C	rs1051730-A	5e-20	1.3
rs1051730	LUNG NEOPLASMS	18780872	AGPHD1/CHRNA3/CHRNA5	rs8034191-C	rs1051730-A	1e-08	1.38
rs1051730	LUNG NEOPLASMS	18978790	AGPHD1/CHRNA3/CHRNA5	rs1051730-A	rs1051730-A	1e-15	1.35
rs1051730	LUNG NEOPLASMS	19654303	AGPHD1/CHRNA3/CHRNA5	rs8034191-C	rs1051730-A	3e-26	1.29
rs1051730	LUNG NEOPLASMS	19836008	AGPHD1/CHRNA3/CHRNA5	rs1051730-A	rs1051730-A	2e-51	1.31
rs1051730	PERIPHERAL VASCULAR DISEASES	18385739	AGPHD1/CHRNA3/CHRNA5	rs1051730-A	rs1051730-A	1e-07	1.19
rs1051730	PULMONARY DISEASE, CHRONIC OBSTRUCTIVE	19300482	AGPHD1/CHRNA3/CHRNA5	rs1051730-A	rs1051730-A	5.74e-10	1.39
rs10758669	COLITIS, ULCERATIVE	21297633	9p24.1	rs10758669-C	rs10758669-C	2.22e-25	1.17
rs10758669	CROHN DISEASE	18587394	9p24.1	rs10758669-C	rs10758669-C	3e-09	1.12
rs10781499	COLITIS, ULCERATIVE	20228799	CARD9/SNAPC4	rs4077515-T	rs10781499-A	5e-08	1.14
rs10781499	COLITIS, ULCERATIVE	21297633	CARD9/SNAPC4	rs10781499-A	rs10781499-A	3e-19	1.12
rs10781499	CROHN DISEASE	21102463	CARD9/SNAPC4	rs4077515-T	rs10781499-A	1e-36	1.18
rs10883365	COLITIS, ULCERATIVE	19915572	10q24.2	rs6584283-T	rs10883365-G	2e-07	N/A
rs10883365	COLITIS, ULCERATIVE	20228799	10q24.2	rs11190140-T	rs10883365-G	1e-08	1.2
rs10883365	COLITIS, ULCERATIVE	21297633	10q24.2	rs6584283-T	rs10883365-G	8e-21	1.21
rs10883365	CROHN DISEASE	17554261	10q24.2	rs10883365-G	rs10883365-G	4e-10	1.18
rs10883365	CROHN DISEASE	17554300	10q24.2	rs10883365-G	rs10883365-G	6e-08	1.2
rs10883365	CROHN DISEASE	18587394	10q24.2	rs11190140-T	rs10883365-G	3e-16	1.2
rs10883365	CROHN DISEASE	21102463	10q24.2	rs4409764-T	rs10883365-G	2e-20	1.22
rs10889677	COLITIS, ULCERATIVE	19122664	IL23R	rs10889677-A	rs10889677-A	1e-08	1.29
rs10889677	COLITIS, ULCERATIVE	20228799	IL23R	rs2201841-G	rs10889677-A	1e-13	1.27
rs10889677	PSORIASIS	19169254	IL23R	rs2201841-G	rs10889677-A	3e-08	1.13
rs10936599	CELIAC DISEASE	20190752	ARPM1/LRRC34/MYNN	rs10936599-T	rs10936599-T	1e-07	1.12
rs10936599	COLORECTAL NEOPLASMS	20972440	ARPM1/LRRC34/MYNN	rs10936599-C	rs10936599-C	3e-08	1.04
rs11190140	COLITIS, ULCERATIVE	19915572	10q24.2	rs6584283-T	rs11190140-T	2e-07	N/A
rs11190140	COLITIS, ULCERATIVE	20228799	10q24.2	rs11190140-T	rs11190140-T	1e-08	1.2
rs11190140	COLITIS, ULCERATIVE	21297633	10q24.2	rs6584283-T	rs11190140-T	8e-21	1.21
rs11190140	CROHN DISEASE	17554261	10q24.2	rs10883365-G	rs11190140-T	4e-10	1.18
rs11190140	CROHN DISEASE	17554300	10q24.2	rs10883365-G	rs11190140-T	6e-08	1.2
rs11190140	CROHN DISEASE	18587394	10q24.2	rs11190140-T	rs11190140-T	3e-16	1.2
rs11190140	CROHN DISEASE	21102463	10q24.2	rs4409764-T	rs11190140-T	2e-20	1.22
rs11191548	CORONARY DISEASE	21378990	AS3MT/C10orf32/CNNM2/CYP17A1/NT5C2	rs12413409-G	rs11191548-T	1e-09	1.12
rs11191548	HYPERTENSION	19430483	AS3MT/C10orf32/CNNM2/CYP17A1/NT5C2	rs11191548-T	rs11191548-T	3e-13	1.16
rs11191548	INTRACRANIAL ANEURYSM	20364137	AS3MT/C10orf32/CNNM2/CYP17A1/NT5C2	rs12413409-G	rs11191548-T	1e-09	1.29
rs11191548	PARKINSON DISEASE	19915575	AS3MT/C10orf32/CNNM2/CYP17A1/NT5C2	rs17115100-G	rs11191548-T	7e-08	1.25
rs11203203	ARTHRITIS, RHEUMATOID	20453842	UBASH3A	rs11203203-A	rs11203203-A	<10E-6	1.07
rs11203203	DIABETES MELLITUS, TYPE 1	19430480	UBASH3A	rs11203203-A	rs11203203-A	2e-09	N/A
rs11203203	VITILIGO	20410501	UBASH3A	rs11203203-A	rs11203203-A	1e-09	1.27
rs11206510	CORONARY DISEASE	21378990	1p32.3	rs11206510-T	rs11206510-T	9e-08	1.08
rs11206510	MYOCARDIAL INFARCTION	19198609	1p32.3	rs11206510-T	rs11206510-T	1e-08	1.15
rs11209026	COLITIS, ULCERATIVE	19122664	IL23R	rs11209026-G	rs11209026-G	1e-08	1.79
rs11209026	COLITIS, ULCERATIVE	19915572	IL23R	rs11209026-G	rs11209026-G	3e-10	N/A
rs11209026	COLITIS, ULCERATIVE	21297633	IL23R	rs11209026-G	rs11209026-G	5e-28	1.74
rs11209026	CROHN DISEASE	17068223	IL23R	rs11209026-G	rs11209026-G	4e-11	3.84
rs11209026	CROHN DISEASE	17447842	IL23R	rs11209026-G	rs11209026-G	2e-18	2.92
rs11209026	CROHN DISEASE	18587394	IL23R	rs11465804-T	rs11209026-G	7e-63	2.5
rs11209026	CROHN DISEASE	21102463	IL23R	rs11209026-G	rs11209026-G	1e-64	2.66
rs11209026	INFLAMMATORY BOWEL DISEASES	18758464	IL23R	rs11209026-G	rs11209026-G	7e-11	2.56
rs11209026	SPONDYLITIS, ANKYLOSING	20062062	IL23R	rs11209026-G	rs11209026-G	9e-14	1.89
rs1121980	DIABETES MELLITUS, TYPE 2	17463248	FTO	rs8050136-A	rs1121980-A	1e-12	1.17
rs1121980	DIABETES MELLITUS, TYPE 2	17463249	FTO	rs8050136-A	rs1121980-A	7e-14	1.23
rs1121980	DIABETES MELLITUS, TYPE 2	19056611	FTO	rs8050136-A	rs1121980-A	2e-17	1.3
rs1121980	OBESITY	18159244	FTO	rs1121980-A	rs1121980-A	1e-07	1.66
rs1121980	OBESITY	18454148	FTO	rs1121980-A	rs1121980-A	4e-08	N/A
rs1121980	OBESITY	19151714	FTO	rs1421085-C	rs1121980-A	1e-28	1.39
rs1121980	OBESITY	19553259	FTO	rs9941349-T	rs1121980-A	6e-12	1.48
rs1121980	OBESITY	21552555	FTO	rs17817449-G	rs1121980-A	2e-12	1.61
rs1122608	CORONARY DISEASE	21378990	LOC100287659/SMARCA4	rs1122608-G	rs1122608-G	1e-09	1.14
rs1122608	MYOCARDIAL INFARCTION	19198609	LOC100287659/SMARCA4	rs1122608-G	rs1122608-G	2e-09	1.15
rs11465804	COLITIS, ULCERATIVE	19122664	IL23R	rs11209026-G	rs11465804-T	1e-08	1.79
rs11465804	COLITIS, ULCERATIVE	19915572	IL23R	rs11209026-G	rs11465804-T	3e-10	N/A
rs11465804	COLITIS, ULCERATIVE	21297633	IL23R	rs11209026-G	rs11465804-T	5e-28	1.74
rs11465804	CROHN DISEASE	17068223	IL23R	rs11209026-G	rs11465804-T	4e-11	3.84
rs11465804	CROHN DISEASE	17447842	IL23R	rs11209026-G	rs11465804-T	2e-18	2.92
rs11465804	CROHN DISEASE	18587394	IL23R	rs11465804-T	rs11465804-T	7e-63	2.5
rs11465804	CROHN DISEASE	21102463	IL23R	rs11209026-G	rs11465804-T	1e-64	2.66
rs11465804	INFLAMMATORY BOWEL DISEASES	18758464	IL23R	rs11209026-G	rs11465804-T	7e-11	2.56
rs11465804	SPONDYLITIS, ANKYLOSING	20062062	IL23R	rs11209026-G	rs11465804-T	9e-14	1.89
rs11584383	COLITIS, ULCERATIVE	20228799	C1orf106/KIF21B	rs11584383-T	rs11584383-T	2e-07	1.27
rs11584383	COLITIS, ULCERATIVE	21297633	C1orf106/KIF21B	rs7554511-C	rs11584383-T	2e-13	1.19
rs11584383	CROHN DISEASE	18587394	C1orf106/KIF21B	rs11584383-T	rs11584383-T	1e-11	1.18
rs11742570	COLITIS, ULCERATIVE	21297633	5p13.1	rs6451493-T	rs11742570-C	3e-09	1.08
rs11742570	CROHN DISEASE	17447842	5p13.1	rs1373692-C	rs11742570-C	2e-12	1.46
rs11742570	CROHN DISEASE	21102463	5p13.1	rs11742570-C	rs11742570-C	7e-36	1.33
rs12413409	CORONARY DISEASE	21378990	AS3MT/C10orf32/CNNM2/CYP17A1/NT5C2	rs12413409-G	rs12413409-G	1e-09	1.12
rs12413409	HYPERTENSION	19430483	AS3MT/C10orf32/CNNM2/CYP17A1/NT5C2	rs11191548-T	rs12413409-G	3e-13	1.16
rs12413409	INTRACRANIAL ANEURYSM	20364137	AS3MT/C10orf32/CNNM2/CYP17A1/NT5C2	rs12413409-G	rs12413409-G	1e-09	1.29
rs12413409	PARKINSON DISEASE	19915575	AS3MT/C10orf32/CNNM2/CYP17A1/NT5C2	rs17115100-G	rs12413409-G	7e-08	1.25
rs1250550	CROHN DISEASE	21102463	ZMIZ1	rs1250550-C	rs1250550-C	1e-30	1.19
rs1250550	INFLAMMATORY BOWEL DISEASES	19915574	ZMIZ1	rs1250550-C	rs1250550-C	6e-09	1.16
rs12526453	CORONARY DISEASE	21378988	PHACTR1	rs1332844-T	rs12526453-C	6e-08	1.11
rs12526453	CORONARY DISEASE	21378990	PHACTR1	rs12526453-C	rs12526453-C	1e-09	1.1
rs12526453	MYOCARDIAL INFARCTION	19198609	PHACTR1	rs12526453-C	rs12526453-C	1e-09	1.12
rs12531711	ARTHRITIS, RHEUMATOID	20453842	TNPO3	rs10488631-C	rs12531711-G	4e-11	1.19
rs12531711	LIVER CIRRHOSIS, BILIARY	19458352	TNPO3	rs10488631-C	rs12531711-G	2e-07	1.52
rs12531711	LIVER CIRRHOSIS, BILIARY	20639880	TNPO3	rs10488631-C	rs12531711-G	2.78e-10	1.63
rs12531711	LIVER CIRRHOSIS, BILIARY	21399635	TNPO3	rs12531711-G	rs12531711-G	9e-17	1.58
rs12531711	LUPUS ERYTHEMATOSUS, SYSTEMIC	18204098	TNPO3	rs10488631-C	rs12531711-G	2e-11	N/A
rs12531711	LUPUS ERYTHEMATOSUS, SYSTEMIC	21408207	TNPO3	rs12531711-G	rs12531711-G	6e-09	1.58
rs12531711	SCLERODERMA, SYSTEMIC	20383147	TNPO3	rs10488631-C	rs12531711-G	2e-13	1.5
rs1260326	CROHN DISEASE	21102463	GCKR	rs780093-T	rs1260326-T	5e-11	1.15
rs1260326	HYPERTRIGLYCERIDEMIA	20657596	GCKR	rs1260326-T	rs1260326-T	7e-09	1.75
rs12720356	CROHN DISEASE	21102463	TYK2	rs12720356-C	rs12720356-C	1e-12	1.12
rs12720356	PSORIASIS	20953190	TYK2	rs12720356-A	rs12720356-A	4e-11	1.4
rs12722489	CROHN DISEASE	21102463	IL2RA	rs12722489-C	rs12722489-C	3e-09	1.11
rs12722489	MULTIPLE SCLEROSIS	17660530	IL2RA	rs12722489-C	rs12722489-C	3e-08	1.25
rs12727642	CELIAC DISEASE	20190752	ERRFI1/PARK7	rs12727642-A	rs12727642-A	9e-08	1.14
rs12727642	COLITIS, ULCERATIVE	21297633	ERRFI1/PARK7	rs35675666-G	rs12727642-C	5e-09	1.08
rs1295686	ASTHMA	20860503	IL13	rs1295686-T	rs1295686-T	1e-07	1.15
rs1295686	PSORIASIS	19169254	IL13	rs20541-G	rs1295686-C	5e-15	1.27
rs1297265	COLITIS, ULCERATIVE	20228799	21q21.1	rs1736135-T	rs1297265-A	2e-07	1.2
rs1297265	COLITIS, ULCERATIVE	21297633	21q21.1	rs1297265-A	rs1297265-A	7e-13	1.11
rs1297265	CROHN DISEASE	18587394	21q21.1	rs1736135-T	rs1297265-A	7e-09	1.18
rs13003464	CELIAC DISEASE	20190752	CCDC139/PUS10	rs13003464-G	rs13003464-G	4e-13	1.15
rs13003464	COLITIS, ULCERATIVE	20228799	CCDC139/PUS10	rs13003464-G	rs13003464-G	7e-09	1.13
rs13003464	COLITIS, ULCERATIVE	21297633	CCDC139/PUS10	rs7608910-G	rs13003464-G	2e-14	1.19
rs13015714	CELIAC DISEASE	18311140	IL18RAP	rs13015714-G	rs13015714-G	4e-09	1.28
rs13015714	CELIAC DISEASE	20190752	IL18RAP	rs917997-T	rs13015714-G	1e-15	1.19
rs13015714	CROHN DISEASE	21102463	IL18RAP	rs2058660-G	rs13015714-G	2e-12	1.19
rs13119723	ARTHRITIS, RHEUMATOID	20453842	KIAA1109	rs13119723-A	rs13119723-A	1e-07	1.12
rs13119723	CELIAC DISEASE	17558408	KIAA1109	rs13119723-A	rs13119723-A	4.8e-11	1.79
rs13119723	CELIAC DISEASE	20190752	KIAA1109	rs13151961-A	rs13119723-A	2e-27	1.35
rs13151961	ARTHRITIS, RHEUMATOID	20453842	KIAA1109	rs13119723-A	rs13151961-A	1e-07	1.12
rs13151961	CELIAC DISEASE	17558408	KIAA1109	rs13119723-A	rs13151961-A	4.8e-11	1.79
rs13151961	CELIAC DISEASE	18311140	KIAA1109	rs6822844-G	rs13151961-A	3e-13	1.44
rs13151961	CELIAC DISEASE	20190752	KIAA1109	rs13151961-A	rs13151961-A	2e-27	1.35
rs13192471	ARTHRITIS, RHEUMATOID	20453841	6p21.32	rs13192471-C	rs13192471-C	2e-58	1.97
rs13192471	LYMPHOMA, FOLLICULAR	20639881	6p21.32	rs10484561-G	rs13192471-C	1e-29	1.95
rs13192471	LYMPHOMA, LARGE B-CELL, DIFFUSE	21533074	6p21.32	rs10484561-G	rs13192471-C	1e-07	1.36
rs13277113	ARTHRITIS, RHEUMATOID	19503088	BLK	rs2736340-T	rs13277113-A	6e-09	1.19
rs13277113	LUPUS ERYTHEMATOSUS, SYSTEMIC	18204098	BLK	rs13277113-A	rs13277113-A	1e-10	1.39
rs1332844	CORONARY DISEASE	21378988	PHACTR1	rs1332844-T	rs1332844-T	6e-08	1.11
rs1332844	CORONARY DISEASE	21378990	PHACTR1	rs12526453-C	rs1332844-T	1e-09	1.1
rs1332844	MYOCARDIAL INFARCTION	19198609	PHACTR1	rs12526453-C	rs1332844-T	1e-09	1.12
rs1333049	AORTIC ANEURYSM, ABDOMINAL	20622881	9p21.3	rs2383207-G	rs1333049-C	2e-08	1.27
rs1333049	CORONARY ARTERY DISEASE	17554300	9p21.3	rs1333049-C	rs1333049-C	1e-13	1.47
rs1333049	CORONARY ARTERY DISEASE	17634449	9p21.3	rs1333049-C	rs1333049-C	3e-19	1.36
rs1333049	CORONARY DISEASE	21378988	9p21.3	rs4977574-G	rs1333049-C	2e-25	1.2
rs1333049	CORONARY DISEASE	21378990	9p21.3	rs4977574-G	rs1333049-C	1e-22	1.29
rs1333049	CORONARY DISEASE	21606135	9p21.3	rs1333049-C	rs1333049-C	7e-58	1.27
rs1333049	MYOCARDIAL INFARCTION	19198609	9p21.3	rs4977574-G	rs1333049-C	3e-44	1.29
rs13333226	HYPERTENSION	21082022	UMOD	rs13333226-A	rs13333226-A	3.6e-11	1.15
rs13333226	KIDNEY FAILURE, CHRONIC	20686651	UMOD	rs4293393-A	rs13333226-A	4e-10	1.25
rs13397985	CROHN DISEASE	21102463	SP140	rs7423615-T	rs13397985-G	3e-13	1.12
rs13397985	LEUKEMIA, LYMPHOID	18758461	SP140	rs13397985-G	rs13397985-G	6e-10	1.41
rs1373692	COLITIS, ULCERATIVE	21297633	5p13.1	rs6451493-T	rs1373692-C	3e-09	1.08
rs1373692	CROHN DISEASE	17447842	5p13.1	rs1373692-C	rs1373692-C	2e-12	1.46
rs1373692	CROHN DISEASE	21102463	5p13.1	rs11742570-C	rs1373692-C	7e-36	1.33
rs1393350	MELANOMA	19578364	TYR	rs1393350-A	rs1393350-A	2e-14	1.29
rs1393350	VITILIGO	20410501	TYR	rs1393350-G	rs1393350-G	2e-18	1.53
rs1412829	CORONARY DISEASE	21606135	CDKN2B	rs7865618-A	rs1412829-A	2e-27	1.18
rs1412829	DIABETES MELLITUS, TYPE 2	17463249	CDKN2B	rs564398-T	rs1412829-A	1e-07	1.12
rs1412829	GLIOMA	19578366	CDKN2B	rs1412829-G	rs1412829-G	1.85e-10	1.42
rs1412829	GLIOMA	21531791	CDKN2B	rs2157719-C	rs1412829-G	5e-16	1.26
rs1421085	DIABETES MELLITUS, TYPE 2	17463248	FTO	rs8050136-A	rs1421085-C	1e-12	1.17
rs1421085	DIABETES MELLITUS, TYPE 2	17463249	FTO	rs8050136-A	rs1421085-C	7e-14	1.23
rs1421085	DIABETES MELLITUS, TYPE 2	19056611	FTO	rs8050136-A	rs1421085-C	2e-17	1.3
rs1421085	OBESITY	18159244	FTO	rs1121980-A	rs1421085-C	1e-07	1.66
rs1421085	OBESITY	18454148	FTO	rs1121980-A	rs1421085-C	4e-08	N/A
rs1421085	OBESITY	19151714	FTO	rs1421085-C	rs1421085-C	1e-28	1.39
rs1421085	OBESITY	19553259	FTO	rs9941349-T	rs1421085-C	6e-12	1.48
rs1421085	OBESITY	21552555	FTO	rs17817449-G	rs1421085-C	2e-12	1.61
rs1464510	CELIAC DISEASE	18311140	LPP	rs1464510-A	rs1464510-A	5e-09	1.23
rs1464510	CELIAC DISEASE	20190752	LPP	rs1464510-A	rs1464510-A	3e-40	1.29
rs1464510	VITILIGO	20410501	LPP	rs1464510-A	rs1464510-A	1e-11	1.31
rs151181	CROHN DISEASE	21102463	CCDC101/CLN3/SULT1A1	rs151181-C	rs151181-C	2e-11	1.07
rs151181	DIABETES MELLITUS, TYPE 1	19430480	CCDC101/CLN3/SULT1A1	rs4788084-C	rs151181-T	3e-13	1.09
rs1569723	ARTHRITIS, RHEUMATOID	18794853	CD40	rs4810485-G	rs1569723-A	8e-09	1.15
rs1569723	ARTHRITIS, RHEUMATOID	20453842	CD40	rs4810485-G	rs1569723-A	3e-09	1.18
rs1569723	MULTIPLE SCLEROSIS	19525955	CD40	rs1569723-C	rs1569723-C	1e-07	1.19
rs1701704	ALOPECIA AREATA	20596022	ERBB3/RAB5B	rs1701704-G	rs1701704-G	3e-08	1.34
rs1701704	DIABETES MELLITUS, TYPE 1	17554260	ERBB3/RAB5B	rs2292239-T	rs1701704-G	2e-20	1.28
rs1701704	DIABETES MELLITUS, TYPE 1	18198356	ERBB3/RAB5B	rs1701704-G	rs1701704-G	9e-10	1.25
rs1701704	DIABETES MELLITUS, TYPE 1	18978792	ERBB3/RAB5B	rs2292239-T	rs1701704-G	3e-16	N/A
rs1701704	DIABETES MELLITUS, TYPE 1	19430480	ERBB3/RAB5B	rs2292239-T	rs1701704-G	2e-25	N/A
rs17042171	ATRIAL FIBRILLATION	17603472	4q25	rs2200733-T	rs17042171-A	3e-41	1.72
rs17042171	ATRIAL FIBRILLATION	19597491	4q25	rs2200733-T	rs17042171-A	1e-14	1.42
rs17042171	ATRIAL FIBRILLATION	19597492	4q25	rs17042171-A	rs17042171-A	4e-63	1.65
rs17042171	STROKE	18991354	4q25	rs2200733-T	rs17042171-A	2e-10	1.26
rs17115100	CORONARY DISEASE	21378990	AS3MT/C10orf32/CNNM2/CYP17A1/NT5C2	rs12413409-G	rs17115100-G	1e-09	1.12
rs17115100	HYPERTENSION	19430483	AS3MT/C10orf32/CNNM2/CYP17A1/NT5C2	rs11191548-T	rs17115100-G	3e-13	1.16
rs17115100	INTRACRANIAL ANEURYSM	20364137	AS3MT/C10orf32/CNNM2/CYP17A1/NT5C2	rs12413409-G	rs17115100-G	1e-09	1.29
rs17115100	PARKINSON DISEASE	19915575	AS3MT/C10orf32/CNNM2/CYP17A1/NT5C2	rs17115100-G	rs17115100-G	7e-08	1.25
rs1736135	COLITIS, ULCERATIVE	20228799	21q21.1	rs1736135-T	rs1736135-T	2e-07	1.2
rs1736135	COLITIS, ULCERATIVE	21297633	21q21.1	rs1297265-A	rs1736135-T	7e-13	1.11
rs1736135	CROHN DISEASE	18587394	21q21.1	rs1736135-T	rs1736135-T	7e-09	1.18
rs17401966	CARCINOMA, HEPATOCELLULAR	20676096	KIF1B/PGD	rs17401966-A	rs17401966-A	2e-18	1.64
rs17401966	MULTIPLE SCLEROSIS	18997785	KIF1B/PGD	rs10492972-C	rs17401966-G	3e-10	1.34
rs1746048	CORONARY DISEASE	21378990	10q11.21	rs1746048-C	rs1746048-C	3e-10	1.09
rs1746048	MYOCARDIAL INFARCTION	19198609	10q11.21	rs1746048-C	rs1746048-C	7e-09	1.17
rs17465637	CORONARY DISEASE	21378990	C1orf58/MIA3	rs17465637-C	rs17465637-C	1e-08	1.14
rs17465637	MYOCARDIAL INFARCTION	19198609	C1orf58/MIA3	rs17465637-C	rs17465637-C	1e-09	1.14
rs17817449	DIABETES MELLITUS, TYPE 2	17463248	FTO	rs8050136-A	rs17817449-G	1e-12	1.17
rs17817449	DIABETES MELLITUS, TYPE 2	17463249	FTO	rs8050136-A	rs17817449-G	7e-14	1.23
rs17817449	DIABETES MELLITUS, TYPE 2	19056611	FTO	rs8050136-A	rs17817449-G	2e-17	1.3
rs17817449	OBESITY	18159244	FTO	rs1121980-A	rs17817449-G	1e-07	1.66
rs17817449	OBESITY	18454148	FTO	rs1121980-A	rs17817449-G	4e-08	N/A
rs17817449	OBESITY	19151714	FTO	rs1421085-C	rs17817449-G	1e-28	1.39
rs17817449	OBESITY	19553259	FTO	rs9941349-T	rs17817449-G	6e-12	1.48
rs17817449	OBESITY	21552555	FTO	rs17817449-G	rs17817449-G	2e-12	1.61
rs1800693	LIVER CIRRHOSIS, BILIARY	21399635	TNFRSF1A	rs1800693-C	rs1800693-C	2e-09	1.22
rs1800693	MULTIPLE SCLEROSIS	19525953	TNFRSF1A	rs1800693-C	rs1800693-C	2e-11	1.2
rs1801274	COLITIS, ULCERATIVE	19915573	FCGR2A	rs1801274-A	rs1801274-A	2e-12	1.59
rs1801274	COLITIS, ULCERATIVE	21297633	FCGR2A	rs1801274-A	rs1801274-A	2e-20	1.21
rs1801274	LUPUS ERYTHEMATOSUS, SYSTEMIC	18204446	FCGR2A	rs1801274-C	rs1801274-C	1e-07	1.35
rs181359	CELIAC DISEASE	20190752	MGC133160/UBE2L3	rs2298428-T	rs181359-A	1e-07	1.13
rs181359	CROHN DISEASE	21102463	MGC133160/UBE2L3	rs181359-A	rs181359-A	5e-16	1.1
rs1893217	CELIAC DISEASE	20190752	PTPN2	rs1893217-G	rs1893217-G	3e-10	1.17
rs1893217	CROHN DISEASE	17554261	PTPN2	rs2542151-G	rs1893217-G	3e-08	1.15
rs1893217	CROHN DISEASE	17554300	PTPN2	rs2542151-G	rs1893217-G	2e-07	1.3
rs1893217	CROHN DISEASE	18587394	PTPN2	rs2542151-G	rs1893217-G	5e-17	1.35
rs1893217	DIABETES MELLITUS, TYPE 1	17554260	PTPN2	rs2542151-G	rs1893217-G	1e-14	1.3
rs1893217	DIABETES MELLITUS, TYPE 1	18978792	PTPN2	rs2542151-G	rs1893217-G	9e-08	N/A
rs1893217	DIABETES MELLITUS, TYPE 1	19430480	PTPN2	rs1893217-G	rs1893217-G	4e-15	N/A
rs20541	ASTHMA	20860503	IL13	rs1295686-T	rs20541-A	1e-07	1.15
rs20541	PSORIASIS	19169254	IL13	rs20541-G	rs20541-G	5e-15	1.27
rs2058660	CELIAC DISEASE	18311140	IL18RAP	rs13015714-G	rs2058660-G	4e-09	1.28
rs2058660	CELIAC DISEASE	20190752	IL18RAP	rs917997-T	rs2058660-G	1e-15	1.19
rs2058660	CROHN DISEASE	21102463	IL18RAP	rs2058660-G	rs2058660-G	2e-12	1.19
rs2074356	ALCOHOLISM	21270382	C12orf51	rs2074356-A	rs2074356-A	9e-59	1.06
rs2074356	HEAD AND NECK NEOPLASMS	21642993	C12orf51	rs2074356-A	rs2074356-A	2e-31	1.56
rs2157719	CORONARY DISEASE	21606135	CDKN2B	rs7865618-A	rs2157719-T	2e-27	1.18
rs2157719	DIABETES MELLITUS, TYPE 2	17463249	CDKN2B	rs564398-T	rs2157719-T	1e-07	1.12
rs2157719	GLIOMA	19578366	CDKN2B	rs1412829-G	rs2157719-C	1.85e-10	1.42
rs2157719	GLIOMA	21531791	CDKN2B	rs2157719-C	rs2157719-C	5e-16	1.26
rs2187668	CELIAC DISEASE	17558408	HLA-DOA/HLA-DQA1/HLA-DQB1	rs2187668-T	rs2187668-T	1e-19	7.04
rs2187668	CELIAC DISEASE	20190752	HLA-DOA/HLA-DQA1/HLA-DQB1	rs2187668-T	rs2187668-T	1e-50	6.23
rs2187668	GLOMERULONEPHRITIS, MEMBRANOUS	21323541	HLA-DOA/HLA-DQA1/HLA-DQB1	rs2187668-T	rs2187668-T	8e-93	4.32
rs2187668	LUPUS ERYTHEMATOSUS, SYSTEMIC	18204098	HLA-DOA/HLA-DQA1/HLA-DQB1	rs2187668-T	rs2187668-T	3e-21	N/A
rs2187668	LUPUS ERYTHEMATOSUS, SYSTEMIC	21408207	HLA-DOA/HLA-DQA1/HLA-DQB1	rs2187668-T	rs2187668-T	6e-28	2.23
rs2200733	ATRIAL FIBRILLATION	17603472	4q25	rs2200733-T	rs2200733-T	3e-41	1.72
rs2200733	ATRIAL FIBRILLATION	19597491	4q25	rs2200733-T	rs2200733-T	1e-14	1.42
rs2200733	ATRIAL FIBRILLATION	19597492	4q25	rs17042171-A	rs2200733-T	4e-63	1.65
rs2200733	STROKE	18991354	4q25	rs2200733-T	rs2200733-T	2e-10	1.26
rs2201841	COLITIS, ULCERATIVE	19122664	IL23R	rs10889677-A	rs2201841-G	1e-08	1.29
rs2201841	COLITIS, ULCERATIVE	20228799	IL23R	rs2201841-G	rs2201841-G	1e-13	1.27
rs2201841	PSORIASIS	19169254	IL23R	rs2201841-G	rs2201841-G	3e-08	1.13
rs2274223	GASTROINTESTINAL NEOPLASMS	20729852	PLCE1	rs2274223-G	rs2274223-G	8.4e-09	1.31
rs2274223	HEAD AND NECK NEOPLASMS	21642993	PLCE1	rs2274223-G	rs2274223-G	4e-20	1.34
rs2292239	ALOPECIA AREATA	20596022	ERBB3	rs1701704-G	rs2292239-T	3e-08	1.34
rs2292239	DIABETES MELLITUS, TYPE 1	17554260	ERBB3	rs2292239-T	rs2292239-T	2e-20	1.28
rs2292239	DIABETES MELLITUS, TYPE 1	18198356	ERBB3	rs1701704-G	rs2292239-T	9e-10	1.25
rs2292239	DIABETES MELLITUS, TYPE 1	18978792	ERBB3	rs2292239-T	rs2292239-T	3e-16	N/A
rs2292239	DIABETES MELLITUS, TYPE 1	19430480	ERBB3	rs2292239-T	rs2292239-T	2e-25	N/A
rs2298428	CELIAC DISEASE	20190752	LOC100289671/UBE2L3/YDJC	rs2298428-T	rs2298428-T	1e-07	1.13
rs2298428	CROHN DISEASE	21102463	LOC100289671/UBE2L3/YDJC	rs181359-A	rs2298428-T	5e-16	1.1
rs2305480	ARTHRITIS, RHEUMATOID	20453842	GSDML/IKZF3/ORMDL3/ZPBP2	rs2872507-A	rs2305480-A	1e-07	1.1
rs2305480	ASTHMA	17611496	GSDML/IKZF3/ORMDL3/ZPBP2	rs7216389-T	rs2305480-G	9e-11	1.45
rs2305480	ASTHMA	20860503	GSDML/IKZF3/ORMDL3/ZPBP2	rs2305480-G	rs2305480-G	1e-07	1.18
rs2305480	COLITIS, ULCERATIVE	20228799	GSDML/IKZF3/ORMDL3/ZPBP2	rs2305480-A	rs2305480-A	3e-08	1.15
rs2305480	COLITIS, ULCERATIVE	21297633	GSDML/IKZF3/ORMDL3/ZPBP2	rs2872507-A	rs2305480-A	5e-11	1.15
rs2305480	CROHN DISEASE	18587394	GSDML/IKZF3/ORMDL3/ZPBP2	rs2872507-A	rs2305480-A	5e-09	1.12
rs2305480	LIVER CIRRHOSIS, BILIARY	20639880	GSDML/IKZF3/ORMDL3/ZPBP2	rs9303277-T	rs2305480-A	2e-09	1.38
rs2306374	CORONARY ARTERY DISEASE	19198612	MRAS	rs9818870-T	rs2306374-C	7e-13	1.15
rs2306374	CORONARY DISEASE	21378990	MRAS	rs2306374-C	rs2306374-C	3e-08	1.12
rs2310173	COLITIS, ULCERATIVE	21297633	2q11.2	rs2310173-T	rs2310173-T	3.17e-12	1.09
rs2310173	SPONDYLITIS, ANKYLOSING	20062062	2q11.2	rs2310173-T	rs2310173-T	1e-07	1.18
rs2315008	CROHN DISEASE	21102463	ARFRP1/ZGPAT	rs4809330-G	rs2315008-G	3e-15	1.12
rs2315008	INFLAMMATORY BOWEL DISEASES	18758464	ARFRP1/ZGPAT	rs2315008-G	rs2315008-G	9e-15	1.36
rs2327832	ARTHRITIS, RHEUMATOID	17982456	6q23.3	rs6920220-A	rs2327832-G	1e-07	1.22
rs2327832	ARTHRITIS, RHEUMATOID	18794853	6q23.3	rs6920220-A	rs2327832-G	2e-09	1.24
rs2327832	ARTHRITIS, RHEUMATOID	20453842	6q23.3	rs6920220-A	rs2327832-G	9e-13	1.22
rs2327832	CELIAC DISEASE	20190752	6q23.3	rs2327832-G	rs2327832-G	4e-19	1.23
rs2327832	COLITIS, ULCERATIVE	21297633	6q23.3	rs6920220-A	rs2327832-G	8e-17	1.14
rs2383207	AORTIC ANEURYSM, ABDOMINAL	20622881	9p21.3	rs2383207-G	rs2383207-G	2e-08	1.27
rs2383207	CORONARY ARTERY DISEASE	17554300	9p21.3	rs1333049-C	rs2383207-G	1e-13	1.47
rs2383207	CORONARY ARTERY DISEASE	17634449	9p21.3	rs1333049-C	rs2383207-G	3e-19	1.36
rs2383207	CORONARY DISEASE	21378988	9p21.3	rs4977574-G	rs2383207-G	2e-25	1.2
rs2383207	CORONARY DISEASE	21378990	9p21.3	rs4977574-G	rs2383207-G	1e-22	1.29
rs2383207	CORONARY DISEASE	21606135	9p21.3	rs1333049-C	rs2383207-G	7e-58	1.27
rs2383207	MYOCARDIAL INFARCTION	19198609	9p21.3	rs4977574-G	rs2383207-G	3e-44	1.29
rs2395185	ARTHRITIS, RHEUMATOID	21653640	6p21.32	rs9268853-C	rs2395185-T	5e-109	2.4
rs2395185	COLITIS, ULCERATIVE	19122664	6p21.32	rs2395185-G	rs2395185-G	1e-16	1.52
rs2395185	COLITIS, ULCERATIVE	19915573	6p21.32	rs2395185-G	rs2395185-G	5e-22	1.92
rs2395185	COLITIS, ULCERATIVE	21297633	6p21.32	rs9268853-T	rs2395185-G	1e-55	1.4
rs2395185	INFLAMMATORY BOWEL DISEASES	18758464	6p21.32	rs477515-G	rs2395185-G	1e-08	1.38
rs2412971	CROHN DISEASE	21102463	HORMAD2	rs713875-C	rs2412971-A	7e-12	1.08
rs2412971	GLOMERULONEPHRITIS, MEMBRANOUS	21399633	HORMAD2	rs2412971-A	rs2412971-A	2e-09	1.25
rs2412971	INFLAMMATORY BOWEL DISEASES	19915574	HORMAD2	rs2412973-A	rs2412971-A	2e-09	1.15
rs2412973	CROHN DISEASE	21102463	HORMAD2	rs713875-C	rs2412973-A	7e-12	1.08
rs2412973	GLOMERULONEPHRITIS, MEMBRANOUS	21399633	HORMAD2	rs2412971-A	rs2412973-A	2e-09	1.25
rs2412973	INFLAMMATORY BOWEL DISEASES	19915574	HORMAD2	rs2412973-A	rs2412973-A	2e-09	1.15
rs2476601	ARTHRITIS, RHEUMATOID	17554300	PTPN22	rs6679677-A	rs2476601-A	6e-25	1.98
rs2476601	ARTHRITIS, RHEUMATOID	17804836	PTPN22	rs2476601-A	rs2476601-A	2e-11	1.72
rs2476601	ARTHRITIS, RHEUMATOID	18794853	PTPN22	rs6679677-A	rs2476601-A	6e-42	1.79
rs2476601	ARTHRITIS, RHEUMATOID	19503088	PTPN22	rs2476601-A	rs2476601-A	2e-21	N/A
rs2476601	ARTHRITIS, RHEUMATOID	20453842	PTPN22	rs2476601-A	rs2476601-A	9e-74	1.94
rs2476601	CROHN DISEASE	18587394	PTPN22	rs2476601-G	rs2476601-G	1e-08	1.31
rs2476601	DIABETES MELLITUS, TYPE 1	17554260	PTPN22	rs2476601-A	rs2476601-A	2e-80	1.98
rs2476601	DIABETES MELLITUS, TYPE 1	17554300	PTPN22	rs6679677-A	rs2476601-A	6e-25	1.98
rs2476601	DIABETES MELLITUS, TYPE 1	17632545	PTPN22	rs2476601-A	rs2476601-A	1e-07	1.8
rs2476601	DIABETES MELLITUS, TYPE 1	18978792	PTPN22	rs6679677-A	rs2476601-A	1e-40	N/A
rs2476601	DIABETES MELLITUS, TYPE 1	19430480	PTPN22	rs2476601-A	rs2476601-A	9e-85	N/A
rs2476601	VITILIGO	20410501	PTPN22	rs2476601-A	rs2476601-A	1e-07	1.39
rs2542151	CELIAC DISEASE	20190752	PTPN2	rs1893217-G	rs2542151-G	3e-10	1.17
rs2542151	CROHN DISEASE	17554261	PTPN2	rs2542151-G	rs2542151-G	3e-08	1.15
rs2542151	CROHN DISEASE	17554300	PTPN2	rs2542151-G	rs2542151-G	2e-07	1.3
rs2542151	CROHN DISEASE	18587394	PTPN2	rs2542151-G	rs2542151-G	5e-17	1.35
rs2542151	DIABETES MELLITUS, TYPE 1	17554260	PTPN2	rs2542151-G	rs2542151-G	1e-14	1.3
rs2542151	DIABETES MELLITUS, TYPE 1	18978792	PTPN2	rs2542151-G	rs2542151-G	9e-08	N/A
rs2542151	DIABETES MELLITUS, TYPE 1	19430480	PTPN2	rs1893217-C	rs2542151-G	4e-15	N/A
rs2647012	ALOPECIA AREATA	20596022	6p21.32	rs9275572-G	rs2647012-C	1e-35	2.21
rs2647012	CARCINOMA, HEPATOCELLULAR	21499248	6p21.32	rs9275572-A	rs2647012-T	6e-09	1.3
rs2647012	LYMPHOMA, FOLLICULAR	21533074	6p21.32	rs2647012-C	rs2647012-C	2e-21	1.56
rs2736100	GLIOMA	19578367	TERT	rs2736100-C	rs2736100-C	2e-17	1.27
rs2736100	GLIOMA	21531791	TERT	rs2736100-C	rs2736100-C	1e-14	1.25
rs2736100	IDIOPATHIC PULMONARY FIBROSIS	18835860	TERT	rs2736100-A	rs2736100-A	3e-08	2.11
rs2736100	LUNG NEOPLASMS	19836008	TERT	rs2736100-C	rs2736100-C	2e-10	1.12
rs2736100	LUNG NEOPLASMS	20700438	TERT	rs2736100-C	rs2736100-C	2e-22	1.46
rs2736100	LUNG NEOPLASMS	20871597	TERT	rs2736100-C	rs2736100-C	3e-11	1.27
rs2736100	TESTICULAR NEOPLASMS	20543847	TERT	rs2736100-A	rs2736100-A	8e-15	1.33
rs2736340	ARTHRITIS, RHEUMATOID	19503088	BLK	rs2736340-T	rs2736340-T	6e-09	1.19
rs2736340	LUPUS ERYTHEMATOSUS, SYSTEMIC	18204098	BLK	rs13277113-A	rs2736340-T	1e-10	1.39
rs2836878	COLITIS, ULCERATIVE	21297633	21q22.2	rs2836878-G	rs2836878-G	2e-22	1.25
rs2836878	INFLAMMATORY BOWEL DISEASES	18758464	21q22.2	rs2836878-G	rs2836878-G	6.01e-08	1.41
rs2838519	COLITIS, ULCERATIVE	21297633	21q22.3	rs2838519-G	rs2838519-G	6e-11	1.14
rs2838519	CROHN DISEASE	18587394	21q22.3	rs762421-G	rs2838519-G	1e-09	1.13
rs2872507	ARTHRITIS, RHEUMATOID	20453842	GSDML/IKZF3/ORMDL3/ZPBP2	rs2872507-A	rs2872507-A	1e-07	1.1
rs2872507	ASTHMA	17611496	GSDML/IKZF3/ORMDL3/ZPBP2	rs7216389-T	rs2872507-G	9e-11	1.45
rs2872507	ASTHMA	20860503	GSDML/IKZF3/ORMDL3/ZPBP2	rs2305480-G	rs2872507-G	1e-07	1.18
rs2872507	COLITIS, ULCERATIVE	20228799	GSDML/IKZF3/ORMDL3/ZPBP2	rs2305480-A	rs2872507-A	3e-08	1.15
rs2872507	COLITIS, ULCERATIVE	21297633	GSDML/IKZF3/ORMDL3/ZPBP2	rs2872507-A	rs2872507-A	5e-11	1.15
rs2872507	CROHN DISEASE	18587394	GSDML/IKZF3/ORMDL3/ZPBP2	rs2872507-A	rs2872507-A	5e-09	1.12
rs2872507	LIVER CIRRHOSIS, BILIARY	20639880	GSDML/IKZF3/ORMDL3/ZPBP2	rs9303277-T	rs2872507-A	2e-09	1.38
rs2943634	CORONARY ARTERY DISEASE	17634449	2q36.3	rs2943634-C	rs2943634-C	1e-07	1.21
rs2943634	DIABETES MELLITUS, TYPE 2	19734900	2q36.3	rs2943641-C	rs2943634-C	9e-12	1.19
rs2943634	DIABETES MELLITUS, TYPE 2	20581827	2q36.3	rs7578326-A	rs2943634-C	5e-20	1.11
rs2943641	CORONARY ARTERY DISEASE	17634449	2q36.3	rs2943634-C	rs2943641-C	1e-07	1.21
rs2943641	DIABETES MELLITUS, TYPE 2	19734900	2q36.3	rs2943641-C	rs2943641-C	9e-12	1.19
rs3024505	COLITIS, ULCERATIVE	18836448	1q32.1	rs3024505-A	rs3024505-A	1e-12	1.46
rs3024505	COLITIS, ULCERATIVE	20228799	1q32.1	rs3024505-A	rs3024505-A	1e-08	1.23
rs3024505	COLITIS, ULCERATIVE	21297633	1q32.1	rs3024505-A	rs3024505-A	6e-17	1.25
rs3024505	CROHN DISEASE	21102463	1q32.1	rs3024505-A	rs3024505-A	2e-14	1.12
rs3024505	DIABETES MELLITUS, TYPE 1	19430480	1q32.1	rs3024505-A	rs3024505-A	2e-09	1.19
rs3087243	ARTHRITIS, RHEUMATOID	20453842	2q33.2	rs3087243-G	rs3087243-G	1e-08	1.15
rs3087243	DIABETES MELLITUS, TYPE 1	18978792	2q33.2	rs3087243-G	rs3087243-G	8e-11	N/A
rs3087243	DIABETES MELLITUS, TYPE 1	19430480	2q33.2	rs3087243-G	rs3087243-G	1e-15	N/A
rs3117582	LUNG NEOPLASMS	18978787	APOM/ATF6B/C6orf26/C6orf48/CFB/CLIC1/CREBL1/CSNK2B/LY6G5B/MSH5/SNORD52/STK19/TNXB	rs3117582-G	rs3117582-G	5e-10	1.24
rs3117582	LUNG NEOPLASMS	19654303	APOM/ATF6B/C6orf26/C6orf48/CFB/CLIC1/CREBL1/CSNK2B/LY6G5B/MSH5/SNORD52/STK19/TNXB	rs3117582-G	rs3117582-G	4e-10	1.24
rs3117582	LUNG NEOPLASMS	19836008	APOM/ATF6B/C6orf26/C6orf48/CFB/CLIC1/CREBL1/CSNK2B/LY6G5B/MSH5/SNORD52/STK19/TNXB	rs3117582-G	rs3117582-G	5e-12	1.22
rs3117582	LUPUS ERYTHEMATOSUS, SYSTEMIC	18204446	APOM/ATF6B/C6orf26/C6orf48/CFB/CLIC1/CREBL1/CSNK2B/LY6G5B/MSH5/SNORD52/STK19/TNXB	rs3131379-A	rs3117582-G	2e-52	2.36
rs3131379	LUNG NEOPLASMS	18978787	APOM/ATF6B/C6orf26/C6orf48/CFB/CLIC1/CREBL1/CSNK2B/LY6G5B/MSH5/SNORD52/STK19/TNXB	rs3117582-G	rs3131379-A	5e-10	1.24
rs3131379	LUNG NEOPLASMS	19654303	APOM/ATF6B/C6orf26/C6orf48/CFB/CLIC1/CREBL1/CSNK2B/LY6G5B/MSH5/SNORD52/STK19/TNXB	rs3117582-G	rs3131379-A	4e-10	1.24
rs3131379	LUNG NEOPLASMS	19836008	APOM/ATF6B/C6orf26/C6orf48/CFB/CLIC1/CREBL1/CSNK2B/LY6G5B/MSH5/SNORD52/STK19/TNXB	rs3117582-G	rs3131379-A	5e-12	1.22
rs3131379	LUPUS ERYTHEMATOSUS, SYSTEMIC	18204446	APOM/ATF6B/C6orf26/C6orf48/CFB/CLIC1/CREBL1/CSNK2B/LY6G5B/MSH5/SNORD52/STK19/TNXB	rs3131379-A	rs3131379-A	2e-52	2.36
rs31489	LUNG NEOPLASMS	18978787	CLPTM1L	rs401681-C	rs31489-C	8e-09	1.15
rs31489	LUNG NEOPLASMS	19836008	CLPTM1L	rs31489-C	rs31489-C	2e-10	1.12
rs31489	PANCREATIC NEOPLASMS	20101243	CLPTM1L	rs401681-T	rs31489-A	1e-07	1.19
rs3197999	CHOLANGITIS, SCLEROSING	21151127	APEH/BSN/DAG1/MST1/NICN1/TCTA	rs3197999-A	rs3197999-A	1e-16	1.39
rs3197999	COLITIS, ULCERATIVE	19915572	APEH/BSN/DAG1/MST1/NICN1/TCTA	rs9858542-A	rs3197999-A	7e-09	N/A
rs3197999	COLITIS, ULCERATIVE	20228799	APEH/BSN/DAG1/MST1/NICN1/TCTA	rs3197999-A	rs3197999-A	4e-09	1.2
rs3197999	COLITIS, ULCERATIVE	21297633	APEH/BSN/DAG1/MST1/NICN1/TCTA	rs9822268-A	rs3197999-A	2e-17	1.21
rs3197999	CROHN DISEASE	17554261	APEH/BSN/DAG1/MST1/NICN1/TCTA	rs9858542-A	rs3197999-A	5e-08	1.17
rs3197999	CROHN DISEASE	17554300	APEH/BSN/DAG1/MST1/NICN1/TCTA	rs9858542-A	rs3197999-A	4e-08	1.09
rs3197999	CROHN DISEASE	18587394	APEH/BSN/DAG1/MST1/NICN1/TCTA	rs3197999-A	rs3197999-A	1e-12	1.2
rs3197999	CROHN DISEASE	21102463	APEH/BSN/DAG1/MST1/NICN1/TCTA	rs3197999-A	rs3197999-A	6e-17	1.22
rs33980500	ARTHRITIS, PSORIATIC	20953186	TRAF3IP2	rs33980500-T	rs33980500-T	1e-20	1.95
rs33980500	PSORIASIS	20953188	TRAF3IP2	rs33980500-T	rs33980500-T	1e-16	N/A
rs35675666	CELIAC DISEASE	20190752	ERRFI1/PARK7	rs12727642-A	rs35675666-T	9e-08	1.14
rs35675666	COLITIS, ULCERATIVE	21297633	ERRFI1/PARK7	rs35675666-G	rs35675666-G	5e-09	1.08
rs3748816	ARTHRITIS, RHEUMATOID	18794853	MMEL1	rs3890745-T	rs3748816-A	1e-07	1.12
rs3748816	CELIAC DISEASE	20190752	MMEL1	rs3748816-A	rs3748816-A	3e-09	1.12
rs3764147	CROHN DISEASE	18587394	AL512506.1/C13orf31	rs3764147-G	rs3764147-G	2e-13	1.25
rs3764147	LEPROSY	20018961	AL512506.1/C13orf31	rs3764147-G	rs3764147-G	4e-54	1.68
rs3765524	GASTROINTESTINAL NEOPLASMS	20729852	NOC3L/PLCE1	rs3765524-T	rs3765524-T	2e-09	1.35
rs3765524	HEAD AND NECK NEOPLASMS	21642993	NOC3L/PLCE1	rs2274223-G	rs3765524-T	4e-20	1.34
rs3781264	GASTROINTESTINAL NEOPLASMS	20729852	NOC3L/PLCE1	rs3781264-G	rs3781264-G	4e-09	1.36
rs3781264	HEAD AND NECK NEOPLASMS	21642993	NOC3L/PLCE1	rs2274223-G	rs3781264-G	4e-20	1.34
rs3810936	COLITIS, ULCERATIVE	21297633	TNFSF15	rs4246905-C	rs3810936-C	6e-12	1.1
rs3810936	CROHN DISEASE	21102463	TNFSF15	rs3810936-C	rs3810936-C	1e-15	1.21
rs3821236	LUPUS ERYTHEMATOSUS, SYSTEMIC	19165918	STAT4	rs3821236-A	rs3821236-A	8e-11	1.49
rs3821236	SCLERODERMA, SYSTEMIC	20383147	STAT4	rs3821236-A	rs3821236-A	3e-09	1.3
rs3890745	ARTHRITIS, RHEUMATOID	18794853	MMEL1	rs3890745-T	rs3890745-T	1e-07	1.12
rs3890745	CELIAC DISEASE	20190752	MMEL1	rs3748816-A	rs3890745-T	3e-09	1.12
rs401681	LUNG NEOPLASMS	18978787	CLPTM1L	rs401681-C	rs401681-C	8e-09	1.15
rs401681	LUNG NEOPLASMS	19654303	CLPTM1L	rs4975616-A	rs401681-C	3e-09	1.15
rs401681	LUNG NEOPLASMS	19836008	CLPTM1L	rs31489-C	rs401681-C	2e-10	1.12
rs401681	PANCREATIC NEOPLASMS	20101243	CLPTM1L	rs401681-T	rs401681-T	1e-07	1.19
rs4077515	COLITIS, ULCERATIVE	20228799	CARD9/SNAPC4	rs4077515-T	rs4077515-T	5e-08	1.14
rs4077515	COLITIS, ULCERATIVE	21297633	CARD9/SNAPC4	rs10781499-A	rs4077515-T	3e-19	1.12
rs4077515	CROHN DISEASE	21102463	CARD9/SNAPC4	rs4077515-T	rs4077515-T	1e-36	1.18
rs4246905	COLITIS, ULCERATIVE	21297633	TNFSF15	rs4246905-C	rs4246905-C	6e-12	1.1
rs4246905	CROHN DISEASE	21102463	TNFSF15	rs3810936-C	rs4246905-C	1e-15	1.21
rs4263839	CROHN DISEASE	18587394	TNFSF15	rs4263839-G	rs4263839-G	3e-10	1.22
rs4263839	INFLAMMATORY BOWEL DISEASES	18758464	TNFSF15	rs6478109-G	rs4263839-G	3e-08	1.36
rs4263839	LEPROSY	20018961	TNFSF15	rs6478108-T	rs4263839-G	3e-21	1.37
rs4293393	HYPERTENSION	21082022	UMOD	rs13333226-A	rs4293393-A	3.6e-11	1.15
rs4293393	KIDNEY FAILURE, CHRONIC	20686651	UMOD	rs4293393-A	rs4293393-A	4e-10	1.25
rs4409764	COLITIS, ULCERATIVE	19915572	10q24.2	rs6584283-T	rs4409764-T	2e-07	N/A
rs4409764	COLITIS, ULCERATIVE	20228799	10q24.2	rs11190140-T	rs4409764-T	1e-08	1.2
rs4409764	COLITIS, ULCERATIVE	21297633	10q24.2	rs6584283-T	rs4409764-T	8e-21	1.21
rs4409764	CROHN DISEASE	17554261	10q24.2	rs10883365-G	rs4409764-T	4e-10	1.18
rs4409764	CROHN DISEASE	17554300	10q24.2	rs10883365-G	rs4409764-T	6e-08	1.2
rs4409764	CROHN DISEASE	18587394	10q24.2	rs11190140-T	rs4409764-T	3e-16	1.2
rs4409764	CROHN DISEASE	21102463	10q24.2	rs4409764-T	rs4409764-T	2e-20	1.22
rs4430796	ENDOMETRIAL NEOPLASMS	21499250	HNF1B	rs4430796-A	rs4430796-A	7e-10	1.19
rs4430796	PROSTATIC NEOPLASMS	17603485	HNF1B	rs4430796-A	rs4430796-A	1.4e-11	1.22
rs4430796	PROSTATIC NEOPLASMS	18264096	HNF1B	rs4430796-A	rs4430796-A	1e-09	1.18
rs4728142	COLITIS, ULCERATIVE	21297633	7q32.1	rs4728142-A	rs4728142-A	2e-08	1.07
rs4728142	LUPUS ERYTHEMATOSUS, SYSTEMIC	19838193	7q32.1	rs4728142-A	rs4728142-A	8e-19	1.43
rs477515	ARTHRITIS, RHEUMATOID	21653640	6p21.32	rs9268853-C	rs477515-A	5e-109	2.4
rs477515	COLITIS, ULCERATIVE	19122664	6p21.32	rs2395185-G	rs477515-G	1e-16	1.52
rs477515	COLITIS, ULCERATIVE	19915573	6p21.32	rs2395185-G	rs477515-G	5e-22	1.92
rs477515	COLITIS, ULCERATIVE	21297633	6p21.32	rs9268853-T	rs477515-G	1e-55	1.4
rs477515	INFLAMMATORY BOWEL DISEASES	18758464	6p21.32	rs477515-G	rs477515-G	1e-08	1.38
rs4788084	CROHN DISEASE	21102463	AC138894.3/CCDC101/CLN3/SULT1A1	rs151181-C	rs4788084-T	2e-11	1.07
rs4788084	DIABETES MELLITUS, TYPE 1	19430480	AC138894.3/CCDC101/CLN3/SULT1A1	rs4788084-C	rs4788084-C	3e-13	1.09
rs4788084	INFLAMMATORY BOWEL DISEASES	19915574	AC138894.3/CCDC101/CLN3/SULT1A1	rs8049439-C	rs4788084-T	2e-09	1.14
rs4809330	CROHN DISEASE	21102463	ARFRP1/ZGPAT	rs4809330-G	rs4809330-G	3e-15	1.12
rs4809330	INFLAMMATORY BOWEL DISEASES	18758464	ARFRP1/ZGPAT	rs4809330-G	rs4809330-G	6.95e-08	1.35
rs4810485	ARTHRITIS, RHEUMATOID	18794853	CD40	rs4810485-G	rs4810485-G	8e-09	1.15
rs4810485	ARTHRITIS, RHEUMATOID	20453842	CD40	rs4810485-G	rs4810485-G	3e-09	1.18
rs4810485	MULTIPLE SCLEROSIS	19525955	CD40	rs1569723-C	rs4810485-T	1e-07	1.19
rs4975616	LUNG NEOPLASMS	18978787	CLPTM1L	rs401681-C	rs4975616-A	8e-09	1.15
rs4975616	LUNG NEOPLASMS	19654303	CLPTM1L	rs4975616-A	rs4975616-A	3e-09	1.15
rs4975616	PANCREATIC NEOPLASMS	20101243	CLPTM1L	rs401681-T	rs4975616-G	1e-07	1.19
rs4977574	AORTIC ANEURYSM, ABDOMINAL	20622881	9p21.3	rs2383207-G	rs4977574-G	2e-08	1.27
rs4977574	CORONARY ARTERY DISEASE	17554300	9p21.3	rs1333049-C	rs4977574-G	1e-13	1.47
rs4977574	CORONARY ARTERY DISEASE	17634449	9p21.3	rs1333049-C	rs4977574-G	3e-19	1.36
rs4977574	CORONARY DISEASE	21378988	9p21.3	rs4977574-G	rs4977574-G	2e-25	1.2
rs4977574	CORONARY DISEASE	21378990	9p21.3	rs4977574-G	rs4977574-G	1e-22	1.29
rs4977574	CORONARY DISEASE	21606135	9p21.3	rs1333049-C	rs4977574-G	7e-58	1.27
rs4977574	MYOCARDIAL INFARCTION	19198609	9p21.3	rs4977574-G	rs4977574-G	3e-44	1.29
rs4977756	GLAUCOMA	21532571	9p21.3	rs4977756-A	rs4977756-A	1e-14	1.39
rs4977756	GLIOMA	19578367	9p21.3	rs4977756-G	rs4977756-G	7e-15	1.24
rs505922	PANCREATIC NEOPLASMS	19648918	ABO	rs505922-C	rs505922-C	5e-08	1.2
rs505922	VENOUS THROMBOEMBOLISM	19278955	ABO	rs505922-C	rs505922-C	4e-15	1.81
rs5743289	CROHN DISEASE	17447842	NOD2	rs5743289-T	rs5743289-T	<1,00E-6	N/A
rs5743289	CROHN DISEASE	17804789	NOD2	rs5743289-T	rs5743289-T	6e-17	N/A
rs5743289	INFLAMMATORY BOWEL DISEASES	18758464	NOD2	rs5743289-T	rs5743289-T	4e-10	1.46
rs599839	CORONARY ARTERY DISEASE	17634449	CELSR2	rs599839-A	rs599839-A	4e-09	1.29
rs599839	CORONARY DISEASE	21378988	CELSR2	rs646776-T	rs599839-A	6e-10	1.14
rs599839	CORONARY DISEASE	21378990	CELSR2	rs599839-A	rs599839-A	3e-10	1.11
rs599839	MYOCARDIAL INFARCTION	19198609	CELSR2	rs646776-T	rs599839-A	8e-12	1.19
rs6010620	DERMATITIS, ATOPIC	21666691	RTEL1/TNFRSF6B	rs6010620-G	rs6010620-G	3e-08	1.17
rs6010620	GLIOMA	19578366	RTEL1/TNFRSF6B	rs6010620-G	rs6010620-G	3e-09	1.52
rs6010620	GLIOMA	19578367	RTEL1/TNFRSF6B	rs6010620-G	rs6010620-G	3e-12	1.28
rs6010620	GLIOMA	21531791	RTEL1/TNFRSF6B	rs6010620-G	rs6010620-G	2e-09	1.24
rs6074022	ARTHRITIS, RHEUMATOID	18794853	CD40	rs4810485-G	rs6074022-T	8e-09	1.15
rs6074022	ARTHRITIS, RHEUMATOID	20453842	CD40	rs4810485-G	rs6074022-T	3e-09	1.18
rs6074022	MULTIPLE SCLEROSIS	19525955	CD40	rs6074022-C	rs6074022-C	1e-07	1.2
rs6451493	COLITIS, ULCERATIVE	21297633	5p13.1	rs6451493-T	rs6451493-T	3e-09	1.08
rs6451493	CROHN DISEASE	17447842	5p13.1	rs1373692-C	rs6451493-T	2e-12	1.46
rs6451493	CROHN DISEASE	21102463	5p13.1	rs11742570-C	rs6451493-T	7e-36	1.33
rs6457617	ARTHRITIS, RHEUMATOID	17554300	6p21.32	rs6457617-T	rs6457617-T	5e-75	2.36
rs6457617	ARTHRITIS, RHEUMATOID	18668548	6p21.32	rs6457617-T	rs6457617-T	1e-09	N/A
rs6457617	ARTHRITIS, RHEUMATOID	18794853	6p21.32	rs6457620-G	rs6457617-C	4e-186	2.55
rs6457617	SCLERODERMA, SYSTEMIC	20383147	6p21.32	rs6457617-T	rs6457617-T	4e-17	1.37
rs6457620	ARTHRITIS, RHEUMATOID	17554300	6p21.32	rs6457617-T	rs6457620-C	5e-75	2.36
rs6457620	ARTHRITIS, RHEUMATOID	18668548	6p21.32	rs6457617-T	rs6457620-C	1e-09	N/A
rs6457620	ARTHRITIS, RHEUMATOID	18794853	6p21.32	rs6457620-G	rs6457620-G	4e-186	2.55
rs6457620	SCLERODERMA, SYSTEMIC	20383147	6p21.32	rs6457617-T	rs6457620-C	4e-17	1.37
rs646776	CORONARY ARTERY DISEASE	17634449	CELSR2	rs599839-A	rs646776-T	4e-09	1.29
rs646776	CORONARY DISEASE	21378988	CELSR2	rs646776-T	rs646776-T	6e-10	1.14
rs646776	CORONARY DISEASE	21378990	CELSR2	rs599839-A	rs646776-T	3e-10	1.11
rs646776	MYOCARDIAL INFARCTION	19198609	CELSR2	rs646776-T	rs646776-T	8e-12	1.19
rs6478108	CROHN DISEASE	18587394	TNFSF15	rs4263839-G	rs6478108-T	3e-10	1.22
rs6478108	INFLAMMATORY BOWEL DISEASES	18758464	TNFSF15	rs6478109-G	rs6478108-T	3e-08	1.36
rs6478108	LEPROSY	20018961	TNFSF15	rs6478108-T	rs6478108-T	3e-21	1.37
rs6478109	CROHN DISEASE	18587394	TNFSF15	rs4263839-G	rs6478109-G	3e-10	1.22
rs6478109	INFLAMMATORY BOWEL DISEASES	18758464	TNFSF15	rs6478109-G	rs6478109-G	3e-08	1.36
rs6478109	LEPROSY	20018961	TNFSF15	rs6478108-T	rs6478109-G	3e-21	1.37
rs653178	CELIAC DISEASE	18311140	ATXN2	rs653178-C	rs653178-C	8e-08	1.21
rs653178	CELIAC DISEASE	20190752	ATXN2	rs653178-C	rs653178-C	7e-21	1.2
rs653178	HYPERTENSION	19430483	ATXN2	rs653178-C	rs653178-C	1e-07	1.08
rs6584283	COLITIS, ULCERATIVE	19915572	10q24.2	rs6584283-T	rs6584283-T	2e-07	N/A
rs6584283	COLITIS, ULCERATIVE	20228799	10q24.2	rs11190140-T	rs6584283-T	1e-08	1.2
rs6584283	COLITIS, ULCERATIVE	21297633	10q24.2	rs6584283-T	rs6584283-T	8e-21	1.21
rs6584283	CROHN DISEASE	17554261	10q24.2	rs10883365-G	rs6584283-T	4e-10	1.18
rs6584283	CROHN DISEASE	17554300	10q24.2	rs10883365-G	rs6584283-T	6e-08	1.2
rs6584283	CROHN DISEASE	18587394	10q24.2	rs11190140-T	rs6584283-T	3e-16	1.2
rs6584283	CROHN DISEASE	21102463	10q24.2	rs4409764-T	rs6584283-T	2e-20	1.22
rs6651252	CROHN DISEASE	21102463	8q24.21	rs6651252-T	rs6651252-T	4e-18	1.23
rs6651252	OVARIAN NEOPLASMS	20852632	8q24.21	rs10088218-G	rs6651252-T	3e-09	1.19
rs6679677	ARTHRITIS, RHEUMATOID	17554300	PTPN22	rs6679677-A	rs6679677-A	6e-25	1.98
rs6679677	ARTHRITIS, RHEUMATOID	17804836	PTPN22	rs2476601-A	rs6679677-A	2e-11	1.72
rs6679677	ARTHRITIS, RHEUMATOID	18794853	PTPN22	rs6679677-A	rs6679677-A	6e-42	1.79
rs6679677	ARTHRITIS, RHEUMATOID	19503088	PTPN22	rs2476601-A	rs6679677-A	2e-21	N/A
rs6679677	ARTHRITIS, RHEUMATOID	20453842	PTPN22	rs2476601-A	rs6679677-A	9e-74	1.94
rs6679677	CROHN DISEASE	18587394	PTPN22	rs2476601-G	rs6679677-C	1e-08	1.31
rs6679677	DIABETES MELLITUS, TYPE 1	17554260	PTPN22	rs6679677-A	rs6679677-A	8e-24	1.89
rs6679677	DIABETES MELLITUS, TYPE 1	17554300	PTPN22	rs6679677-A	rs6679677-A	6e-25	1.98
rs6679677	DIABETES MELLITUS, TYPE 1	17632545	PTPN22	rs2476601-A	rs6679677-A	1e-07	1.8
rs6679677	DIABETES MELLITUS, TYPE 1	18978792	PTPN22	rs6679677-A	rs6679677-A	1e-40	N/A
rs6679677	DIABETES MELLITUS, TYPE 1	19430480	PTPN22	rs2476601-A	rs6679677-A	9e-85	N/A
rs6679677	VITILIGO	20410501	PTPN22	rs2476601-A	rs6679677-A	1e-07	1.39
rs671	ALCOHOLISM	21372407	ALDH2	rs671-G	rs671-G	4e-211	6.25
rs671	HEAD AND NECK NEOPLASMS	19698717	ALDH2	rs671-A	rs671-A	3e-24	1.67
rs6725887	CORONARY DISEASE	21378990	ALS2CR8/ICA1L/WDR12	rs6725887-C	rs6725887-C	1e-09	1.14
rs6725887	MYOCARDIAL INFARCTION	19198609	ALS2CR8/ICA1L/WDR12	rs6725887-C	rs6725887-C	1e-08	1.17
rs6920220	ARTHRITIS, RHEUMATOID	17982456	6q23.3	rs6920220-A	rs6920220-A	1e-07	1.22
rs6920220	ARTHRITIS, RHEUMATOID	18794853	6q23.3	rs6920220-A	rs6920220-A	2e-09	1.24
rs6920220	ARTHRITIS, RHEUMATOID	20453842	6q23.3	rs6920220-A	rs6920220-A	9e-13	1.22
rs6920220	CELIAC DISEASE	20190752	6q23.3	rs2327832-G	rs6920220-A	4e-19	1.23
rs6920220	COLITIS, ULCERATIVE	21297633	6q23.3	rs6920220-A	rs6920220-A	8e-17	1.14
rs694739	ALOPECIA AREATA	20596022	CCDC88B	rs694739-A	rs694739-A	1e-07	1.33
rs694739	CROHN DISEASE	21102463	CCDC88B	rs694739-A	rs694739-A	6e-10	1.1
rs6974491	CELIAC DISEASE	20190752	ELMO1	rs6974491-A	rs6974491-A	1e-07	1.14
rs6974491	LIVER CIRRHOSIS, BILIARY	21399635	ELMO1	rs6974491-A	rs6974491-A	4e-08	1.25
rs6983267	COLORECTAL NEOPLASMS	17618283	8q24.21	rs10505477-A	rs6983267-G	3e-11	1.17
rs6983267	COLORECTAL NEOPLASMS	17618284	8q24.21	rs6983267-G	rs6983267-G	1.72e-07	1.43
rs6983267	COLORECTAL NEOPLASMS	18372905	8q24.21	rs6983267-G	rs6983267-G	7e-11	1.24
rs6983267	COLORECTAL NEOPLASMS	21242260	8q24.21	rs6983267-G	rs6983267-G	2e-08	1.18
rs6983267	PROSTATIC NEOPLASMS	17401363	8q24.21	rs6983267-G	rs6983267-G	9e-13	1.26
rs6983267	PROSTATIC NEOPLASMS	18264096	8q24.21	rs6983267-G	rs6983267-G	7e-12	1.28
rs6983267	PROSTATIC NEOPLASMS	18264097	8q24.21	rs6983267-G	rs6983267-G	9e-13	1.42
rs713875	CROHN DISEASE	21102463	HORMAD2	rs713875-C	rs713875-C	7e-12	1.08
rs713875	GLOMERULONEPHRITIS, MEMBRANOUS	21399633	HORMAD2	rs2412971-A	rs713875-C	2e-09	1.25
rs713875	INFLAMMATORY BOWEL DISEASES	19915574	HORMAD2	rs2412973-A	rs713875-C	2e-09	1.15
rs7216389	ARTHRITIS, RHEUMATOID	20453842	GSDML/IKZF3/ORMDL3/ZPBP2	rs2872507-A	rs7216389-C	1e-07	1.1
rs7216389	ASTHMA	17611496	GSDML/IKZF3/ORMDL3/ZPBP2	rs7216389-T	rs7216389-T	9e-11	1.45
rs7216389	ASTHMA	20860503	GSDML/IKZF3/ORMDL3/ZPBP2	rs2305480-G	rs7216389-T	1e-07	1.18
rs7216389	COLITIS, ULCERATIVE	20228799	GSDML/IKZF3/ORMDL3/ZPBP2	rs2305480-A	rs7216389-C	3e-08	1.15
rs7216389	COLITIS, ULCERATIVE	21297633	GSDML/IKZF3/ORMDL3/ZPBP2	rs2872507-A	rs7216389-C	5e-11	1.15
rs7216389	CROHN DISEASE	18587394	GSDML/IKZF3/ORMDL3/ZPBP2	rs2872507-A	rs7216389-C	5e-09	1.12
rs7216389	LIVER CIRRHOSIS, BILIARY	20639880	GSDML/IKZF3/ORMDL3/ZPBP2	rs9303277-T	rs7216389-C	2e-09	1.38
rs735665	LEUKEMIA, LYMPHOID	18758461	11q24.1	rs735665-A	rs735665-A	4e-12	1.45
rs735665	LYMPHOMA, FOLLICULAR	20639881	11q24.1	rs735665-A	rs735665-A	4e-09	1.81
rs7423615	CROHN DISEASE	21102463	SP140	rs7423615-T	rs7423615-T	3e-13	1.12
rs7423615	LEUKEMIA, LYMPHOID	18758461	SP140	rs13397985-G	rs7423615-T	6e-10	1.41
rs744166	CROHN DISEASE	18587394	STAT3	rs744166-A	rs744166-A	7e-12	1.18
rs744166	MULTIPLE SCLEROSIS	20159113	STAT3	rs744166-G	rs744166-G	3e-10	1.15
rs7554511	COLITIS, ULCERATIVE	20228799	C1orf106/KIF21B	rs11584383-T	rs7554511-C	2e-07	1.27
rs7554511	COLITIS, ULCERATIVE	21297633	C1orf106/KIF21B	rs7554511-C	rs7554511-C	2e-13	1.19
rs7554511	CROHN DISEASE	18587394	C1orf106/KIF21B	rs11584383-T	rs7554511-C	1e-11	1.18
rs7574865	ARTHRITIS, RHEUMATOID	20453842	STAT4	rs7574865-T	rs7574865-T	1e-07	1.16
rs7574865	LUPUS ERYTHEMATOSUS, SYSTEMIC	18204098	STAT4	rs7574865-T	rs7574865-T	9e-14	N/A
rs7574865	LUPUS ERYTHEMATOSUS, SYSTEMIC	18204446	STAT4	rs7574865-T	rs7574865-T	2.8e-09	1.5
rs7574865	LUPUS ERYTHEMATOSUS, SYSTEMIC	19838193	STAT4	rs7574865-T	rs7574865-T	5e-42	1.51
rs7574865	LUPUS ERYTHEMATOSUS, SYSTEMIC	21408207	STAT4	rs7574865-T	rs7574865-T	2e-20	1.77
rs7578326	CORONARY ARTERY DISEASE	17634449	2q36.3	rs2943634-C	rs7578326-A	1e-07	1.21
rs7578326	DIABETES MELLITUS, TYPE 2	20581827	2q36.3	rs7578326-A	rs7578326-A	5e-20	1.11
rs7578597	CROHN DISEASE	21102463	THADA	rs10495903-T	rs7578597-C	2e-14	1.14
rs7578597	DIABETES MELLITUS, TYPE 2	18372903	THADA	rs7578597-T	rs7578597-T	1e-09	1.15
rs7608910	CELIAC DISEASE	20190752	CCDC139/PUS10	rs13003464-G	rs7608910-G	4e-13	1.15
rs7608910	COLITIS, ULCERATIVE	20228799	CCDC139/PUS10	rs13003464-G	rs7608910-G	7e-09	1.13
rs7608910	COLITIS, ULCERATIVE	21297633	CCDC139/PUS10	rs7608910-G	rs7608910-G	2e-14	1.19
rs762421	COLITIS, ULCERATIVE	21297633	21q22.3	rs2838519-G	rs762421-G	6e-11	1.14
rs762421	CROHN DISEASE	18587394	21q22.3	rs762421-G	rs762421-G	1e-09	1.13
rs780093	CROHN DISEASE	21102463	GCKR	rs780093-T	rs780093-T	5e-11	1.15
rs780093	HYPERTRIGLYCERIDEMIA	20657596	GCKR	rs1260326-T	rs780093-T	7e-09	1.75
rs7865618	CORONARY DISEASE	21606135	CDKN2B	rs7865618-A	rs7865618-A	2e-27	1.18
rs7865618	DIABETES MELLITUS, TYPE 2	17463249	CDKN2B	rs564398-T	rs7865618-A	1e-07	1.12
rs7865618	GLIOMA	19578366	CDKN2B	rs1412829-G	rs7865618-G	1.85e-10	1.42
rs7865618	GLIOMA	21531791	CDKN2B	rs2157719-C	rs7865618-G	5e-16	1.26
rs7927894	CROHN DISEASE	18587394	11q13.5	rs7927894-T	rs7927894-T	1e-09	1.16
rs7927894	DERMATITIS, ATOPIC	19349984	11q13.5	rs7927894-T	rs7927894-T	8e-10	1.22
rs8034191	LUNG NEOPLASMS	18385676	AGPHD1/CHRNA3/CHRNA5	rs8034191-C	rs8034191-C	3e-18	1.3
rs8034191	LUNG NEOPLASMS	18385738	AGPHD1/CHRNA3/CHRNA5	rs8034191-C	rs8034191-C	5e-20	1.3
rs8034191	LUNG NEOPLASMS	18780872	AGPHD1/CHRNA3/CHRNA5	rs8034191-C	rs8034191-C	1e-08	1.38
rs8034191	LUNG NEOPLASMS	18978790	AGPHD1/CHRNA3/CHRNA5	rs1051730-A	rs8034191-C	1e-15	1.35
rs8034191	LUNG NEOPLASMS	19654303	AGPHD1/CHRNA3/CHRNA5	rs8034191-C	rs8034191-C	3e-26	1.29
rs8034191	LUNG NEOPLASMS	19836008	AGPHD1/CHRNA3/CHRNA5	rs1051730-A	rs8034191-C	2e-51	1.31
rs8034191	PERIPHERAL VASCULAR DISEASES	18385739	AGPHD1/CHRNA3/CHRNA5	rs1051730-A	rs8034191-C	1e-07	1.19
rs8034191	PULMONARY DISEASE, CHRONIC OBSTRUCTIVE	19300482	AGPHD1/CHRNA3/CHRNA5	rs8034191-C	rs8034191-C	1e-10	1.4
rs8049439	DIABETES MELLITUS, TYPE 1	19430480	ATP2A1/ATXN2L/SH2B1/TUFM	rs4788084-C	rs8049439-T	3e-13	1.09
rs8049439	INFLAMMATORY BOWEL DISEASES	19915574	ATP2A1/ATXN2L/SH2B1/TUFM	rs8049439-C	rs8049439-C	2e-09	1.14
rs8050136	DIABETES MELLITUS, TYPE 2	17463248	FTO	rs8050136-A	rs8050136-A	1e-12	1.17
rs8050136	DIABETES MELLITUS, TYPE 2	17463249	FTO	rs8050136-A	rs8050136-A	7e-14	1.23
rs8050136	DIABETES MELLITUS, TYPE 2	19056611	FTO	rs8050136-A	rs8050136-A	2e-17	1.3
rs8050136	OBESITY	18159244	FTO	rs1121980-A	rs8050136-A	1e-07	1.66
rs8050136	OBESITY	18454148	FTO	rs1121980-A	rs8050136-A	4e-08	N/A
rs8050136	OBESITY	19151714	FTO	rs1421085-C	rs8050136-A	1e-28	1.39
rs8050136	OBESITY	19553259	FTO	rs9941349-T	rs8050136-A	6e-12	1.48
rs8050136	OBESITY	21552555	FTO	rs17817449-G	rs8050136-A	2e-12	1.61
rs8067378	ARTHRITIS, RHEUMATOID	20453842	GSDML/IKZF3/ORMDL3/ZPBP2	rs2872507-A	rs8067378-G	1e-07	1.1
rs8067378	ASTHMA	17611496	GSDML/IKZF3/ORMDL3/ZPBP2	rs7216389-T	rs8067378-A	9e-11	1.45
rs8067378	ASTHMA	20860503	GSDML/IKZF3/ORMDL3/ZPBP2	rs2305480-G	rs8067378-A	1e-07	1.18
rs8067378	COLITIS, ULCERATIVE	20228799	GSDML/IKZF3/ORMDL3/ZPBP2	rs8067378-G	rs8067378-G	1e-07	1.12
rs8067378	COLITIS, ULCERATIVE	21297633	GSDML/IKZF3/ORMDL3/ZPBP2	rs2872507-A	rs8067378-G	5e-11	1.15
rs8067378	CROHN DISEASE	18587394	GSDML/IKZF3/ORMDL3/ZPBP2	rs2872507-A	rs8067378-G	5e-09	1.12
rs8067378	LIVER CIRRHOSIS, BILIARY	20639880	GSDML/IKZF3/ORMDL3/ZPBP2	rs9303277-T	rs8067378-G	2e-09	1.38
rs874040	ARTHRITIS, RHEUMATOID	20453842	4p15.2	rs874040-C	rs874040-C	1e-16	1.14
rs874040	DIABETES MELLITUS, TYPE 1	19430480	4p15.2	rs10517086-A	rs874040-C	5e-10	1.09
rs917997	CELIAC DISEASE	18311140	IL18RAP	rs13015714-G	rs917997-T	4e-09	1.28
rs917997	CELIAC DISEASE	20190752	IL18RAP	rs917997-T	rs917997-T	1e-15	1.19
rs917997	CROHN DISEASE	21102463	IL18RAP	rs2058660-G	rs917997-T	2e-12	1.19
rs9268853	ARTHRITIS, RHEUMATOID	21653640	6p21.32	rs9268853-C	rs9268853-C	5e-109	2.4
rs9268853	COLITIS, ULCERATIVE	19122664	6p21.32	rs2395185-G	rs9268853-T	1e-16	1.52
rs9268853	COLITIS, ULCERATIVE	19915573	6p21.32	rs2395185-G	rs9268853-T	5e-22	1.92
rs9268853	COLITIS, ULCERATIVE	21297633	6p21.32	rs9268853-T	rs9268853-T	1e-55	1.4
rs9268853	INFLAMMATORY BOWEL DISEASES	18758464	6p21.32	rs477515-G	rs9268853-T	1e-08	1.38
rs9272219	ARTHRITIS, RHEUMATOID	21653640	6p21.32	rs9272219-G	rs9272219-G	1e-45	1.92
rs9272219	SCHIZOPHRENIA	19571809	6p21.32	rs9272219-G	rs9272219-G	7e-08	1.14
rs9272346	ASTHMA	20860503	HLA-DQB1	rs9273349-C	rs9272346-A	7e-14	1.18
rs9272346	DIABETES MELLITUS, TYPE 1	17554300	HLA-DQB1	rs9272346-G	rs9272346-G	5e-134	5.49
rs9272346	DIABETES MELLITUS, TYPE 1	18978792	HLA-DQB1	rs9272346-G	rs9272346-G	6e-129	N/A
rs9273349	ASTHMA	20860503	HLA-DQB1	rs9273349-C	rs9273349-C	7e-14	1.18
rs9273349	DIABETES MELLITUS, TYPE 1	17554300	HLA-DQB1	rs9272346-G	rs9273349-T	5e-134	5.49
rs9273349	DIABETES MELLITUS, TYPE 1	18978792	HLA-DQB1	rs9272346-G	rs9273349-T	6e-129	N/A
rs9275572	ALOPECIA AREATA	20596022	6p21.32	rs9275572-G	rs9275572-G	1e-35	2.21
rs9275572	CARCINOMA, HEPATOCELLULAR	21499248	6p21.32	rs9275572-A	rs9275572-A	6e-09	1.3
rs9275572	LYMPHOMA, FOLLICULAR	21533074	6p21.32	rs2647012-C	rs9275572-G	2e-21	1.56
rs9303277	ARTHRITIS, RHEUMATOID	20453842	GSDML/IKZF3/ORMDL3/ZPBP2	rs2872507-A	rs9303277-T	1e-07	1.1
rs9303277	ASTHMA	17611496	GSDML/IKZF3/ORMDL3/ZPBP2	rs7216389-T	rs9303277-C	9e-11	1.45
rs9303277	ASTHMA	20860503	GSDML/IKZF3/ORMDL3/ZPBP2	rs2305480-G	rs9303277-C	1e-07	1.18
rs9303277	COLITIS, ULCERATIVE	20228799	GSDML/IKZF3/ORMDL3/ZPBP2	rs2305480-A	rs9303277-T	3e-08	1.15
rs9303277	COLITIS, ULCERATIVE	21297633	GSDML/IKZF3/ORMDL3/ZPBP2	rs2872507-A	rs9303277-T	5e-11	1.15
rs9303277	CROHN DISEASE	18587394	GSDML/IKZF3/ORMDL3/ZPBP2	rs2872507-A	rs9303277-T	5e-09	1.12
rs9303277	LIVER CIRRHOSIS, BILIARY	20639880	GSDML/IKZF3/ORMDL3/ZPBP2	rs9303277-T	rs9303277-T	2e-09	1.38
rs964184	CORONARY DISEASE	21378990	11q23.3	rs964184-G	rs964184-G	1e-17	1.13
rs964184	HYPERTRIGLYCERIDEMIA	20657596	11q23.3	rs964184-G	rs964184-G	5e-24	3.28
rs9818870	CORONARY ARTERY DISEASE	19198612	MRAS	rs9818870-T	rs9818870-T	7e-13	1.15
rs9818870	CORONARY DISEASE	21378990	MRAS	rs2306374-C	rs9818870-T	3e-08	1.12
rs9822268	CHOLANGITIS, SCLEROSING	21151127	APEH/BSN/DAG1/MST1/NICN1/TCTA	rs3197999-A	rs9822268-A	1e-16	1.39
rs9822268	COLITIS, ULCERATIVE	19915572	APEH/BSN/DAG1/MST1/NICN1/TCTA	rs9858542-A	rs9822268-A	7e-09	N/A
rs9822268	COLITIS, ULCERATIVE	20228799	APEH/BSN/DAG1/MST1/NICN1/TCTA	rs3197999-A	rs9822268-A	4e-09	1.2
rs9822268	COLITIS, ULCERATIVE	21297633	APEH/BSN/DAG1/MST1/NICN1/TCTA	rs9822268-A	rs9822268-A	2e-17	1.21
rs9822268	CROHN DISEASE	17554261	APEH/BSN/DAG1/MST1/NICN1/TCTA	rs9858542-A	rs9822268-A	5e-08	1.17
rs9822268	CROHN DISEASE	17554300	APEH/BSN/DAG1/MST1/NICN1/TCTA	rs9858542-A	rs9822268-A	4e-08	1.09
rs9822268	CROHN DISEASE	18587394	APEH/BSN/DAG1/MST1/NICN1/TCTA	rs3197999-A	rs9822268-A	1e-12	1.2
rs9822268	CROHN DISEASE	21102463	APEH/BSN/DAG1/MST1/NICN1/TCTA	rs3197999-A	rs9822268-A	6e-17	1.22
rs9858542	CHOLANGITIS, SCLEROSING	21151127	APEH/BSN/DAG1/MST1/NICN1/TCTA	rs3197999-A	rs9858542-A	1e-16	1.39
rs9858542	COLITIS, ULCERATIVE	19915572	APEH/BSN/DAG1/MST1/NICN1/TCTA	rs9858542-A	rs9858542-A	7e-09	N/A
rs9858542	COLITIS, ULCERATIVE	20228799	APEH/BSN/DAG1/MST1/NICN1/TCTA	rs3197999-A	rs9858542-A	4e-09	1.2
rs9858542	COLITIS, ULCERATIVE	21297633	APEH/BSN/DAG1/MST1/NICN1/TCTA	rs9822268-A	rs9858542-A	2e-17	1.21
rs9858542	CROHN DISEASE	17554261	APEH/BSN/DAG1/MST1/NICN1/TCTA	rs9858542-A	rs9858542-A	5e-08	1.17
rs9858542	CROHN DISEASE	17554300	APEH/BSN/DAG1/MST1/NICN1/TCTA	rs9858542-A	rs9858542-A	4e-08	1.09
rs9858542	CROHN DISEASE	18587394	APEH/BSN/DAG1/MST1/NICN1/TCTA	rs3197999-A	rs9858542-A	1e-12	1.2
rs9858542	CROHN DISEASE	21102463	APEH/BSN/DAG1/MST1/NICN1/TCTA	rs3197999-A	rs9858542-A	6e-17	1.22
rs9939609	DIABETES MELLITUS, TYPE 2	17554300	FTO	rs9939609-T	rs9939609-T	2e-07	1.34
rs9939609	OBESITY	17434869	FTO	rs9939609-T	rs9939609-T	2e-20	1,32
rs9941349	DIABETES MELLITUS, TYPE 2	17463248	FTO	rs8050136-A	rs9941349-T	1e-12	1.17
rs9941349	DIABETES MELLITUS, TYPE 2	17463249	FTO	rs8050136-A	rs9941349-T	7e-14	1.23
rs9941349	DIABETES MELLITUS, TYPE 2	19056611	FTO	rs8050136-A	rs9941349-T	2e-17	1.3
rs9941349	OBESITY	18159244	FTO	rs1121980-A	rs9941349-T	1e-07	1.66
rs9941349	OBESITY	18454148	FTO	rs1121980-A	rs9941349-T	4e-08	N/A
rs9941349	OBESITY	19151714	FTO	rs1421085-C	rs9941349-T	1e-28	1.39
rs9941349	OBESITY	19553259	FTO	rs9941349-T	rs9941349-T	6e-12	1.48
rs9941349	OBESITY	21552555	FTO	rs17817449-G	rs9941349-T	2e-12	1.61
rs9982601	CORONARY DISEASE	21378990	21q22.11	rs9982601-T	rs9982601-T	4e-10	1.18
rs9982601	MYOCARDIAL INFARCTION	19198609	21q22.11	rs9982601-T	rs9982601-T	6e-11	1.2
