# Supplementary material for: Network-based SNP meta-analysis identifies joint and disjoint genetic features across common human diseases
Source: BMC Genomics. 2012 Sep 18;13:490. doi: 10.1186/1471-2164-13-490 (PMC3782362; doi:10.1186/1471-2164-13-490)
Supplement: Additional file 3 — Table S2. CPMA P-values for autoimmune-linked SNPs and their corresponding loci in the SVN. Listed are all SNPs contained in Supplementary Table 1 for which association data could be obtained from [8]. The second column gives the LD-based loci of the SNPs as used in the SVN. The third column contains the CPMA P-Values. [file 1471-2164-13-490-S3.xlsx]

## Sheet: Tabelle1
SNP ID	Locus	CPMA.P-Value
rs10517086	4p15.2	6.65256e-09
rs10758669	9p24.1	2.52755e-06
rs10889677	IL23R	8.13304e-25
rs11190140	10q24.2	8.03121e-08
rs11203203	UBASH3A	1.75455e-12
rs11465804	IL23R	3.95612e-34
rs11584383	C1orf106/KIF21B	3.96174e-07
rs1736135	21q21.1	0.00647909
rs1800693	TNFRSF1A	0.00470862
rs1893217	PTPN2	5.10173e-27
rs20541	IL13	0.00114767
rs2201841	IL23R	5.03727e-23
rs2292239	ERBB3	1.11278e-21
rs2315008	ARFRP1/ZGPAT	0.0129728
rs2476601	PTPN22	1.26295e-161
rs2542151	PTPN2	7.25346e-27
rs2836878	21q22.2	0.0113537
rs2872507	GSDML/IKZF3/ORMDL3/ZPBP2	9.28313e-13
rs3024505	1q32.1	1.05267e-08
rs3087243	2q33.2	3.42223e-20
rs3197999	APEH/BSN/DAG1/MST1/NICN1/TCTA	0.000280969
rs3764147	AL512506.1/C13orf31	0.00322761
rs3821236	STAT4	3.67622e-14
rs4263839	TNFSF15	0.00283929
rs4728142	7q32.1	3.4968e-11
rs4788084	AC138894.3/CCDC101/CLN3/SULT1A1	6.73041e-11
rs744166	STAT3	9.77501e-09
rs762421	21q22.3	0.000183507
rs7927894	11q13.5	1.31177e-05
rs917997	IL18RAP	5.31764e-13
