# Supplementary material for: Network-based SNP meta-analysis identifies joint and disjoint genetic features across common human diseases
Source: BMC Genomics. 2012 Sep 18;13:490. doi: 10.1186/1471-2164-13-490 (PMC3782362; doi:10.1186/1471-2164-13-490)
Supplement: Additional file 5 — Graph data of the SLN in yEd graphml format. View with yEd ( http://www.yworks.com/en/products_yed_about.html). Using yEd, the file can be converted to GML format which is readable by Cytoscape ( http://www.cytoscape.org/). [file 1471-2164-13-490-S5.zip]

Archive with 1 entries (1 files):
- 1471-2164-13-490-S5.graphml
