# Supplementary material for: Network-based SNP meta-analysis identifies joint and disjoint genetic features across common human diseases
Source: BMC Genomics. 2012 Sep 18;13:490. doi: 10.1186/1471-2164-13-490 (PMC3782362; doi:10.1186/1471-2164-13-490)
Supplement: Additional file 5 — Graph data of the SLN in yEd graphml format. View with yEd ( http://www.yworks.com/en/products_yed_about.html). Using yEd, the file can be converted to GML format which is readable by Cytoscape ( http://www.cytoscape.org/). [file 1471-2164-13-490-S5.zip › 1471-2164-13-490-S5.graphml]

<?xml version="1.0" encoding="UTF-8" standalone="no"?>
<graphml xmlns="http://graphml.graphdrawing.org/xmlns" xmlns:xsi="http://www.w3.org/2001/XMLSchema-instance" xmlns:y="http://www.yworks.com/xml/graphml" xmlns:yed="http://www.yworks.com/xml/yed/3" xsi:schemaLocation="http://graphml.graphdrawing.org/xmlns http://www.yworks.com/xml/schema/graphml/1.1/ygraphml.xsd">
  <!--Created by yFiles for Java 2.8-->
  <key for="graphml" id="d0" yfiles.type="resources"/>
  <key for="port" id="d1" yfiles.type="portgraphics"/>
  <key for="port" id="d2" yfiles.type="portgeometry"/>
  <key for="port" id="d3" yfiles.type="portuserdata"/>
  <key attr.name="url" attr.type="string" for="node" id="d4"/>
  <key attr.name="description" attr.type="string" for="node" id="d5"/>
  <key for="node" id="d6" yfiles.type="nodegraphics"/>
  <key attr.name="url" attr.type="string" for="edge" id="d7"/>
  <key attr.name="description" attr.type="string" for="edge" id="d8"/>
  <key for="edge" id="d9" yfiles.type="edgegraphics"/>
  <graph edgedefault="directed" id="G">
    <node id="n0">
      <data key="d6">
        <y:ShapeNode>
          <y:Geometry height="60.0" width="60.0" x="7139.555419921875" y="5718.5"/>
          <y:Fill color="#CCCCCC" transparent="false"/>
          <y:BorderStyle color="#000000" type="line" width="1.0"/>
          <y:NodeLabel alignment="center" autoSizePolicy="content" fontFamily="Calibri" fontSize="30" fontStyle="plain" hasBackgroundColor="false" hasLineColor="false" height="34.0" modelName="internal" modelPosition="c" textColor="#000000" visible="true" width="88.1552734375" x="-14.07763671875" y="13.0">1p32.3</y:NodeLabel>
          <y:Shape type="diamond"/>
        </y:ShapeNode>
      </data>
    </node>
    <node id="n1">
      <data key="d6">
        <y:ShapeNode>
          <y:Geometry height="165.0" width="165.0" x="4515.055419921875" y="7245.0"/>
          <y:Fill color="#ED1C24" transparent="false"/>
          <y:BorderStyle color="#000000" type="line" width="1.0"/>
          <y:NodeLabel alignment="center" autoSizePolicy="content" fontFamily="Calibri" fontSize="30" fontStyle="plain" hasBackgroundColor="false" hasLineColor="false" height="34.0" modelName="internal" modelPosition="c" textColor="#000000" visible="true" width="255.689453125" x="-45.3447265625" y="65.5">PARKINSON DISEASE</y:NodeLabel>
          <y:Shape type="ellipse"/>
        </y:ShapeNode>
      </data>
    </node>
    <node id="n2">
      <data key="d6">
        <y:ShapeNode>
          <y:Geometry height="60.0" width="60.0" x="6346.555419921875" y="6307.5"/>
          <y:Fill color="#CCCCCC" transparent="false"/>
          <y:BorderStyle color="#000000" type="line" width="1.0"/>
          <y:NodeLabel alignment="center" autoSizePolicy="content" fontFamily="Calibri" fontSize="30" fontStyle="plain" hasBackgroundColor="false" hasLineColor="false" height="34.0" modelName="internal" modelPosition="c" textColor="#000000" visible="true" width="88.1552734375" x="-14.07763671875" y="13.0">8p23.1</y:NodeLabel>
          <y:Shape type="diamond"/>
        </y:ShapeNode>
      </data>
    </node>
    <node id="n3">
      <data key="d6">
        <y:ShapeNode>
          <y:Geometry height="60.0" width="60.0" x="4747.555419921875" y="3852.5"/>
          <y:Fill color="#CCCCCC" transparent="false"/>
          <y:BorderStyle color="#000000" type="line" width="1.0"/>
          <y:NodeLabel alignment="center" autoSizePolicy="content" fontFamily="Calibri" fontSize="30" fontStyle="plain" hasBackgroundColor="false" hasLineColor="false" height="34.0" modelName="internal" modelPosition="c" textColor="#000000" visible="true" width="88.1552734375" x="-14.07763671875" y="13.0">7q32.1</y:NodeLabel>
          <y:Shape type="diamond"/>
        </y:ShapeNode>
      </data>
    </node>
    <node id="n4">
      <data key="d6">
        <y:ShapeNode>
          <y:Geometry height="60.0" width="60.0" x="5390.555419921875" y="5063.5"/>
          <y:Fill color="#CCCCCC" transparent="false"/>
          <y:BorderStyle color="#000000" type="line" width="1.0"/>
          <y:NodeLabel alignment="center" autoSizePolicy="content" fontFamily="Calibri" fontSize="30" fontStyle="plain" hasBackgroundColor="false" hasLineColor="false" height="34.0" modelName="internal" modelPosition="c" textColor="#000000" visible="true" width="114.33203125" x="-27.166015625" y="13.0">RAD51L1</y:NodeLabel>
          <y:Shape type="diamond"/>
        </y:ShapeNode>
      </data>
    </node>
    <node id="n5">
      <data key="d6">
        <y:ShapeNode>
          <y:Geometry height="65.0" width="65.0" x="7302.055419921875" y="5546.0"/>
          <y:Fill color="#CCCCCC" transparent="false"/>
          <y:BorderStyle color="#000000" type="line" width="1.0"/>
          <y:NodeLabel alignment="center" autoSizePolicy="content" fontFamily="Calibri" fontSize="30" fontStyle="plain" hasBackgroundColor="false" hasLineColor="false" height="34.0" modelName="internal" modelPosition="c" textColor="#000000" visible="true" width="57.5400390625" x="3.72998046875" y="15.5">ABO</y:NodeLabel>
          <y:Shape type="diamond"/>
        </y:ShapeNode>
      </data>
    </node>
    <node id="n6">
      <data key="d6">
        <y:ShapeNode>
          <y:Geometry height="60.0" width="60.0" x="4192.555419921875" y="5578.5"/>
          <y:Fill color="#CCCCCC" transparent="false"/>
          <y:BorderStyle color="#000000" type="line" width="1.0"/>
          <y:NodeLabel alignment="center" autoSizePolicy="content" fontFamily="Calibri" fontSize="30" fontStyle="plain" hasBackgroundColor="false" hasLineColor="false" height="34.0" modelName="internal" modelPosition="c" textColor="#000000" visible="true" width="88.1552734375" x="-14.07763671875" y="13.0">1q21.3</y:NodeLabel>
          <y:Shape type="diamond"/>
        </y:ShapeNode>
      </data>
    </node>
    <node id="n7">
      <data key="d6">
        <y:ImageNode>
          <y:Geometry height="155.0" width="155.0" x="5288.055419921875" y="5835.0"/>
          <y:Fill color="#CCCCFF" transparent="false"/>
          <y:BorderStyle color="#000000" type="line" width="1.0"/>
          <y:NodeLabel alignment="center" autoSizePolicy="content" fontFamily="Calibri" fontSize="30" fontStyle="plain" hasBackgroundColor="false" hasLineColor="false" height="34.0" modelName="internal" modelPosition="c" textColor="#000000" visible="true" width="256.36328125" x="-50.681640625" y="60.5">BREAST NEOPLASMS</y:NodeLabel>
          <y:Image refid="1"/>
        </y:ImageNode>
      </data>
    </node>
    <node id="n8">
      <data key="d6">
        <y:ShapeNode>
          <y:Geometry height="70.0" width="70.0" x="6963.555419921875" y="6756.5"/>
          <y:Fill color="#FF42A9" transparent="false"/>
          <y:BorderStyle color="#000000" type="line" width="1.0"/>
          <y:NodeLabel alignment="center" autoSizePolicy="content" fontFamily="Calibri" fontSize="30" fontStyle="plain" hasBackgroundColor="false" hasLineColor="false" height="34.0" modelName="internal" modelPosition="c" textColor="#000000" visible="true" width="151.01171875" x="-40.505859375" y="18.0">GLAUCOMA</y:NodeLabel>
          <y:Shape type="ellipse"/>
        </y:ShapeNode>
      </data>
    </node>
    <node id="n9">
      <data key="d6">
        <y:ShapeNode>
          <y:Geometry height="60.0" width="60.0" x="3028.555419921875" y="6597.5"/>
          <y:Fill color="#CCCCCC" transparent="false"/>
          <y:BorderStyle color="#000000" type="line" width="1.0"/>
          <y:NodeLabel alignment="center" autoSizePolicy="content" fontFamily="Calibri" fontSize="30" fontStyle="plain" hasBackgroundColor="false" hasLineColor="false" height="34.0" modelName="internal" modelPosition="c" textColor="#000000" visible="true" width="175.85546875" x="-57.927734375" y="13.0">ERBB3/RAB5B</y:NodeLabel>
          <y:Shape type="diamond"/>
        </y:ShapeNode>
      </data>
    </node>
    <node id="n10">
      <data key="d6">
        <y:ShapeNode>
          <y:Geometry height="60.0" width="60.0" x="2941.555419921875" y="5043.5"/>
          <y:Fill color="#CCCCCC" transparent="false"/>
          <y:BorderStyle color="#000000" type="line" width="1.0"/>
          <y:NodeLabel alignment="center" autoSizePolicy="content" fontFamily="Calibri" fontSize="30" fontStyle="plain" hasBackgroundColor="false" hasLineColor="false" height="34.0" modelName="internal" modelPosition="c" textColor="#000000" visible="true" width="121.9638671875" x="-30.98193359375" y="13.0">UBASH3A</y:NodeLabel>
          <y:Shape type="diamond"/>
        </y:ShapeNode>
      </data>
    </node>
    <node id="n11">
      <data key="d6">
        <y:ShapeNode>
          <y:Geometry height="60.0" width="60.0" x="3322.555419921875" y="5285.5"/>
          <y:Fill color="#CCCCCC" transparent="false"/>
          <y:BorderStyle color="#000000" type="line" width="1.0"/>
          <y:NodeLabel alignment="center" autoSizePolicy="content" fontFamily="Calibri" fontSize="30" fontStyle="plain" hasBackgroundColor="false" hasLineColor="false" height="34.0" modelName="internal" modelPosition="c" textColor="#000000" visible="true" width="190.4599609375" x="-65.22998046875" y="13.0">ARFRP1/ZGPAT</y:NodeLabel>
          <y:Shape type="diamond"/>
        </y:ShapeNode>
      </data>
    </node>
    <node id="n12">
      <data key="d6">
        <y:ShapeNode>
          <y:Geometry height="60.0" width="60.0" x="4080.555419921875" y="3890.5"/>
          <y:Fill color="#CCCCCC" transparent="false"/>
          <y:BorderStyle color="#000000" type="line" width="1.0"/>
          <y:NodeLabel alignment="center" autoSizePolicy="content" fontFamily="Calibri" fontSize="30" fontStyle="plain" hasBackgroundColor="false" hasLineColor="false" height="34.0" modelName="internal" modelPosition="c" textColor="#000000" visible="true" width="48.5166015625" x="5.74169921875" y="13.0">BLK</y:NodeLabel>
          <y:Shape type="diamond"/>
        </y:ShapeNode>
      </data>
    </node>
    <node id="n13">
      <data key="d6">
        <y:ImageNode>
          <y:Geometry height="70.0" width="70.0" x="6581.555419921875" y="9052.5"/>
          <y:Fill color="#CCCCFF" transparent="false"/>
          <y:BorderStyle color="#000000" type="line" width="1.0"/>
          <y:NodeLabel alignment="center" autoSizePolicy="content" fontFamily="Calibri" fontSize="30" fontStyle="plain" hasBackgroundColor="false" hasLineColor="false" height="34.0" modelName="internal" modelPosition="c" textColor="#000000" visible="true" width="334.380859375" x="-132.1904296875" y="18.0">RESTLESS LEGS SYNDROME</y:NodeLabel>
          <y:Image refid="2"/>
        </y:ImageNode>
      </data>
    </node>
    <node id="n14">
      <data key="d6">
        <y:ShapeNode>
          <y:Geometry height="60.0" width="60.0" x="3205.555419921875" y="1159.5"/>
          <y:Fill color="#CCCCCC" transparent="false"/>
          <y:BorderStyle color="#000000" type="line" width="1.0"/>
          <y:NodeLabel alignment="center" autoSizePolicy="content" fontFamily="Calibri" fontSize="30" fontStyle="plain" hasBackgroundColor="false" hasLineColor="false" height="34.0" modelName="internal" modelPosition="c" textColor="#000000" visible="true" width="116.2509765625" x="-28.12548828125" y="13.0">C12orf51</y:NodeLabel>
          <y:Shape type="diamond"/>
        </y:ShapeNode>
      </data>
    </node>
    <node id="n15">
      <data key="d6">
        <y:ImageNode>
          <y:Geometry height="100.0" width="100.0" x="7176.555419921875" y="4845.5"/>
          <y:Fill color="#CCCCFF" transparent="false"/>
          <y:BorderStyle color="#000000" type="line" width="1.0"/>
          <y:NodeLabel alignment="center" autoSizePolicy="content" fontFamily="Calibri" fontSize="30" fontStyle="plain" hasBackgroundColor="false" hasLineColor="false" height="34.0" modelName="internal" modelPosition="c" textColor="#000000" visible="true" width="233.4970703125" x="-66.74853515625" y="33.0">LUNG NEOPLASMS</y:NodeLabel>
          <y:Image refid="3"/>
        </y:ImageNode>
      </data>
    </node>
    <node id="n16">
      <data key="d6">
        <y:ShapeNode>
          <y:Geometry height="60.0" width="60.0" x="4144.555419921875" y="4303.5"/>
          <y:Fill color="#CCCCCC" transparent="false"/>
          <y:BorderStyle color="#000000" type="line" width="1.0"/>
          <y:NodeLabel alignment="center" autoSizePolicy="content" fontFamily="Calibri" fontSize="30" fontStyle="plain" hasBackgroundColor="false" hasLineColor="false" height="34.0" modelName="internal" modelPosition="c" textColor="#000000" visible="true" width="88.1552734375" x="-14.07763671875" y="13.0">7p12.2</y:NodeLabel>
          <y:Shape type="diamond"/>
        </y:ShapeNode>
      </data>
    </node>
    <node id="n17">
      <data key="d6">
        <y:ShapeNode>
          <y:Geometry height="55.0" width="55.0" x="6833.055419921875" y="4834.0"/>
          <y:Fill color="#D6C397" transparent="false"/>
          <y:BorderStyle color="#000000" type="line" width="1.0"/>
          <y:NodeLabel alignment="center" autoSizePolicy="content" fontFamily="Calibri" fontSize="30" fontStyle="plain" hasBackgroundColor="false" hasLineColor="false" height="34.0" modelName="internal" modelPosition="c" textColor="#000000" visible="true" width="430.1669921875" x="-187.58349609375" y="10.5">IDIOPATHIC PULMONARY FIBROSIS</y:NodeLabel>
          <y:Shape type="ellipse"/>
        </y:ShapeNode>
      </data>
    </node>
    <node id="n18">
      <data key="d6">
        <y:ShapeNode>
          <y:Geometry height="60.0" width="60.0" x="4064.555419921875" y="4988.5"/>
          <y:Fill color="#CCCCCC" transparent="false"/>
          <y:BorderStyle color="#000000" type="line" width="1.0"/>
          <y:NodeLabel alignment="center" autoSizePolicy="content" fontFamily="Calibri" fontSize="30" fontStyle="plain" hasBackgroundColor="false" hasLineColor="false" height="34.0" modelName="internal" modelPosition="c" textColor="#000000" visible="true" width="211.4951171875" x="-75.74755859375" y="13.0">C1orf106/KIF21B</y:NodeLabel>
          <y:Shape type="diamond"/>
        </y:ShapeNode>
      </data>
    </node>
    <node id="n19">
      <data key="d6">
        <y:ShapeNode>
          <y:Geometry height="70.0" width="70.0" x="3725.555419921875" y="5087.5"/>
          <y:Fill color="#CCCCCC" transparent="false"/>
          <y:BorderStyle color="#000000" type="line" width="1.0"/>
          <y:NodeLabel alignment="center" autoSizePolicy="content" fontFamily="Calibri" fontSize="30" fontStyle="plain" hasBackgroundColor="false" hasLineColor="false" height="34.0" modelName="internal" modelPosition="c" textColor="#000000" visible="true" width="88.1552734375" x="-9.07763671875" y="18.0">5q33.3</y:NodeLabel>
          <y:Shape type="diamond"/>
        </y:ShapeNode>
      </data>
    </node>
    <node id="n20">
      <data key="d6">
        <y:ShapeNode>
          <y:Geometry height="60.0" width="60.0" x="4408.555419921875" y="4518.5"/>
          <y:Fill color="#CCCCCC" transparent="false"/>
          <y:BorderStyle color="#000000" type="line" width="1.0"/>
          <y:NodeLabel alignment="center" autoSizePolicy="content" fontFamily="Calibri" fontSize="30" fontStyle="plain" hasBackgroundColor="false" hasLineColor="false" height="34.0" modelName="internal" modelPosition="c" textColor="#000000" visible="true" width="84.068359375" x="-12.0341796875" y="13.0">CD247</y:NodeLabel>
          <y:Shape type="diamond"/>
        </y:ShapeNode>
      </data>
    </node>
    <node id="n21">
      <data key="d6">
        <y:ShapeNode>
          <y:Geometry height="55.0" width="55.0" x="3080.055419921875" y="2629.0"/>
          <y:Fill color="#D9EA57" transparent="false"/>
          <y:BorderStyle color="#000000" type="line" width="1.0"/>
          <y:NodeLabel alignment="center" autoSizePolicy="content" fontFamily="Calibri" fontSize="30" fontStyle="plain" hasBackgroundColor="false" hasLineColor="false" height="34.0" modelName="internal" modelPosition="c" textColor="#000000" visible="true" width="186.666015625" x="-65.8330078125" y="10.5">OTOSCLEROSIS</y:NodeLabel>
          <y:Shape type="ellipse"/>
        </y:ShapeNode>
      </data>
    </node>
    <node id="n22">
      <data key="d6">
        <y:ShapeNode>
          <y:Geometry height="70.0" width="70.0" x="5886.555419921875" y="7027.5"/>
          <y:Fill color="#CCCCCC" transparent="false"/>
          <y:BorderStyle color="#000000" type="line" width="1.0"/>
          <y:NodeLabel alignment="center" autoSizePolicy="content" fontFamily="Calibri" fontSize="30" fontStyle="plain" hasBackgroundColor="false" hasLineColor="false" height="34.0" modelName="internal" modelPosition="c" textColor="#000000" visible="true" width="534.2734375" x="-232.13671875" y="18.0">AS3MT/C10orf32/CNNM2/CYP17A1/NT5C2</y:NodeLabel>
          <y:Shape type="diamond"/>
        </y:ShapeNode>
      </data>
    </node>
    <node id="n23">
      <data key="d6">
        <y:ShapeNode>
          <y:Geometry height="60.0" width="60.0" x="3627.555419921875" y="5092.5"/>
          <y:Fill color="#CCCCCC" transparent="false"/>
          <y:BorderStyle color="#000000" type="line" width="1.0"/>
          <y:NodeLabel alignment="center" autoSizePolicy="content" fontFamily="Calibri" fontSize="30" fontStyle="plain" hasBackgroundColor="false" hasLineColor="false" height="34.0" modelName="internal" modelPosition="c" textColor="#000000" visible="true" width="76.890625" x="-8.4453125" y="13.0">NOD2</y:NodeLabel>
          <y:Shape type="diamond"/>
        </y:ShapeNode>
      </data>
    </node>
    <node id="n24">
      <data key="d6">
        <y:ShapeNode>
          <y:Geometry height="60.0" width="60.0" x="3071.555419921875" y="4624.5"/>
          <y:Fill color="#CCCCCC" transparent="false"/>
          <y:BorderStyle color="#000000" type="line" width="1.0"/>
          <y:NodeLabel alignment="center" autoSizePolicy="content" fontFamily="Calibri" fontSize="30" fontStyle="plain" hasBackgroundColor="false" hasLineColor="false" height="34.0" modelName="internal" modelPosition="c" textColor="#000000" visible="true" width="175.884765625" x="-57.9423828125" y="13.0">PRKD2/STRN4</y:NodeLabel>
          <y:Shape type="diamond"/>
        </y:ShapeNode>
      </data>
    </node>
    <node id="n25">
      <data key="d6">
        <y:ShapeNode>
          <y:Geometry height="65.0" width="65.0" x="3392.055419921875" y="5579.0"/>
          <y:Fill color="#CCCCCC" transparent="false"/>
          <y:BorderStyle color="#000000" type="line" width="1.0"/>
          <y:NodeLabel alignment="center" autoSizePolicy="content" fontFamily="Calibri" fontSize="30" fontStyle="plain" hasBackgroundColor="false" hasLineColor="false" height="34.0" modelName="internal" modelPosition="c" textColor="#000000" visible="true" width="64.029296875" x="0.4853515625" y="15.5">TYK2</y:NodeLabel>
          <y:Shape type="diamond"/>
        </y:ShapeNode>
      </data>
    </node>
    <node id="n26">
      <data key="d6">
        <y:ShapeNode>
          <y:Geometry height="65.0" width="65.0" x="4261.055419921875" y="4634.0"/>
          <y:Fill color="#CCCCCC" transparent="false"/>
          <y:BorderStyle color="#000000" type="line" width="1.0"/>
          <y:NodeLabel alignment="center" autoSizePolicy="content" fontFamily="Calibri" fontSize="30" fontStyle="plain" hasBackgroundColor="false" hasLineColor="false" height="34.0" modelName="internal" modelPosition="c" textColor="#000000" visible="true" width="111.021484375" x="-23.0107421875" y="15.5">CLEC16A</y:NodeLabel>
          <y:Shape type="diamond"/>
        </y:ShapeNode>
      </data>
    </node>
    <node id="n27">
      <data key="d6">
        <y:ShapeNode>
          <y:Geometry height="65.0" width="65.0" x="3857.055419921875" y="5328.0"/>
          <y:Fill color="#CCCCCC" transparent="false"/>
          <y:BorderStyle color="#000000" type="line" width="1.0"/>
          <y:NodeLabel alignment="center" autoSizePolicy="content" fontFamily="Calibri" fontSize="30" fontStyle="plain" hasBackgroundColor="false" hasLineColor="false" height="34.0" modelName="internal" modelPosition="c" textColor="#000000" visible="true" width="103.3603515625" x="-19.18017578125" y="15.5">14q24.1</y:NodeLabel>
          <y:Shape type="diamond"/>
        </y:ShapeNode>
      </data>
    </node>
    <node id="n28">
      <data key="d6">
        <y:ShapeNode>
          <y:Geometry height="60.0" width="60.0" x="2370.555419921875" y="4699.5"/>
          <y:Fill color="#CCCCCC" transparent="false"/>
          <y:BorderStyle color="#000000" type="line" width="1.0"/>
          <y:NodeLabel alignment="center" autoSizePolicy="content" fontFamily="Calibri" fontSize="30" fontStyle="plain" hasBackgroundColor="false" hasLineColor="false" height="34.0" modelName="internal" modelPosition="c" textColor="#000000" visible="true" width="49.52734375" x="5.236328125" y="13.0">TYR</y:NodeLabel>
          <y:Shape type="diamond"/>
        </y:ShapeNode>
      </data>
    </node>
    <node id="n29">
      <data key="d6">
        <y:ShapeNode>
          <y:Geometry height="60.0" width="60.0" x="3521.555419921875" y="5071.5"/>
          <y:Fill color="#CCCCCC" transparent="false"/>
          <y:BorderStyle color="#000000" type="line" width="1.0"/>
          <y:NodeLabel alignment="center" autoSizePolicy="content" fontFamily="Calibri" fontSize="30" fontStyle="plain" hasBackgroundColor="false" hasLineColor="false" height="34.0" modelName="internal" modelPosition="c" textColor="#000000" visible="true" width="88.1552734375" x="-14.07763671875" y="13.0">2q33.2</y:NodeLabel>
          <y:Shape type="diamond"/>
        </y:ShapeNode>
      </data>
    </node>
    <node id="n30">
      <data key="d6">
        <y:ImageNode>
          <y:Geometry height="130.0" width="130.0" x="4225.555419921875" y="6953.5"/>
          <y:Fill color="#CCCCFF" transparent="false"/>
          <y:BorderStyle color="#000000" type="line" width="1.0"/>
          <y:NodeLabel alignment="center" autoSizePolicy="content" fontFamily="Calibri" fontSize="30" fontStyle="plain" hasBackgroundColor="false" hasLineColor="false" height="34.0" modelName="internal" modelPosition="c" textColor="#000000" visible="true" width="323.2041015625" x="-96.60205078125" y="48.0">COLORECTAL NEOPLASMS</y:NodeLabel>
          <y:Image refid="4"/>
        </y:ImageNode>
      </data>
    </node>
    <node id="n31">
      <data key="d6">
        <y:ShapeNode>
          <y:Geometry height="60.0" width="60.0" x="3312.555419921875" y="6807.5"/>
          <y:Fill color="#CCCCCC" transparent="false"/>
          <y:BorderStyle color="#000000" type="line" width="1.0"/>
          <y:NodeLabel alignment="center" autoSizePolicy="content" fontFamily="Calibri" fontSize="30" fontStyle="plain" hasBackgroundColor="false" hasLineColor="false" height="34.0" modelName="internal" modelPosition="c" textColor="#000000" visible="true" width="117.173828125" x="-28.5869140625" y="13.0">CCDC88B</y:NodeLabel>
          <y:Shape type="diamond"/>
        </y:ShapeNode>
      </data>
    </node>
    <node id="n32">
      <data key="d6">
        <y:ShapeNode>
          <y:Geometry height="70.0" width="70.0" x="5343.555419921875" y="6426.5"/>
          <y:Fill color="#CCCCCC" transparent="false"/>
          <y:BorderStyle color="#000000" type="line" width="1.0"/>
          <y:NodeLabel alignment="center" autoSizePolicy="content" fontFamily="Calibri" fontSize="30" fontStyle="plain" hasBackgroundColor="false" hasLineColor="false" height="34.0" modelName="internal" modelPosition="c" textColor="#000000" visible="true" width="90.484375" x="-10.2421875" y="18.0">THADA</y:NodeLabel>
          <y:Shape type="diamond"/>
        </y:ShapeNode>
      </data>
    </node>
    <node id="n33">
      <data key="d6">
        <y:ShapeNode>
          <y:Geometry height="70.0" width="70.0" x="6519.555419921875" y="5201.5"/>
          <y:Fill color="#CCCCCC" transparent="false"/>
          <y:BorderStyle color="#000000" type="line" width="1.0"/>
          <y:NodeLabel alignment="center" autoSizePolicy="content" fontFamily="Calibri" fontSize="30" fontStyle="plain" hasBackgroundColor="false" hasLineColor="false" height="34.0" modelName="internal" modelPosition="c" textColor="#000000" visible="true" width="64.17578125" x="2.912109375" y="18.0">TERT</y:NodeLabel>
          <y:Shape type="diamond"/>
        </y:ShapeNode>
      </data>
    </node>
    <node id="n34">
      <data key="d6">
        <y:ShapeNode>
          <y:Geometry height="60.0" width="60.0" x="4191.555419921875" y="5163.5"/>
          <y:Fill color="#CCCCCC" transparent="false"/>
          <y:BorderStyle color="#000000" type="line" width="1.0"/>
          <y:NodeLabel alignment="center" autoSizePolicy="content" fontFamily="Calibri" fontSize="30" fontStyle="plain" hasBackgroundColor="false" hasLineColor="false" height="34.0" modelName="internal" modelPosition="c" textColor="#000000" visible="true" width="103.3603515625" x="-21.68017578125" y="13.0">10q24.2</y:NodeLabel>
          <y:Shape type="diamond"/>
        </y:ShapeNode>
      </data>
    </node>
    <node id="n35">
      <data key="d6">
        <y:ShapeNode>
          <y:Geometry height="60.0" width="60.0" x="4658.555419921875" y="5750.5"/>
          <y:Fill color="#CCCCCC" transparent="false"/>
          <y:BorderStyle color="#000000" type="line" width="1.0"/>
          <y:NodeLabel alignment="center" autoSizePolicy="content" fontFamily="Calibri" fontSize="30" fontStyle="plain" hasBackgroundColor="false" hasLineColor="false" height="34.0" modelName="internal" modelPosition="c" textColor="#000000" visible="true" width="103.3603515625" x="-21.68017578125" y="13.0">11p15.5</y:NodeLabel>
          <y:Shape type="diamond"/>
        </y:ShapeNode>
      </data>
    </node>
    <node id="n36">
      <data key="d6">
        <y:ShapeNode>
          <y:Geometry height="60.0" width="60.0" x="2521.555419921875" y="3684.5"/>
          <y:Fill color="#CCCCCC" transparent="false"/>
          <y:BorderStyle color="#000000" type="line" width="1.0"/>
          <y:NodeLabel alignment="center" autoSizePolicy="content" fontFamily="Calibri" fontSize="30" fontStyle="plain" hasBackgroundColor="false" hasLineColor="false" height="34.0" modelName="internal" modelPosition="c" textColor="#000000" visible="true" width="52.4716796875" x="3.76416015625" y="13.0">CFH</y:NodeLabel>
          <y:Shape type="diamond"/>
        </y:ShapeNode>
      </data>
    </node>
    <node id="n37">
      <data key="d6">
        <y:ShapeNode>
          <y:Geometry height="65.0" width="65.0" x="4054.055419921875" y="5471.0"/>
          <y:Fill color="#CCCCCC" transparent="false"/>
          <y:BorderStyle color="#000000" type="line" width="1.0"/>
          <y:NodeLabel alignment="center" autoSizePolicy="content" fontFamily="Calibri" fontSize="30" fontStyle="plain" hasBackgroundColor="false" hasLineColor="false" height="34.0" modelName="internal" modelPosition="c" textColor="#000000" visible="true" width="84.185546875" x="-9.5927734375" y="15.5">PTPN2</y:NodeLabel>
          <y:Shape type="diamond"/>
        </y:ShapeNode>
      </data>
    </node>
    <node id="n38">
      <data key="d6">
        <y:ShapeNode>
          <y:Geometry height="65.0" width="65.0" x="3313.055419921875" y="4919.0"/>
          <y:Fill color="#CCCCCC" transparent="false"/>
          <y:BorderStyle color="#000000" type="line" width="1.0"/>
          <y:NodeLabel alignment="center" autoSizePolicy="content" fontFamily="Calibri" fontSize="30" fontStyle="plain" hasBackgroundColor="false" hasLineColor="false" height="34.0" modelName="internal" modelPosition="c" textColor="#000000" visible="true" width="456.8857421875" x="-195.94287109375" y="15.5">APEH/BSN/DAG1/MST1/NICN1/TCTA</y:NodeLabel>
          <y:Shape type="diamond"/>
        </y:ShapeNode>
      </data>
    </node>
    <node id="n39">
      <data key="d6">
        <y:ImageNode>
          <y:Geometry height="135.0" width="135.0" x="3368.055419921875" y="3854.0"/>
          <y:Fill color="#CCCCFF" transparent="false"/>
          <y:BorderStyle color="#000000" type="line" width="1.0"/>
          <y:NodeLabel alignment="center" autoSizePolicy="content" fontFamily="Calibri" fontSize="30" fontStyle="plain" hasBackgroundColor="false" hasLineColor="false" height="34.0" modelName="internal" modelPosition="c" textColor="#000000" visible="true" width="278.5263671875" x="-71.76318359375" y="50.5">LEUKEMIA, LYMPHOID</y:NodeLabel>
          <y:Image refid="5"/>
        </y:ImageNode>
      </data>
    </node>
    <node id="n40">
      <data key="d6">
        <y:ImageNode>
          <y:Geometry height="70.0" width="70.0" x="2689.555419921875" y="402.5"/>
          <y:Fill color="#CCCCFF" transparent="false"/>
          <y:BorderStyle color="#000000" type="line" width="1.0"/>
          <y:NodeLabel alignment="center" autoSizePolicy="content" fontFamily="Calibri" fontSize="30" fontStyle="plain" hasBackgroundColor="false" hasLineColor="false" height="34.0" modelName="internal" modelPosition="c" textColor="#000000" visible="true" width="405.6748046875" x="-167.83740234375" y="18.0">GASTROINTESTINAL NEOPLASMS</y:NodeLabel>
          <y:Image refid="6"/>
        </y:ImageNode>
      </data>
    </node>
    <node id="n41">
      <data key="d6">
        <y:ShapeNode>
          <y:Geometry height="60.0" width="60.0" x="5148.555419921875" y="6298.5"/>
          <y:Fill color="#CCCCCC" transparent="false"/>
          <y:BorderStyle color="#000000" type="line" width="1.0"/>
          <y:NodeLabel alignment="center" autoSizePolicy="content" fontFamily="Calibri" fontSize="30" fontStyle="plain" hasBackgroundColor="false" hasLineColor="false" height="34.0" modelName="internal" modelPosition="c" textColor="#000000" visible="true" width="109.3662109375" x="-24.68310546875" y="13.0">SLC22A3</y:NodeLabel>
          <y:Shape type="diamond"/>
        </y:ShapeNode>
      </data>
    </node>
    <node id="n42">
      <data key="d6">
        <y:ShapeNode>
          <y:Geometry height="60.0" width="60.0" x="6258.555419921875" y="3780.5"/>
          <y:Fill color="#CCCCCC" transparent="false"/>
          <y:BorderStyle color="#000000" type="line" width="1.0"/>
          <y:NodeLabel alignment="center" autoSizePolicy="content" fontFamily="Calibri" fontSize="30" fontStyle="plain" hasBackgroundColor="false" hasLineColor="false" height="34.0" modelName="internal" modelPosition="c" textColor="#000000" visible="true" width="1218.23828125" x="-579.119140625" y="13.0">APOM/ATF6B/C6orf26/C6orf48/CFB/CLIC1/CREBL1/CSNK2B/LY6G5B/MSH5/SNORD52/STK19/TNXB</y:NodeLabel>
          <y:Shape type="diamond"/>
        </y:ShapeNode>
      </data>
    </node>
    <node id="n43">
      <data key="d6">
        <y:ShapeNode>
          <y:Geometry height="100.0" width="100.0" x="3621.555419921875" y="3173.5"/>
          <y:Fill color="#943DA4" transparent="false"/>
          <y:BorderStyle color="#000000" type="line" width="1.0"/>
          <y:NodeLabel alignment="center" autoSizePolicy="content" fontFamily="Calibri" fontSize="30" fontStyle="plain" hasBackgroundColor="false" hasLineColor="false" height="34.0" modelName="internal" modelPosition="c" textColor="#000000" visible="true" width="203.3505859375" x="-51.67529296875" y="33.0">SCHIZOPHRENIA</y:NodeLabel>
          <y:Shape type="ellipse"/>
        </y:ShapeNode>
      </data>
    </node>
    <node id="n44">
      <data key="d6">
        <y:ImageNode>
          <y:Geometry height="65.0" width="65.0" x="3361.055419921875" y="4717.0"/>
          <y:Fill color="#CCCCFF" transparent="false"/>
          <y:BorderStyle color="#000000" type="line" width="1.0"/>
          <y:NodeLabel alignment="center" autoSizePolicy="content" fontFamily="Calibri" fontSize="30" fontStyle="plain" hasBackgroundColor="false" hasLineColor="false" height="34.0" modelName="internal" modelPosition="c" textColor="#000000" visible="true" width="273.560546875" x="-104.2802734375" y="15.5">ARTHRITIS, PSORIATIC</y:NodeLabel>
          <y:Image refid="7"/>
        </y:ImageNode>
      </data>
    </node>
    <node id="n45">
      <data key="d6">
        <y:ImageNode>
          <y:Geometry height="80.0" width="80.0" x="8839.555419921875" y="4699.5"/>
          <y:Fill color="#CCCCFF" transparent="false"/>
          <y:BorderStyle color="#000000" type="line" width="1.0"/>
          <y:NodeLabel alignment="center" autoSizePolicy="content" fontFamily="Calibri" fontSize="30" fontStyle="plain" hasBackgroundColor="false" hasLineColor="false" height="34.0" modelName="internal" modelPosition="c" textColor="#000000" visible="true" width="437.388671875" x="-178.6943359375" y="23.0">AMYOTROPHIC LATERAL SCLEROSIS</y:NodeLabel>
          <y:Image refid="8"/>
        </y:ImageNode>
      </data>
    </node>
    <node id="n46">
      <data key="d6">
        <y:ShapeNode>
          <y:Geometry height="115.0" width="115.0" x="4977.055419921875" y="7619.0"/>
          <y:Fill color="#CA5B34" transparent="false"/>
          <y:BorderStyle color="#000000" type="line" width="1.0"/>
          <y:NodeLabel alignment="center" autoSizePolicy="content" fontFamily="Calibri" fontSize="30" fontStyle="plain" hasBackgroundColor="false" hasLineColor="false" height="34.0" modelName="internal" modelPosition="c" textColor="#000000" visible="true" width="192.9501953125" x="-38.97509765625" y="40.5">HYPERTENSION</y:NodeLabel>
          <y:Shape type="ellipse"/>
        </y:ShapeNode>
      </data>
    </node>
    <node id="n47">
      <data key="d6">
        <y:ShapeNode>
          <y:Geometry height="85.0" width="85.0" x="4100.055419921875" y="4743.0"/>
          <y:Fill color="#266BBD" transparent="false"/>
          <y:BorderStyle color="#000000" type="line" width="1.0"/>
          <y:NodeLabel alignment="center" autoSizePolicy="content" fontFamily="Calibri" fontSize="30" fontStyle="plain" hasBackgroundColor="false" hasLineColor="false" height="34.0" modelName="internal" modelPosition="c" textColor="#000000" visible="true" width="335.025390625" x="-125.0126953125" y="25.5">SPONDYLITIS, ANKYLOSING</y:NodeLabel>
          <y:Shape type="ellipse"/>
        </y:ShapeNode>
      </data>
    </node>
    <node id="n48">
      <data key="d6">
        <y:ShapeNode>
          <y:Geometry height="60.0" width="60.0" x="5092.555419921875" y="5126.5"/>
          <y:Fill color="#CCCCCC" transparent="false"/>
          <y:BorderStyle color="#000000" type="line" width="1.0"/>
          <y:NodeLabel alignment="center" autoSizePolicy="content" fontFamily="Calibri" fontSize="30" fontStyle="plain" hasBackgroundColor="false" hasLineColor="false" height="34.0" modelName="internal" modelPosition="c" textColor="#000000" visible="true" width="65.376953125" x="-2.6884765625" y="13.0">2p15</y:NodeLabel>
          <y:Shape type="diamond"/>
        </y:ShapeNode>
      </data>
    </node>
    <node id="n49">
      <data key="d6">
        <y:ShapeNode>
          <y:Geometry height="60.0" width="60.0" x="4105.555419921875" y="9803.5"/>
          <y:Fill color="#CCCCCC" transparent="false"/>
          <y:BorderStyle color="#000000" type="line" width="1.0"/>
          <y:NodeLabel alignment="center" autoSizePolicy="content" fontFamily="Calibri" fontSize="30" fontStyle="plain" hasBackgroundColor="false" hasLineColor="false" height="34.0" modelName="internal" modelPosition="c" textColor="#000000" visible="true" width="51.8564453125" x="4.07177734375" y="13.0">CLU</y:NodeLabel>
          <y:Shape type="diamond"/>
        </y:ShapeNode>
      </data>
    </node>
    <node id="n50">
      <data key="d6">
        <y:ShapeNode>
          <y:Geometry height="60.0" width="60.0" x="2058.555419921875" y="6883.5"/>
          <y:Fill color="#CCCCCC" transparent="false"/>
          <y:BorderStyle color="#000000" type="line" width="1.0"/>
          <y:NodeLabel alignment="center" autoSizePolicy="content" fontFamily="Calibri" fontSize="30" fontStyle="plain" hasBackgroundColor="false" hasLineColor="false" height="34.0" modelName="internal" modelPosition="c" textColor="#000000" visible="true" width="103.3603515625" x="-21.68017578125" y="13.0">10q21.2</y:NodeLabel>
          <y:Shape type="diamond"/>
        </y:ShapeNode>
      </data>
    </node>
    <node id="n51">
      <data key="d6">
        <y:ShapeNode>
          <y:Geometry height="60.0" width="60.0" x="5958.555419921875" y="5141.5"/>
          <y:Fill color="#CCCCCC" transparent="false"/>
          <y:BorderStyle color="#000000" type="line" width="1.0"/>
          <y:NodeLabel alignment="center" autoSizePolicy="content" fontFamily="Calibri" fontSize="30" fontStyle="plain" hasBackgroundColor="false" hasLineColor="false" height="34.0" modelName="internal" modelPosition="c" textColor="#000000" visible="true" width="88.1552734375" x="-14.07763671875" y="13.0">6p25.3</y:NodeLabel>
          <y:Shape type="diamond"/>
        </y:ShapeNode>
      </data>
    </node>
    <node id="n52">
      <data key="d6">
        <y:ShapeNode>
          <y:Geometry height="65.0" width="65.0" x="4395.055419921875" y="5672.0"/>
          <y:Fill color="#CCCCCC" transparent="false"/>
          <y:BorderStyle color="#000000" type="line" width="1.0"/>
          <y:NodeLabel alignment="center" autoSizePolicy="content" fontFamily="Calibri" fontSize="30" fontStyle="plain" hasBackgroundColor="false" hasLineColor="false" height="34.0" modelName="internal" modelPosition="c" textColor="#000000" visible="true" width="103.3603515625" x="-19.18017578125" y="15.5">22q13.1</y:NodeLabel>
          <y:Shape type="diamond"/>
        </y:ShapeNode>
      </data>
    </node>
    <node id="n53">
      <data key="d6">
        <y:ImageNode>
          <y:Geometry height="90.0" width="90.0" x="5548.555419921875" y="5351.5"/>
          <y:Fill color="#CCCCFF" transparent="false"/>
          <y:BorderStyle color="#000000" type="line" width="1.0"/>
          <y:NodeLabel alignment="center" autoSizePolicy="content" fontFamily="Calibri" fontSize="30" fontStyle="plain" hasBackgroundColor="false" hasLineColor="false" height="34.0" modelName="internal" modelPosition="c" textColor="#000000" visible="true" width="394.99609375" x="-152.498046875" y="28.0">URINARY BLADDER NEOPLASMS</y:NodeLabel>
          <y:Image refid="9"/>
        </y:ImageNode>
      </data>
    </node>
    <node id="n54">
      <data key="d6">
        <y:ShapeNode>
          <y:Geometry height="420.0" width="420.0" x="3582.555419921875" y="5631.5"/>
          <y:Fill color="#F7994E" transparent="false"/>
          <y:BorderStyle color="#000000" type="line" width="1.0"/>
          <y:NodeLabel alignment="center" autoSizePolicy="content" fontFamily="Calibri" fontSize="30" fontStyle="plain" hasBackgroundColor="false" hasLineColor="false" height="34.0" modelName="internal" modelPosition="c" textColor="#000000" visible="true" width="201.2265625" x="109.38671875" y="193.0">CROHN DISEASE</y:NodeLabel>
          <y:Shape type="ellipse"/>
        </y:ShapeNode>
      </data>
    </node>
    <node id="n55">
      <data key="d6">
        <y:ShapeNode>
          <y:Geometry height="60.0" width="60.0" x="7400.555419921875" y="4982.5"/>
          <y:Fill color="#CCCCCC" transparent="false"/>
          <y:BorderStyle color="#000000" type="line" width="1.0"/>
          <y:NodeLabel alignment="center" autoSizePolicy="content" fontFamily="Calibri" fontSize="30" fontStyle="plain" hasBackgroundColor="false" hasLineColor="false" height="34.0" modelName="internal" modelPosition="c" textColor="#000000" visible="true" width="116.1923828125" x="-28.09619140625" y="13.0">CLPTM1L</y:NodeLabel>
          <y:Shape type="diamond"/>
        </y:ShapeNode>
      </data>
    </node>
    <node id="n56">
      <data key="d6">
        <y:ShapeNode>
          <y:Geometry height="60.0" width="60.0" x="5485.555419921875" y="5666.5"/>
          <y:Fill color="#CCCCCC" transparent="false"/>
          <y:BorderStyle color="#000000" type="line" width="1.0"/>
          <y:NodeLabel alignment="center" autoSizePolicy="content" fontFamily="Calibri" fontSize="30" fontStyle="plain" hasBackgroundColor="false" hasLineColor="false" height="34.0" modelName="internal" modelPosition="c" textColor="#000000" visible="true" width="212.1103515625" x="-76.05517578125" y="13.0">RTEL1/TNFRSF6B</y:NodeLabel>
          <y:Shape type="diamond"/>
        </y:ShapeNode>
      </data>
    </node>
    <node id="n57">
      <data key="d6">
        <y:ImageNode>
          <y:Geometry height="85.0" width="85.0" x="3091.055419921875" y="4004.0"/>
          <y:Fill color="#CCCCFF" transparent="false"/>
          <y:BorderStyle color="#000000" type="line" width="1.0"/>
          <y:NodeLabel alignment="center" autoSizePolicy="content" fontFamily="Calibri" fontSize="30" fontStyle="plain" hasBackgroundColor="false" hasLineColor="false" height="34.0" modelName="internal" modelPosition="c" textColor="#000000" visible="true" width="494.166015625" x="-204.5830078125" y="25.5">GLOMERULONEPHRITIS, MEMBRANOUS</y:NodeLabel>
          <y:Image refid="10"/>
        </y:ImageNode>
      </data>
    </node>
    <node id="n58">
      <data key="d6">
        <y:ShapeNode>
          <y:Geometry height="60.0" width="60.0" x="4195.555419921875" y="5329.5"/>
          <y:Fill color="#CCCCCC" transparent="false"/>
          <y:BorderStyle color="#000000" type="line" width="1.0"/>
          <y:NodeLabel alignment="center" autoSizePolicy="content" fontFamily="Calibri" fontSize="30" fontStyle="plain" hasBackgroundColor="false" hasLineColor="false" height="34.0" modelName="internal" modelPosition="c" textColor="#000000" visible="true" width="103.3603515625" x="-21.68017578125" y="13.0">21q21.1</y:NodeLabel>
          <y:Shape type="diamond"/>
        </y:ShapeNode>
      </data>
    </node>
    <node id="n59">
      <data key="d6">
        <y:ShapeNode>
          <y:Geometry height="60.0" width="60.0" x="5814.555419921875" y="5971.5"/>
          <y:Fill color="#CCCCCC" transparent="false"/>
          <y:BorderStyle color="#000000" type="line" width="1.0"/>
          <y:NodeLabel alignment="center" autoSizePolicy="content" fontFamily="Calibri" fontSize="30" fontStyle="plain" hasBackgroundColor="false" hasLineColor="false" height="34.0" modelName="internal" modelPosition="c" textColor="#000000" visible="true" width="65.376953125" x="-2.6884765625" y="13.0">8p22</y:NodeLabel>
          <y:Shape type="diamond"/>
        </y:ShapeNode>
      </data>
    </node>
    <node id="n60">
      <data key="d6">
        <y:ImageNode>
          <y:Geometry height="70.0" width="70.0" x="2972.555419921875" y="3814.5"/>
          <y:Fill color="#CCCCFF" transparent="false"/>
          <y:BorderStyle color="#000000" type="line" width="1.0"/>
          <y:NodeLabel alignment="center" autoSizePolicy="content" fontFamily="Calibri" fontSize="30" fontStyle="plain" hasBackgroundColor="false" hasLineColor="false" height="34.0" modelName="internal" modelPosition="c" textColor="#000000" visible="true" width="316.1435546875" x="-123.07177734375" y="18.0">LYMPHOMA, FOLLICULAR</y:NodeLabel>
          <y:Image refid="11"/>
        </y:ImageNode>
      </data>
    </node>
    <node id="n61">
      <data key="d6">
        <y:ShapeNode>
          <y:Geometry height="65.0" width="65.0" x="4080.055419921875" y="5587.0"/>
          <y:Fill color="#CCCCCC" transparent="false"/>
          <y:BorderStyle color="#000000" type="line" width="1.0"/>
          <y:NodeLabel alignment="center" autoSizePolicy="content" fontFamily="Calibri" fontSize="30" fontStyle="plain" hasBackgroundColor="false" hasLineColor="false" height="34.0" modelName="internal" modelPosition="c" textColor="#000000" visible="true" width="87.5693359375" x="-11.28466796875" y="15.5">BACH2</y:NodeLabel>
          <y:Shape type="diamond"/>
        </y:ShapeNode>
      </data>
    </node>
    <node id="n62">
      <data key="d6">
        <y:ImageNode>
          <y:Geometry height="260.0" width="260.0" x="5639.555419921875" y="7467.5"/>
          <y:Fill color="#CCCCFF" transparent="false"/>
          <y:BorderStyle color="#000000" type="line" width="1.0"/>
          <y:NodeLabel alignment="center" autoSizePolicy="content" fontFamily="Calibri" fontSize="30" fontStyle="plain" hasBackgroundColor="false" hasLineColor="false" height="34.0" modelName="internal" modelPosition="c" textColor="#000000" visible="true" width="344.546875" x="-42.2734375" y="113.0">DIABETES MELLITUS, TYPE 2</y:NodeLabel>
          <y:Image refid="12"/>
        </y:ImageNode>
      </data>
    </node>
    <node id="n63">
      <data key="d6">
        <y:ShapeNode>
          <y:Geometry height="60.0" width="60.0" x="2542.555419921875" y="3293.5"/>
          <y:Fill color="#CCCCCC" transparent="false"/>
          <y:BorderStyle color="#000000" type="line" width="1.0"/>
          <y:NodeLabel alignment="center" autoSizePolicy="content" fontFamily="Calibri" fontSize="30" fontStyle="plain" hasBackgroundColor="false" hasLineColor="false" height="34.0" modelName="internal" modelPosition="c" textColor="#000000" visible="true" width="263.8193359375" x="-101.90966796875" y="13.0">HLA-DRB1/HLA-DRB3</y:NodeLabel>
          <y:Shape type="diamond"/>
        </y:ShapeNode>
      </data>
    </node>
    <node id="n64">
      <data key="d6">
        <y:ShapeNode>
          <y:Geometry height="105.0" width="105.0" x="6078.055419921875" y="7211.0"/>
          <y:Fill color="#CA5B34" transparent="false"/>
          <y:BorderStyle color="#000000" type="line" width="1.0"/>
          <y:NodeLabel alignment="center" autoSizePolicy="content" fontFamily="Calibri" fontSize="30" fontStyle="plain" hasBackgroundColor="false" hasLineColor="false" height="34.0" modelName="internal" modelPosition="c" textColor="#000000" visible="true" width="351.2705078125" x="-123.13525390625" y="35.5">CORONARY ARTERY DISEASE</y:NodeLabel>
          <y:Shape type="ellipse"/>
        </y:ShapeNode>
      </data>
    </node>
    <node id="n65">
      <data key="d6">
        <y:ImageNode>
          <y:Geometry height="80.0" width="80.0" x="818.555419921875" y="2519.5"/>
          <y:Fill color="#CCCCFF" transparent="false"/>
          <y:BorderStyle color="#000000" type="line" width="1.0"/>
          <y:NodeLabel alignment="center" autoSizePolicy="content" fontFamily="Calibri" fontSize="30" fontStyle="plain" hasBackgroundColor="false" hasLineColor="false" height="34.0" modelName="internal" modelPosition="c" textColor="#000000" visible="true" width="262.076171875" x="-91.0380859375" y="23.0">ATRIAL FIBRILLATION</y:NodeLabel>
          <y:Image refid="13"/>
        </y:ImageNode>
      </data>
    </node>
    <node id="n66">
      <data key="d6">
        <y:ImageNode>
          <y:Geometry height="70.0" width="70.0" x="3463.555419921875" y="4118.5"/>
          <y:Fill color="#CCCCFF" transparent="false"/>
          <y:BorderStyle color="#000000" type="line" width="1.0"/>
          <y:NodeLabel alignment="center" autoSizePolicy="content" fontFamily="Calibri" fontSize="30" fontStyle="plain" hasBackgroundColor="false" hasLineColor="false" height="34.0" modelName="internal" modelPosition="c" textColor="#000000" visible="true" width="395.7578125" x="-162.87890625" y="18.0">CARCINOMA, HEPATOCELLULAR</y:NodeLabel>
          <y:Image refid="14"/>
        </y:ImageNode>
      </data>
    </node>
    <node id="n67">
      <data key="d6">
        <y:ShapeNode>
          <y:Geometry height="100.0" width="100.0" x="3569.555419921875" y="4797.5"/>
          <y:Fill color="#F7994E" transparent="false"/>
          <y:BorderStyle color="#000000" type="line" width="1.0"/>
          <y:NodeLabel alignment="center" autoSizePolicy="content" fontFamily="Calibri" fontSize="30" fontStyle="plain" hasBackgroundColor="false" hasLineColor="false" height="34.0" modelName="internal" modelPosition="c" textColor="#000000" visible="true" width="426.4462890625" x="-163.22314453125" y="33.0">INFLAMMATORY BOWEL DISEASES</y:NodeLabel>
          <y:Shape type="ellipse"/>
        </y:ShapeNode>
      </data>
    </node>
    <node id="n68">
      <data key="d6">
        <y:ShapeNode>
          <y:Geometry height="65.0" width="65.0" x="4081.055419921875" y="4043.0"/>
          <y:Fill color="#CCCCCC" transparent="false"/>
          <y:BorderStyle color="#000000" type="line" width="1.0"/>
          <y:NodeLabel alignment="center" autoSizePolicy="content" fontFamily="Calibri" fontSize="30" fontStyle="plain" hasBackgroundColor="false" hasLineColor="false" height="34.0" modelName="internal" modelPosition="c" textColor="#000000" visible="true" width="397.7646484375" x="-166.38232421875" y="15.5">HLA-DOA/HLA-DQA1/HLA-DQB1</y:NodeLabel>
          <y:Shape type="diamond"/>
        </y:ShapeNode>
      </data>
    </node>
    <node id="n69">
      <data key="d6">
        <y:ImageNode>
          <y:Geometry height="65.0" width="65.0" x="4062.055419921875" y="3743.0"/>
          <y:Fill color="#CCCCFF" transparent="false"/>
          <y:BorderStyle color="#000000" type="line" width="1.0"/>
          <y:NodeLabel alignment="center" autoSizePolicy="content" fontFamily="Calibri" fontSize="30" fontStyle="plain" hasBackgroundColor="false" hasLineColor="false" height="34.0" modelName="internal" modelPosition="c" textColor="#000000" visible="true" width="249.5517578125" x="-92.27587890625" y="15.5">BETA-THALASSEMIA</y:NodeLabel>
          <y:Image refid="15"/>
        </y:ImageNode>
      </data>
    </node>
    <node id="n70">
      <data key="d6">
        <y:ShapeNode>
          <y:Geometry height="70.0" width="70.0" x="3949.555419921875" y="5240.5"/>
          <y:Fill color="#CCCCCC" transparent="false"/>
          <y:BorderStyle color="#000000" type="line" width="1.0"/>
          <y:NodeLabel alignment="center" autoSizePolicy="content" fontFamily="Calibri" fontSize="30" fontStyle="plain" hasBackgroundColor="false" hasLineColor="false" height="34.0" modelName="internal" modelPosition="c" textColor="#000000" visible="true" width="88.1552734375" x="-9.07763671875" y="18.0">1q32.1</y:NodeLabel>
          <y:Shape type="diamond"/>
        </y:ShapeNode>
      </data>
    </node>
    <node id="n71">
      <data key="d6">
        <y:ShapeNode>
          <y:Geometry height="60.0" width="60.0" x="4133.555419921875" y="3392.5"/>
          <y:Fill color="#CCCCCC" transparent="false"/>
          <y:BorderStyle color="#000000" type="line" width="1.0"/>
          <y:NodeLabel alignment="center" autoSizePolicy="content" fontFamily="Calibri" fontSize="30" fontStyle="plain" hasBackgroundColor="false" hasLineColor="false" height="34.0" modelName="internal" modelPosition="c" textColor="#000000" visible="true" width="88.1552734375" x="-14.07763671875" y="13.0">2q22.1</y:NodeLabel>
          <y:Shape type="diamond"/>
        </y:ShapeNode>
      </data>
    </node>
    <node id="n72">
      <data key="d6">
        <y:ShapeNode>
          <y:Geometry height="60.0" width="60.0" x="2478.555419921875" y="4560.5"/>
          <y:Fill color="#F7994E" transparent="false"/>
          <y:BorderStyle color="#000000" type="line" width="1.0"/>
          <y:NodeLabel alignment="center" autoSizePolicy="content" fontFamily="Calibri" fontSize="30" fontStyle="plain" hasBackgroundColor="false" hasLineColor="false" height="34.0" modelName="internal" modelPosition="c" textColor="#000000" visible="true" width="337.427734375" x="-138.7138671875" y="13.0">CHOLANGITIS, SCLEROSING</y:NodeLabel>
          <y:Shape type="ellipse"/>
        </y:ShapeNode>
      </data>
    </node>
    <node id="n73">
      <data key="d6">
        <y:ShapeNode>
          <y:Geometry height="60.0" width="60.0" x="3488.555419921875" y="5552.5"/>
          <y:Fill color="#CCCCCC" transparent="false"/>
          <y:BorderStyle color="#000000" type="line" width="1.0"/>
          <y:NodeLabel alignment="center" autoSizePolicy="content" fontFamily="Calibri" fontSize="30" fontStyle="plain" hasBackgroundColor="false" hasLineColor="false" height="34.0" modelName="internal" modelPosition="c" textColor="#000000" visible="true" width="88.1552734375" x="-14.07763671875" y="13.0">5q33.1</y:NodeLabel>
          <y:Shape type="diamond"/>
        </y:ShapeNode>
      </data>
    </node>
    <node id="n74">
      <data key="d6">
        <y:ShapeNode>
          <y:Geometry height="60.0" width="60.0" x="6378.555419921875" y="6020.5"/>
          <y:Fill color="#CCCCCC" transparent="false"/>
          <y:BorderStyle color="#000000" type="line" width="1.0"/>
          <y:NodeLabel alignment="center" autoSizePolicy="content" fontFamily="Calibri" fontSize="30" fontStyle="plain" hasBackgroundColor="false" hasLineColor="false" height="34.0" modelName="internal" modelPosition="c" textColor="#000000" visible="true" width="104.927734375" x="-22.4638671875" y="13.0">CDKN2B</y:NodeLabel>
          <y:Shape type="diamond"/>
        </y:ShapeNode>
      </data>
    </node>
    <node id="n75">
      <data key="d6">
        <y:ShapeNode>
          <y:Geometry height="335.0" width="335.0" x="4471.055419921875" y="4594.0"/>
          <y:Fill color="#F7994E" transparent="false"/>
          <y:BorderStyle color="#000000" type="line" width="1.0"/>
          <y:NodeLabel alignment="center" autoSizePolicy="content" fontFamily="Calibri" fontSize="30" fontStyle="plain" hasBackgroundColor="false" hasLineColor="false" height="34.0" modelName="internal" modelPosition="c" textColor="#000000" visible="true" width="260.259765625" x="37.3701171875" y="150.5">COLITIS, ULCERATIVE</y:NodeLabel>
          <y:Shape type="ellipse"/>
        </y:ShapeNode>
      </data>
    </node>
    <node id="n76">
      <data key="d6">
        <y:ShapeNode>
          <y:Geometry height="60.0" width="60.0" x="3393.555419921875" y="6127.5"/>
          <y:Fill color="#CCCCCC" transparent="false"/>
          <y:BorderStyle color="#000000" type="line" width="1.0"/>
          <y:NodeLabel alignment="center" autoSizePolicy="content" fontFamily="Calibri" fontSize="30" fontStyle="plain" hasBackgroundColor="false" hasLineColor="false" height="34.0" modelName="internal" modelPosition="c" textColor="#000000" visible="true" width="88.1552734375" x="-14.07763671875" y="13.0">6p21.3</y:NodeLabel>
          <y:Shape type="diamond"/>
        </y:ShapeNode>
      </data>
    </node>
    <node id="n77">
      <data key="d6">
        <y:ShapeNode>
          <y:Geometry height="60.0" width="60.0" x="3717.555419921875" y="5011.5"/>
          <y:Fill color="#CCCCCC" transparent="false"/>
          <y:BorderStyle color="#000000" type="line" width="1.0"/>
          <y:NodeLabel alignment="center" autoSizePolicy="content" fontFamily="Calibri" fontSize="30" fontStyle="plain" hasBackgroundColor="false" hasLineColor="false" height="34.0" modelName="internal" modelPosition="c" textColor="#000000" visible="true" width="47.6083984375" x="6.19580078125" y="13.0">LPP</y:NodeLabel>
          <y:Shape type="diamond"/>
        </y:ShapeNode>
      </data>
    </node>
    <node id="n78">
      <data key="d6">
        <y:ShapeNode>
          <y:Geometry height="65.0" width="65.0" x="8246.055419921875" y="4338.0"/>
          <y:Fill color="#CCCCCC" transparent="false"/>
          <y:BorderStyle color="#000000" type="line" width="1.0"/>
          <y:NodeLabel alignment="center" autoSizePolicy="content" fontFamily="Calibri" fontSize="30" fontStyle="plain" hasBackgroundColor="false" hasLineColor="false" height="34.0" modelName="internal" modelPosition="c" textColor="#000000" visible="true" width="337.1201171875" x="-136.06005859375" y="15.5">AGPHD1/CHRNA3/CHRNA5</y:NodeLabel>
          <y:Shape type="diamond"/>
        </y:ShapeNode>
      </data>
    </node>
    <node id="n79">
      <data key="d6">
        <y:ShapeNode>
          <y:Geometry height="60.0" width="60.0" x="3921.555419921875" y="7878.5"/>
          <y:Fill color="#CCCCCC" transparent="false"/>
          <y:BorderStyle color="#000000" type="line" width="1.0"/>
          <y:NodeLabel alignment="center" autoSizePolicy="content" fontFamily="Calibri" fontSize="30" fontStyle="plain" hasBackgroundColor="false" hasLineColor="false" height="34.0" modelName="internal" modelPosition="c" textColor="#000000" visible="true" width="65.376953125" x="-2.6884765625" y="13.0">1q41</y:NodeLabel>
          <y:Shape type="diamond"/>
        </y:ShapeNode>
      </data>
    </node>
    <node id="n80">
      <data key="d6">
        <y:ImageNode>
          <y:Geometry height="65.0" width="65.0" x="3925.055419921875" y="3093.0"/>
          <y:Fill color="#CCCCFF" transparent="false"/>
          <y:BorderStyle color="#000000" type="line" width="1.0"/>
          <y:NodeLabel alignment="center" autoSizePolicy="content" fontFamily="Calibri" fontSize="30" fontStyle="plain" hasBackgroundColor="false" hasLineColor="false" height="34.0" modelName="internal" modelPosition="c" textColor="#000000" visible="true" width="544.966796875" x="-239.9833984375" y="15.5">LEUKEMIA, LYMPHOCYTIC, CHRONIC, B-CELL</y:NodeLabel>
          <y:Image refid="16"/>
        </y:ImageNode>
      </data>
    </node>
    <node id="n81">
      <data key="d6">
        <y:ShapeNode>
          <y:Geometry height="60.0" width="60.0" x="5322.555419921875" y="7678.5"/>
          <y:Fill color="#CCCCCC" transparent="false"/>
          <y:BorderStyle color="#000000" type="line" width="1.0"/>
          <y:NodeLabel alignment="center" autoSizePolicy="content" fontFamily="Calibri" fontSize="30" fontStyle="plain" hasBackgroundColor="false" hasLineColor="false" height="34.0" modelName="internal" modelPosition="c" textColor="#000000" visible="true" width="66.98828125" x="-3.494140625" y="13.0">PRC1</y:NodeLabel>
          <y:Shape type="diamond"/>
        </y:ShapeNode>
      </data>
    </node>
    <node id="n82">
      <data key="d6">
        <y:ShapeNode>
          <y:Geometry height="65.0" width="65.0" x="4249.055419921875" y="4843.0"/>
          <y:Fill color="#CCCCCC" transparent="false"/>
          <y:BorderStyle color="#000000" type="line" width="1.0"/>
          <y:NodeLabel alignment="center" autoSizePolicy="content" fontFamily="Calibri" fontSize="30" fontStyle="plain" hasBackgroundColor="false" hasLineColor="false" height="34.0" modelName="internal" modelPosition="c" textColor="#000000" visible="true" width="88.1552734375" x="-11.57763671875" y="15.5">5p13.1</y:NodeLabel>
          <y:Shape type="diamond"/>
        </y:ShapeNode>
      </data>
    </node>
    <node id="n83">
      <data key="d6">
        <y:ImageNode>
          <y:Geometry height="70.0" width="70.0" x="4850.555419921875" y="5762.5"/>
          <y:Fill color="#CCCCFF" transparent="false"/>
          <y:BorderStyle color="#000000" type="line" width="1.0"/>
          <y:NodeLabel alignment="center" autoSizePolicy="content" fontFamily="Calibri" fontSize="30" fontStyle="plain" hasBackgroundColor="false" hasLineColor="false" height="34.0" modelName="internal" modelPosition="c" textColor="#000000" visible="true" width="259.703125" x="-94.8515625" y="18.0">DERMATITIS, ATOPIC</y:NodeLabel>
          <y:Image refid="17"/>
        </y:ImageNode>
      </data>
    </node>
    <node id="n84">
      <data key="d6">
        <y:ShapeNode>
          <y:Geometry height="75.0" width="75.0" x="9433.055419921875" y="3854.0"/>
          <y:Fill color="#D6C397" transparent="false"/>
          <y:BorderStyle color="#000000" type="line" width="1.0"/>
          <y:NodeLabel alignment="center" autoSizePolicy="content" fontFamily="Calibri" fontSize="30" fontStyle="plain" hasBackgroundColor="false" hasLineColor="false" height="34.0" modelName="internal" modelPosition="c" textColor="#000000" visible="true" width="576.2998046875" x="-250.64990234375" y="20.5">PULMONARY DISEASE, CHRONIC OBSTRUCTIVE</y:NodeLabel>
          <y:Shape type="ellipse"/>
        </y:ShapeNode>
      </data>
    </node>
    <node id="n85">
      <data key="d6">
        <y:ShapeNode>
          <y:Geometry height="70.0" width="70.0" x="3944.555419921875" y="2709.5"/>
          <y:Fill color="#00FFFF" transparent="false"/>
          <y:BorderStyle color="#000000" type="line" width="1.0"/>
          <y:NodeLabel alignment="center" autoSizePolicy="content" fontFamily="Calibri" fontSize="30" fontStyle="plain" hasBackgroundColor="false" hasLineColor="false" height="34.0" modelName="internal" modelPosition="c" textColor="#000000" visible="true" width="231.7685546875" x="-80.88427734375" y="18.0">INFERTILITY, MALE</y:NodeLabel>
          <y:Shape type="ellipse"/>
        </y:ShapeNode>
      </data>
    </node>
    <node id="n86">
      <data key="d6">
        <y:ShapeNode>
          <y:Geometry height="60.0" width="60.0" x="5081.555419921875" y="5344.5"/>
          <y:Fill color="#CCCCCC" transparent="false"/>
          <y:BorderStyle color="#000000" type="line" width="1.0"/>
          <y:NodeLabel alignment="center" autoSizePolicy="content" fontFamily="Calibri" fontSize="30" fontStyle="plain" hasBackgroundColor="false" hasLineColor="false" height="34.0" modelName="internal" modelPosition="c" textColor="#000000" visible="true" width="70.796875" x="-5.3984375" y="13.0">GCKR</y:NodeLabel>
          <y:Shape type="diamond"/>
        </y:ShapeNode>
      </data>
    </node>
    <node id="n87">
      <data key="d6">
        <y:ImageNode>
          <y:Geometry height="130.0" width="130.0" x="4391.555419921875" y="6498.5"/>
          <y:Fill color="#CCCCFF" transparent="false"/>
          <y:BorderStyle color="#000000" type="line" width="1.0"/>
          <y:NodeLabel alignment="center" autoSizePolicy="content" fontFamily="Calibri" fontSize="30" fontStyle="plain" hasBackgroundColor="false" hasLineColor="false" height="34.0" modelName="internal" modelPosition="c" textColor="#000000" visible="true" width="111.4609375" x="9.26953125" y="48.0">ASTHMA</y:NodeLabel>
          <y:Image refid="18"/>
        </y:ImageNode>
      </data>
    </node>
    <node id="n88">
      <data key="d6">
        <y:ShapeNode>
          <y:Geometry height="70.0" width="70.0" x="3760.555419921875" y="4913.5"/>
          <y:Fill color="#CCCCCC" transparent="false"/>
          <y:BorderStyle color="#000000" type="line" width="1.0"/>
          <y:NodeLabel alignment="center" autoSizePolicy="content" fontFamily="Calibri" fontSize="30" fontStyle="plain" hasBackgroundColor="false" hasLineColor="false" height="34.0" modelName="internal" modelPosition="c" textColor="#000000" visible="true" width="73.0234375" x="-1.51171875" y="18.0">IL2RA</y:NodeLabel>
          <y:Shape type="diamond"/>
        </y:ShapeNode>
      </data>
    </node>
    <node id="n89">
      <data key="d6">
        <y:ShapeNode>
          <y:Geometry height="65.0" width="65.0" x="4272.055419921875" y="3413.0"/>
          <y:Fill color="#F7994E" transparent="false"/>
          <y:BorderStyle color="#000000" type="line" width="1.0"/>
          <y:NodeLabel alignment="center" autoSizePolicy="content" fontFamily="Calibri" fontSize="30" fontStyle="plain" hasBackgroundColor="false" hasLineColor="false" height="34.0" modelName="internal" modelPosition="c" textColor="#000000" visible="true" width="166.2900390625" x="-50.64501953125" y="15.5">ESOPHAGITIS</y:NodeLabel>
          <y:Shape type="ellipse"/>
        </y:ShapeNode>
      </data>
    </node>
    <node id="n90">
      <data key="d6">
        <y:ShapeNode>
          <y:Geometry height="65.0" width="65.0" x="4555.055419921875" y="5442.0"/>
          <y:Fill color="#CCCCCC" transparent="false"/>
          <y:BorderStyle color="#000000" type="line" width="1.0"/>
          <y:NodeLabel alignment="center" autoSizePolicy="content" fontFamily="Calibri" fontSize="30" fontStyle="plain" hasBackgroundColor="false" hasLineColor="false" height="34.0" modelName="internal" modelPosition="c" textColor="#000000" visible="true" width="103.3603515625" x="-19.18017578125" y="15.5">11q13.5</y:NodeLabel>
          <y:Shape type="diamond"/>
        </y:ShapeNode>
      </data>
    </node>
    <node id="n91">
      <data key="d6">
        <y:ShapeNode>
          <y:Geometry height="60.0" width="60.0" x="6967.555419921875" y="5739.5"/>
          <y:Fill color="#CCCCCC" transparent="false"/>
          <y:BorderStyle color="#000000" type="line" width="1.0"/>
          <y:NodeLabel alignment="center" autoSizePolicy="content" fontFamily="Calibri" fontSize="30" fontStyle="plain" hasBackgroundColor="false" hasLineColor="false" height="34.0" modelName="internal" modelPosition="c" textColor="#000000" visible="true" width="117.6572265625" x="-28.82861328125" y="13.0">PHACTR1</y:NodeLabel>
          <y:Shape type="diamond"/>
        </y:ShapeNode>
      </data>
    </node>
    <node id="n92">
      <data key="d6">
        <y:ImageNode>
          <y:Geometry height="55.0" width="55.0" x="7012.055419921875" y="5374.0"/>
          <y:Fill color="#CCCCFF" transparent="false"/>
          <y:BorderStyle color="#000000" type="line" width="1.0"/>
          <y:NodeLabel alignment="center" autoSizePolicy="content" fontFamily="Calibri" fontSize="30" fontStyle="plain" hasBackgroundColor="false" hasLineColor="false" height="34.0" modelName="internal" modelPosition="c" textColor="#000000" visible="true" width="344.4150390625" x="-144.70751953125" y="10.5">ENDOMETRIAL NEOPLASMS</y:NodeLabel>
          <y:Image refid="19"/>
        </y:ImageNode>
      </data>
    </node>
    <node id="n93">
      <data key="d6">
        <y:ShapeNode>
          <y:Geometry height="65.0" width="65.0" x="4186.055419921875" y="4546.0"/>
          <y:Fill color="#CCCCCC" transparent="false"/>
          <y:BorderStyle color="#000000" type="line" width="1.0"/>
          <y:NodeLabel alignment="center" autoSizePolicy="content" fontFamily="Calibri" fontSize="30" fontStyle="plain" hasBackgroundColor="false" hasLineColor="false" height="34.0" modelName="internal" modelPosition="c" textColor="#000000" visible="true" width="88.1552734375" x="-11.57763671875" y="15.5">2q11.2</y:NodeLabel>
          <y:Shape type="diamond"/>
        </y:ShapeNode>
      </data>
    </node>
    <node id="n94">
      <data key="d6">
        <y:ShapeNode>
          <y:Geometry height="65.0" width="65.0" x="4987.055419921875" y="6693.0"/>
          <y:Fill color="#CCCCCC" transparent="false"/>
          <y:BorderStyle color="#000000" type="line" width="1.0"/>
          <y:NodeLabel alignment="center" autoSizePolicy="content" fontFamily="Calibri" fontSize="30" fontStyle="plain" hasBackgroundColor="false" hasLineColor="false" height="34.0" modelName="internal" modelPosition="c" textColor="#000000" visible="true" width="94.4541015625" x="-14.72705078125" y="15.5">SMAD3</y:NodeLabel>
          <y:Shape type="diamond"/>
        </y:ShapeNode>
      </data>
    </node>
    <node id="n95">
      <data key="d6">
        <y:ShapeNode>
          <y:Geometry height="85.0" width="85.0" x="3622.055419921875" y="4018.0"/>
          <y:Fill color="#FFFFCC" transparent="false"/>
          <y:BorderStyle color="#000000" type="line" width="1.0"/>
          <y:NodeLabel alignment="center" autoSizePolicy="content" fontFamily="Calibri" fontSize="30" fontStyle="plain" hasBackgroundColor="false" hasLineColor="false" height="34.0" modelName="internal" modelPosition="c" textColor="#000000" visible="true" width="111.314453125" x="-13.1572265625" y="25.5">LEPROSY</y:NodeLabel>
          <y:Shape type="ellipse"/>
        </y:ShapeNode>
      </data>
    </node>
    <node id="n96">
      <data key="d6">
        <y:ShapeNode>
          <y:Geometry height="60.0" width="60.0" x="7394.555419921875" y="5953.5"/>
          <y:Fill color="#CCCCCC" transparent="false"/>
          <y:BorderStyle color="#000000" type="line" width="1.0"/>
          <y:NodeLabel alignment="center" autoSizePolicy="content" fontFamily="Calibri" fontSize="30" fontStyle="plain" hasBackgroundColor="false" hasLineColor="false" height="34.0" modelName="internal" modelPosition="c" textColor="#000000" visible="true" width="322.544921875" x="-131.2724609375" y="13.0">LOC100287659/SMARCA4</y:NodeLabel>
          <y:Shape type="diamond"/>
        </y:ShapeNode>
      </data>
    </node>
    <node id="n97">
      <data key="d6">
        <y:ShapeNode>
          <y:Geometry height="165.0" width="165.0" x="5145.055419921875" y="4190.0"/>
          <y:Fill color="#F7994E" transparent="false"/>
          <y:BorderStyle color="#000000" type="line" width="1.0"/>
          <y:NodeLabel alignment="center" autoSizePolicy="content" fontFamily="Calibri" fontSize="30" fontStyle="plain" hasBackgroundColor="false" hasLineColor="false" height="34.0" modelName="internal" modelPosition="c" textColor="#000000" visible="true" width="315.30859375" x="-75.154296875" y="65.5">LIVER CIRRHOSIS, BILIARY</y:NodeLabel>
          <y:Shape type="ellipse"/>
        </y:ShapeNode>
      </data>
    </node>
    <node id="n98">
      <data key="d6">
        <y:ShapeNode>
          <y:Geometry height="60.0" width="60.0" x="3376.555419921875" y="4603.5"/>
          <y:Fill color="#CCCCCC" transparent="false"/>
          <y:BorderStyle color="#000000" type="line" width="1.0"/>
          <y:NodeLabel alignment="center" autoSizePolicy="content" fontFamily="Calibri" fontSize="30" fontStyle="plain" hasBackgroundColor="false" hasLineColor="false" height="34.0" modelName="internal" modelPosition="c" textColor="#000000" visible="true" width="78.8974609375" x="-9.44873046875" y="13.0">SP140</y:NodeLabel>
          <y:Shape type="diamond"/>
        </y:ShapeNode>
      </data>
    </node>
    <node id="n99">
      <data key="d6">
        <y:ShapeNode>
          <y:Geometry height="60.0" width="60.0" x="4654.555419921875" y="4352.5"/>
          <y:Fill color="#CCCCCC" transparent="false"/>
          <y:BorderStyle color="#000000" type="line" width="1.0"/>
          <y:NodeLabel alignment="center" autoSizePolicy="content" fontFamily="Calibri" fontSize="30" fontStyle="plain" hasBackgroundColor="false" hasLineColor="false" height="34.0" modelName="internal" modelPosition="c" textColor="#000000" visible="true" width="55.6650390625" x="2.16748046875" y="13.0">IL7R</y:NodeLabel>
          <y:Shape type="diamond"/>
        </y:ShapeNode>
      </data>
    </node>
    <node id="n100">
      <data key="d6">
        <y:ShapeNode>
          <y:Geometry height="65.0" width="65.0" x="4275.055419921875" y="5927.0"/>
          <y:Fill color="#CCCCCC" transparent="false"/>
          <y:BorderStyle color="#000000" type="line" width="1.0"/>
          <y:NodeLabel alignment="center" autoSizePolicy="content" fontFamily="Calibri" fontSize="30" fontStyle="plain" hasBackgroundColor="false" hasLineColor="false" height="34.0" modelName="internal" modelPosition="c" textColor="#000000" visible="true" width="88.1552734375" x="-11.57763671875" y="15.5">9p24.1</y:NodeLabel>
          <y:Shape type="diamond"/>
        </y:ShapeNode>
      </data>
    </node>
    <node id="n101">
      <data key="d6">
        <y:ShapeNode>
          <y:Geometry height="95.0" width="95.0" x="3132.055419921875" y="7132.0"/>
          <y:Fill color="#FDDA04" transparent="false"/>
          <y:BorderStyle color="#000000" type="line" width="1.0"/>
          <y:NodeLabel alignment="center" autoSizePolicy="content" fontFamily="Calibri" fontSize="30" fontStyle="plain" hasBackgroundColor="false" hasLineColor="false" height="34.0" modelName="internal" modelPosition="c" textColor="#000000" visible="true" width="229.3076171875" x="-67.15380859375" y="30.5">ALOPECIA AREATA</y:NodeLabel>
          <y:Shape type="ellipse"/>
        </y:ShapeNode>
      </data>
    </node>
    <node id="n102">
      <data key="d6">
        <y:ShapeNode>
          <y:Geometry height="105.0" width="105.0" x="2109.055419921875" y="3584.0"/>
          <y:Fill color="#FF42A9" transparent="false"/>
          <y:BorderStyle color="#000000" type="line" width="1.0"/>
          <y:NodeLabel alignment="center" autoSizePolicy="content" fontFamily="Calibri" fontSize="30" fontStyle="plain" hasBackgroundColor="false" hasLineColor="false" height="34.0" modelName="internal" modelPosition="c" textColor="#000000" visible="true" width="331.041015625" x="-113.0205078125" y="35.5">MACULAR DEGENERATION</y:NodeLabel>
          <y:Shape type="ellipse"/>
        </y:ShapeNode>
      </data>
    </node>
    <node id="n103">
      <data key="d6">
        <y:ShapeNode>
          <y:Geometry height="70.0" width="70.0" x="6152.555419921875" y="5045.5"/>
          <y:Fill color="#CCCCCC" transparent="false"/>
          <y:BorderStyle color="#000000" type="line" width="1.0"/>
          <y:NodeLabel alignment="center" autoSizePolicy="content" fontFamily="Calibri" fontSize="30" fontStyle="plain" hasBackgroundColor="false" hasLineColor="false" height="34.0" modelName="internal" modelPosition="c" textColor="#000000" visible="true" width="103.3603515625" x="-16.68017578125" y="18.0">11q23.3</y:NodeLabel>
          <y:Shape type="diamond"/>
        </y:ShapeNode>
      </data>
    </node>
    <node id="n104">
      <data key="d6">
        <y:ShapeNode>
          <y:Geometry height="70.0" width="70.0" x="1498.555419921875" y="2911.5"/>
          <y:Fill color="#CCCCCC" transparent="false"/>
          <y:BorderStyle color="#000000" type="line" width="1.0"/>
          <y:NodeLabel alignment="center" autoSizePolicy="content" fontFamily="Calibri" fontSize="30" fontStyle="plain" hasBackgroundColor="false" hasLineColor="false" height="34.0" modelName="internal" modelPosition="c" textColor="#000000" visible="true" width="65.376953125" x="2.3115234375" y="18.0">4q25</y:NodeLabel>
          <y:Shape type="diamond"/>
        </y:ShapeNode>
      </data>
    </node>
    <node id="n105">
      <data key="d6">
        <y:ImageNode>
          <y:Geometry height="245.0" width="245.0" x="4593.055419921875" y="5120.0"/>
          <y:Fill color="#CCCCFF" transparent="false"/>
          <y:BorderStyle color="#000000" type="line" width="1.0"/>
          <y:NodeLabel alignment="center" autoSizePolicy="content" fontFamily="Calibri" fontSize="30" fontStyle="plain" hasBackgroundColor="false" hasLineColor="false" height="34.0" modelName="internal" modelPosition="c" textColor="#000000" visible="true" width="195.19140625" x="24.904296875" y="105.5">CELIAC DISEASE</y:NodeLabel>
          <y:Image refid="20"/>
        </y:ImageNode>
      </data>
    </node>
    <node id="n106">
      <data key="d6">
        <y:ShapeNode>
          <y:Geometry height="60.0" width="60.0" x="4173.555419921875" y="5499.5"/>
          <y:Fill color="#CCCCCC" transparent="false"/>
          <y:BorderStyle color="#000000" type="line" width="1.0"/>
          <y:NodeLabel alignment="center" autoSizePolicy="content" fontFamily="Calibri" fontSize="30" fontStyle="plain" hasBackgroundColor="false" hasLineColor="false" height="34.0" modelName="internal" modelPosition="c" textColor="#000000" visible="true" width="118.5654296875" x="-29.28271484375" y="13.0">19q13.11</y:NodeLabel>
          <y:Shape type="diamond"/>
        </y:ShapeNode>
      </data>
    </node>
    <node id="n107">
      <data key="d6">
        <y:ShapeNode>
          <y:Geometry height="60.0" width="60.0" x="4497.555419921875" y="6162.5"/>
          <y:Fill color="#CCCCCC" transparent="false"/>
          <y:BorderStyle color="#000000" type="line" width="1.0"/>
          <y:NodeLabel alignment="center" autoSizePolicy="content" fontFamily="Calibri" fontSize="30" fontStyle="plain" hasBackgroundColor="false" hasLineColor="false" height="34.0" modelName="internal" modelPosition="c" textColor="#000000" visible="true" width="287.76953125" x="-113.884765625" y="13.0">ARPM1/LRRC34/MYNN</y:NodeLabel>
          <y:Shape type="diamond"/>
        </y:ShapeNode>
      </data>
    </node>
    <node id="n108">
      <data key="d6">
        <y:ShapeNode>
          <y:Geometry height="60.0" width="60.0" x="7182.555419921875" y="5444.5"/>
          <y:Fill color="#CCCCCC" transparent="false"/>
          <y:BorderStyle color="#000000" type="line" width="1.0"/>
          <y:NodeLabel alignment="center" autoSizePolicy="content" fontFamily="Calibri" fontSize="30" fontStyle="plain" hasBackgroundColor="false" hasLineColor="false" height="34.0" modelName="internal" modelPosition="c" textColor="#000000" visible="true" width="103.3603515625" x="-21.68017578125" y="13.0">11q22.3</y:NodeLabel>
          <y:Shape type="diamond"/>
        </y:ShapeNode>
      </data>
    </node>
    <node id="n109">
      <data key="d6">
        <y:ShapeNode>
          <y:Geometry height="60.0" width="60.0" x="7824.555419921875" y="5490.5"/>
          <y:Fill color="#CA5B34" transparent="false"/>
          <y:BorderStyle color="#000000" type="line" width="1.0"/>
          <y:NodeLabel alignment="center" autoSizePolicy="content" fontFamily="Calibri" fontSize="30" fontStyle="plain" hasBackgroundColor="false" hasLineColor="false" height="34.0" modelName="internal" modelPosition="c" textColor="#000000" visible="true" width="382.0908203125" x="-161.04541015625" y="13.0">VENOUS THROMBOEMBOLISM</y:NodeLabel>
          <y:Shape type="ellipse"/>
        </y:ShapeNode>
      </data>
    </node>
    <node id="n110">
      <data key="d6">
        <y:ShapeNode>
          <y:Geometry height="70.0" width="70.0" x="4424.555419921875" y="5001.5"/>
          <y:Fill color="#CCCCCC" transparent="false"/>
          <y:BorderStyle color="#000000" type="line" width="1.0"/>
          <y:NodeLabel alignment="center" autoSizePolicy="content" fontFamily="Calibri" fontSize="30" fontStyle="plain" hasBackgroundColor="false" hasLineColor="false" height="34.0" modelName="internal" modelPosition="c" textColor="#000000" visible="true" width="379.0146484375" x="-154.50732421875" y="18.0">GSDML/IKZF3/ORMDL3/ZPBP2</y:NodeLabel>
          <y:Shape type="diamond"/>
        </y:ShapeNode>
      </data>
    </node>
    <node id="n111">
      <data key="d6">
        <y:ShapeNode>
          <y:Geometry height="60.0" width="60.0" x="6847.555419921875" y="7005.5"/>
          <y:Fill color="#CA5B34" transparent="false"/>
          <y:BorderStyle color="#000000" type="line" width="1.0"/>
          <y:NodeLabel alignment="center" autoSizePolicy="content" fontFamily="Calibri" fontSize="30" fontStyle="plain" hasBackgroundColor="false" hasLineColor="false" height="34.0" modelName="internal" modelPosition="c" textColor="#000000" visible="true" width="412.2373046875" x="-176.11865234375" y="13.0">AORTIC ANEURYSM, ABDOMINAL</y:NodeLabel>
          <y:Shape type="ellipse"/>
        </y:ShapeNode>
      </data>
    </node>
    <node id="n112">
      <data key="d6">
        <y:ShapeNode>
          <y:Geometry height="60.0" width="60.0" x="4632.555419921875" y="6256.5"/>
          <y:Fill color="#CCCCCC" transparent="false"/>
          <y:BorderStyle color="#000000" type="line" width="1.0"/>
          <y:NodeLabel alignment="center" autoSizePolicy="content" fontFamily="Calibri" fontSize="30" fontStyle="plain" hasBackgroundColor="false" hasLineColor="false" height="34.0" modelName="internal" modelPosition="c" textColor="#000000" visible="true" width="103.3603515625" x="-21.68017578125" y="13.0">1p36.13</y:NodeLabel>
          <y:Shape type="diamond"/>
        </y:ShapeNode>
      </data>
    </node>
    <node id="n113">
      <data key="d6">
        <y:ShapeNode>
          <y:Geometry height="65.0" width="65.0" x="3947.055419921875" y="3823.0"/>
          <y:Fill color="#CCCCCC" transparent="false"/>
          <y:BorderStyle color="#000000" type="line" width="1.0"/>
          <y:NodeLabel alignment="center" autoSizePolicy="content" fontFamily="Calibri" fontSize="30" fontStyle="plain" hasBackgroundColor="false" hasLineColor="false" height="34.0" modelName="internal" modelPosition="c" textColor="#000000" visible="true" width="88.1552734375" x="-11.57763671875" y="15.5">6p22.1</y:NodeLabel>
          <y:Shape type="diamond"/>
        </y:ShapeNode>
      </data>
    </node>
    <node id="n114">
      <data key="d6">
        <y:ShapeNode>
          <y:Geometry height="60.0" width="60.0" x="4355.555419921875" y="7588.5"/>
          <y:Fill color="#CCCCCC" transparent="false"/>
          <y:BorderStyle color="#000000" type="line" width="1.0"/>
          <y:NodeLabel alignment="center" autoSizePolicy="content" fontFamily="Calibri" fontSize="30" fontStyle="plain" hasBackgroundColor="false" hasLineColor="false" height="34.0" modelName="internal" modelPosition="c" textColor="#000000" visible="true" width="87.2177734375" x="-13.60888671875" y="13.0">UMOD</y:NodeLabel>
          <y:Shape type="diamond"/>
        </y:ShapeNode>
      </data>
    </node>
    <node id="n115">
      <data key="d6">
        <y:ShapeNode>
          <y:Geometry height="90.0" width="90.0" x="3156.555419921875" y="4429.5"/>
          <y:Fill color="#CCCCCC" transparent="false"/>
          <y:BorderStyle color="#000000" type="line" width="1.0"/>
          <y:NodeLabel alignment="center" autoSizePolicy="content" fontFamily="Calibri" fontSize="30" fontStyle="plain" hasBackgroundColor="false" hasLineColor="false" height="34.0" modelName="internal" modelPosition="c" textColor="#000000" visible="true" width="103.3603515625" x="-6.68017578125" y="28.0">6p21.33</y:NodeLabel>
          <y:Shape type="diamond"/>
        </y:ShapeNode>
      </data>
    </node>
    <node id="n116">
      <data key="d6">
        <y:ShapeNode>
          <y:Geometry height="65.0" width="65.0" x="6644.055419921875" y="8209.0"/>
          <y:Fill color="#CCCCCC" transparent="false"/>
          <y:BorderStyle color="#000000" type="line" width="1.0"/>
          <y:NodeLabel alignment="center" autoSizePolicy="content" fontFamily="Calibri" fontSize="30" fontStyle="plain" hasBackgroundColor="false" hasLineColor="false" height="34.0" modelName="internal" modelPosition="c" textColor="#000000" visible="true" width="88.1552734375" x="-11.57763671875" y="15.5">2q36.3</y:NodeLabel>
          <y:Shape type="diamond"/>
        </y:ShapeNode>
      </data>
    </node>
    <node id="n117">
      <data key="d6">
        <y:ShapeNode>
          <y:Geometry height="60.0" width="60.0" x="6775.555419921875" y="5308.5"/>
          <y:Fill color="#CCCCCC" transparent="false"/>
          <y:BorderStyle color="#000000" type="line" width="1.0"/>
          <y:NodeLabel alignment="center" autoSizePolicy="content" fontFamily="Calibri" fontSize="30" fontStyle="plain" hasBackgroundColor="false" hasLineColor="false" height="34.0" modelName="internal" modelPosition="c" textColor="#000000" visible="true" width="103.3603515625" x="-21.68017578125" y="13.0">13q22.1</y:NodeLabel>
          <y:Shape type="diamond"/>
        </y:ShapeNode>
      </data>
    </node>
    <node id="n118">
      <data key="d6">
        <y:ShapeNode>
          <y:Geometry height="60.0" width="60.0" x="6750.555419921875" y="5384.5"/>
          <y:Fill color="#CCCCCC" transparent="false"/>
          <y:BorderStyle color="#000000" type="line" width="1.0"/>
          <y:NodeLabel alignment="center" autoSizePolicy="content" fontFamily="Calibri" fontSize="30" fontStyle="plain" hasBackgroundColor="false" hasLineColor="false" height="34.0" modelName="internal" modelPosition="c" textColor="#000000" visible="true" width="87.3642578125" x="-13.68212890625" y="13.0">HNF1B</y:NodeLabel>
          <y:Shape type="diamond"/>
        </y:ShapeNode>
      </data>
    </node>
    <node id="n119">
      <data key="d6">
        <y:ImageNode>
          <y:Geometry height="70.0" width="70.0" x="4371.555419921875" y="5279.5"/>
          <y:Fill color="#CCCCFF" transparent="false"/>
          <y:BorderStyle color="#000000" type="line" width="1.0"/>
          <y:NodeLabel alignment="center" autoSizePolicy="content" fontFamily="Calibri" fontSize="30" fontStyle="plain" hasBackgroundColor="false" hasLineColor="false" height="34.0" modelName="internal" modelPosition="c" textColor="#000000" visible="true" width="229.46875" x="-79.734375" y="18.0">HODGKIN DISEASE</y:NodeLabel>
          <y:Image refid="21"/>
        </y:ImageNode>
      </data>
    </node>
    <node id="n120">
      <data key="d6">
        <y:ShapeNode>
          <y:Geometry height="60.0" width="60.0" x="5136.555419921875" y="5420.5"/>
          <y:Fill color="#CCCCCC" transparent="false"/>
          <y:BorderStyle color="#000000" type="line" width="1.0"/>
          <y:NodeLabel alignment="center" autoSizePolicy="content" fontFamily="Calibri" fontSize="30" fontStyle="plain" hasBackgroundColor="false" hasLineColor="false" height="34.0" modelName="internal" modelPosition="c" textColor="#000000" visible="true" width="61.099609375" x="-0.5498046875" y="13.0">LSP1</y:NodeLabel>
          <y:Shape type="diamond"/>
        </y:ShapeNode>
      </data>
    </node>
    <node id="n121">
      <data key="d6">
        <y:ShapeNode>
          <y:Geometry height="60.0" width="60.0" x="4276.555419921875" y="5087.5"/>
          <y:Fill color="#CCCCCC" transparent="false"/>
          <y:BorderStyle color="#000000" type="line" width="1.0"/>
          <y:NodeLabel alignment="center" autoSizePolicy="content" fontFamily="Calibri" fontSize="30" fontStyle="plain" hasBackgroundColor="false" hasLineColor="false" height="34.0" modelName="internal" modelPosition="c" textColor="#000000" visible="true" width="122.681640625" x="-31.3408203125" y="13.0">KIAA1109</y:NodeLabel>
          <y:Shape type="diamond"/>
        </y:ShapeNode>
      </data>
    </node>
    <node id="n122">
      <data key="d6">
        <y:ShapeNode>
          <y:Geometry height="65.0" width="65.0" x="6619.055419921875" y="6551.0"/>
          <y:Fill color="#CCCCCC" transparent="false"/>
          <y:BorderStyle color="#000000" type="line" width="1.0"/>
          <y:NodeLabel alignment="center" autoSizePolicy="content" fontFamily="Calibri" fontSize="30" fontStyle="plain" hasBackgroundColor="false" hasLineColor="false" height="34.0" modelName="internal" modelPosition="c" textColor="#000000" visible="true" width="92.53515625" x="-13.767578125" y="15.5">CELSR2</y:NodeLabel>
          <y:Shape type="diamond"/>
        </y:ShapeNode>
      </data>
    </node>
    <node id="n123">
      <data key="d6">
        <y:ShapeNode>
          <y:Geometry height="115.0" width="115.0" x="3101.055419921875" y="1863.0"/>
          <y:Fill color="#0AAFDF" transparent="false"/>
          <y:BorderStyle color="#000000" type="line" width="1.0"/>
          <y:NodeLabel alignment="center" autoSizePolicy="content" fontFamily="Calibri" fontSize="30" fontStyle="plain" hasBackgroundColor="false" hasLineColor="false" height="34.0" modelName="internal" modelPosition="c" textColor="#000000" visible="true" width="366.841796875" x="-125.9208984375" y="40.5">HEAD AND NECK NEOPLASMS</y:NodeLabel>
          <y:Shape type="ellipse"/>
        </y:ShapeNode>
      </data>
    </node>
    <node id="n124">
      <data key="d6">
        <y:ImageNode>
          <y:Geometry height="55.0" width="55.0" x="3814.055419921875" y="3606.0"/>
          <y:Fill color="#CCCCFF" transparent="false"/>
          <y:BorderStyle color="#000000" type="line" width="1.0"/>
          <y:NodeLabel alignment="center" autoSizePolicy="content" fontFamily="Calibri" fontSize="30" fontStyle="plain" hasBackgroundColor="false" hasLineColor="false" height="34.0" modelName="internal" modelPosition="c" textColor="#000000" visible="true" width="349.8349609375" x="-147.41748046875" y="10.5">GLOMERULONEPHRITIS, IGA</y:NodeLabel>
          <y:Image refid="22"/>
        </y:ImageNode>
      </data>
    </node>
    <node id="n125">
      <data key="d6">
        <y:ShapeNode>
          <y:Geometry height="60.0" width="60.0" x="3114.555419921875" y="1083.5"/>
          <y:Fill color="#CCCCCC" transparent="false"/>
          <y:BorderStyle color="#000000" type="line" width="1.0"/>
          <y:NodeLabel alignment="center" autoSizePolicy="content" fontFamily="Calibri" fontSize="30" fontStyle="plain" hasBackgroundColor="false" hasLineColor="false" height="34.0" modelName="internal" modelPosition="c" textColor="#000000" visible="true" width="86.32421875" x="-13.162109375" y="13.0">ALDH2</y:NodeLabel>
          <y:Shape type="diamond"/>
        </y:ShapeNode>
      </data>
    </node>
    <node id="n126">
      <data key="d6">
        <y:ShapeNode>
          <y:Geometry height="75.0" width="75.0" x="4302.055419921875" y="3947.0"/>
          <y:Fill color="#CCCCCC" transparent="false"/>
          <y:BorderStyle color="#000000" type="line" width="1.0"/>
          <y:NodeLabel alignment="center" autoSizePolicy="content" fontFamily="Calibri" fontSize="30" fontStyle="plain" hasBackgroundColor="false" hasLineColor="false" height="34.0" modelName="internal" modelPosition="c" textColor="#000000" visible="true" width="103.3603515625" x="-14.18017578125" y="20.5">16q24.1</y:NodeLabel>
          <y:Shape type="diamond"/>
        </y:ShapeNode>
      </data>
    </node>
    <node id="n127">
      <data key="d6">
        <y:ShapeNode>
          <y:Geometry height="60.0" width="60.0" x="4700.555419921875" y="4273.5"/>
          <y:Fill color="#CCCCCC" transparent="false"/>
          <y:BorderStyle color="#000000" type="line" width="1.0"/>
          <y:NodeLabel alignment="center" autoSizePolicy="content" fontFamily="Calibri" fontSize="30" fontStyle="plain" hasBackgroundColor="false" hasLineColor="false" height="34.0" modelName="internal" modelPosition="c" textColor="#000000" visible="true" width="62.2568359375" x="-1.12841796875" y="13.0">ETS1</y:NodeLabel>
          <y:Shape type="diamond"/>
        </y:ShapeNode>
      </data>
    </node>
    <node id="n128">
      <data key="d6">
        <y:ShapeNode>
          <y:Geometry height="60.0" width="60.0" x="4052.555419921875" y="5072.5"/>
          <y:Fill color="#CCCCCC" transparent="false"/>
          <y:BorderStyle color="#000000" type="line" width="1.0"/>
          <y:NodeLabel alignment="center" autoSizePolicy="content" fontFamily="Calibri" fontSize="30" fontStyle="plain" hasBackgroundColor="false" hasLineColor="false" height="34.0" modelName="internal" modelPosition="c" textColor="#000000" visible="true" width="103.3603515625" x="-21.68017578125" y="13.0">21q22.3</y:NodeLabel>
          <y:Shape type="diamond"/>
        </y:ShapeNode>
      </data>
    </node>
    <node id="n129">
      <data key="d6">
        <y:ShapeNode>
          <y:Geometry height="60.0" width="60.0" x="5425.555419921875" y="8906.5"/>
          <y:Fill color="#CCCCCC" transparent="false"/>
          <y:BorderStyle color="#000000" type="line" width="1.0"/>
          <y:NodeLabel alignment="center" autoSizePolicy="content" fontFamily="Calibri" fontSize="30" fontStyle="plain" hasBackgroundColor="false" hasLineColor="false" height="34.0" modelName="internal" modelPosition="c" textColor="#000000" visible="true" width="123.0185546875" x="-31.50927734375" y="13.0">MTHFD1L</y:NodeLabel>
          <y:Shape type="diamond"/>
        </y:ShapeNode>
      </data>
    </node>
    <node id="n130">
      <data key="d6">
        <y:ShapeNode>
          <y:Geometry height="60.0" width="60.0" x="4848.555419921875" y="6042.5"/>
          <y:Fill color="#CCCCCC" transparent="false"/>
          <y:BorderStyle color="#000000" type="line" width="1.0"/>
          <y:NodeLabel alignment="center" autoSizePolicy="content" fontFamily="Calibri" fontSize="30" fontStyle="plain" hasBackgroundColor="false" hasLineColor="false" height="34.0" modelName="internal" modelPosition="c" textColor="#000000" visible="true" width="88.1552734375" x="-14.07763671875" y="13.0">7q32.3</y:NodeLabel>
          <y:Shape type="diamond"/>
        </y:ShapeNode>
      </data>
    </node>
    <node id="n131">
      <data key="d6">
        <y:ShapeNode>
          <y:Geometry height="60.0" width="60.0" x="5878.555419921875" y="6799.5"/>
          <y:Fill color="#CCCCCC" transparent="false"/>
          <y:BorderStyle color="#000000" type="line" width="1.0"/>
          <y:NodeLabel alignment="center" autoSizePolicy="content" fontFamily="Calibri" fontSize="30" fontStyle="plain" hasBackgroundColor="false" hasLineColor="false" height="34.0" modelName="internal" modelPosition="c" textColor="#000000" visible="true" width="80.58203125" x="-10.291015625" y="13.0">10p13</y:NodeLabel>
          <y:Shape type="diamond"/>
        </y:ShapeNode>
      </data>
    </node>
    <node id="n132">
      <data key="d6">
        <y:ImageNode>
          <y:Geometry height="85.0" width="85.0" x="3111.055419921875" y="655.0"/>
          <y:Fill color="#CCCCFF" transparent="false"/>
          <y:BorderStyle color="#000000" type="line" width="1.0"/>
          <y:NodeLabel alignment="center" autoSizePolicy="content" fontFamily="Calibri" fontSize="30" fontStyle="plain" hasBackgroundColor="false" hasLineColor="false" height="34.0" modelName="internal" modelPosition="c" textColor="#000000" visible="true" width="167.9892578125" x="-41.49462890625" y="25.5">ALCOHOLISM</y:NodeLabel>
          <y:Image refid="23"/>
        </y:ImageNode>
      </data>
    </node>
    <node id="n133">
      <data key="d6">
        <y:ShapeNode>
          <y:Geometry height="70.0" width="70.0" x="1853.555419921875" y="4895.5"/>
          <y:Fill color="#266BBD" transparent="false"/>
          <y:BorderStyle color="#000000" type="line" width="1.0"/>
          <y:NodeLabel alignment="center" autoSizePolicy="content" fontFamily="Calibri" fontSize="30" fontStyle="plain" hasBackgroundColor="false" hasLineColor="false" height="34.0" modelName="internal" modelPosition="c" textColor="#000000" visible="true" width="213.5458984375" x="-71.77294921875" y="18.0">OSTEOARTHRITIS</y:NodeLabel>
          <y:Shape type="ellipse"/>
        </y:ShapeNode>
      </data>
    </node>
    <node id="n134">
      <data key="d6">
        <y:ShapeNode>
          <y:Geometry height="60.0" width="60.0" x="6040.555419921875" y="8423.5"/>
          <y:Fill color="#CCCCCC" transparent="false"/>
          <y:BorderStyle color="#000000" type="line" width="1.0"/>
          <y:NodeLabel alignment="center" autoSizePolicy="content" fontFamily="Calibri" fontSize="30" fontStyle="plain" hasBackgroundColor="false" hasLineColor="false" height="34.0" modelName="internal" modelPosition="c" textColor="#000000" visible="true" width="103.3603515625" x="-21.68017578125" y="13.0">11p15.4</y:NodeLabel>
          <y:Shape type="diamond"/>
        </y:ShapeNode>
      </data>
    </node>
    <node id="n135">
      <data key="d6">
        <y:ImageNode>
          <y:Geometry height="215.0" width="215.0" x="3860.055419921875" y="4513.0"/>
          <y:Fill color="#CCCCFF" transparent="false"/>
          <y:BorderStyle color="#000000" type="line" width="1.0"/>
          <y:NodeLabel alignment="center" autoSizePolicy="content" fontFamily="Calibri" fontSize="30" fontStyle="plain" hasBackgroundColor="false" hasLineColor="false" height="34.0" modelName="internal" modelPosition="c" textColor="#000000" visible="true" width="317.41796875" x="-51.208984375" y="90.5">ARTHRITIS, RHEUMATOID</y:NodeLabel>
          <y:Image refid="24"/>
        </y:ImageNode>
      </data>
    </node>
    <node id="n136">
      <data key="d6">
        <y:ShapeNode>
          <y:Geometry height="120.0" width="120.0" x="7891.555419921875" y="9725.5"/>
          <y:Fill color="#943DA4" transparent="false"/>
          <y:BorderStyle color="#000000" type="line" width="1.0"/>
          <y:NodeLabel alignment="center" autoSizePolicy="content" fontFamily="Calibri" fontSize="30" fontStyle="plain" hasBackgroundColor="false" hasLineColor="false" height="34.0" modelName="internal" modelPosition="c" textColor="#000000" visible="true" width="647.76953125" x="-263.884765625" y="43.0">ATTENTION DEFICIT DISORDER WITH HYPERACTIVITY</y:NodeLabel>
          <y:Shape type="ellipse"/>
        </y:ShapeNode>
      </data>
    </node>
    <node id="n137">
      <data key="d6">
        <y:ImageNode>
          <y:Geometry height="90.0" width="90.0" x="6753.555419921875" y="4524.5"/>
          <y:Fill color="#CCCCFF" transparent="false"/>
          <y:BorderStyle color="#000000" type="line" width="1.0"/>
          <y:NodeLabel alignment="center" autoSizePolicy="content" fontFamily="Calibri" fontSize="30" fontStyle="plain" hasBackgroundColor="false" hasLineColor="false" height="34.0" modelName="internal" modelPosition="c" textColor="#000000" visible="true" width="310.0791015625" x="-110.03955078125" y="28.0">TESTICULAR NEOPLASMS</y:NodeLabel>
          <y:Image refid="25"/>
        </y:ImageNode>
      </data>
    </node>
    <node id="n138">
      <data key="d6">
        <y:ShapeNode>
          <y:Geometry height="60.0" width="60.0" x="7230.555419921875" y="5877.5"/>
          <y:Fill color="#CCCCCC" transparent="false"/>
          <y:BorderStyle color="#000000" type="line" width="1.0"/>
          <y:NodeLabel alignment="center" autoSizePolicy="content" fontFamily="Calibri" fontSize="30" fontStyle="plain" hasBackgroundColor="false" hasLineColor="false" height="34.0" modelName="internal" modelPosition="c" textColor="#000000" visible="true" width="178.404296875" x="-59.2021484375" y="13.0">C1orf58/MIA3</y:NodeLabel>
          <y:Shape type="diamond"/>
        </y:ShapeNode>
      </data>
    </node>
    <node id="n139">
      <data key="d6">
        <y:ShapeNode>
          <y:Geometry height="60.0" width="60.0" x="5066.555419921875" y="4722.5"/>
          <y:Fill color="#CCCCCC" transparent="false"/>
          <y:BorderStyle color="#000000" type="line" width="1.0"/>
          <y:NodeLabel alignment="center" autoSizePolicy="content" fontFamily="Calibri" fontSize="30" fontStyle="plain" hasBackgroundColor="false" hasLineColor="false" height="34.0" modelName="internal" modelPosition="c" textColor="#000000" visible="true" width="91.978515625" x="-15.9892578125" y="13.0">ELMO1</y:NodeLabel>
          <y:Shape type="diamond"/>
        </y:ShapeNode>
      </data>
    </node>
    <node id="n140">
      <data key="d6">
        <y:ShapeNode>
          <y:Geometry height="65.0" width="65.0" x="6006.055419921875" y="6044.0"/>
          <y:Fill color="#CCCCCC" transparent="false"/>
          <y:BorderStyle color="#000000" type="line" width="1.0"/>
          <y:NodeLabel alignment="center" autoSizePolicy="content" fontFamily="Calibri" fontSize="30" fontStyle="plain" hasBackgroundColor="false" hasLineColor="false" height="34.0" modelName="internal" modelPosition="c" textColor="#000000" visible="true" width="103.3603515625" x="-19.18017578125" y="15.5">11q13.3</y:NodeLabel>
          <y:Shape type="diamond"/>
        </y:ShapeNode>
      </data>
    </node>
    <node id="n141">
      <data key="d6">
        <y:ImageNode>
          <y:Geometry height="290.0" width="290.0" x="2972.555419921875" y="5565.5"/>
          <y:Fill color="#CCCCFF" transparent="false"/>
          <y:BorderStyle color="#000000" type="line" width="1.0"/>
          <y:NodeLabel alignment="center" autoSizePolicy="content" fontFamily="Calibri" fontSize="30" fontStyle="plain" hasBackgroundColor="false" hasLineColor="false" height="34.0" modelName="internal" modelPosition="c" textColor="#000000" visible="true" width="344.546875" x="-27.2734375" y="128.0">DIABETES MELLITUS, TYPE 1</y:NodeLabel>
          <y:Image refid="26"/>
        </y:ImageNode>
      </data>
    </node>
    <node id="n142">
      <data key="d6">
        <y:ShapeNode>
          <y:Geometry height="60.0" width="60.0" x="4005.555419921875" y="4391.5"/>
          <y:Fill color="#CCCCCC" transparent="false"/>
          <y:BorderStyle color="#000000" type="line" width="1.0"/>
          <y:NodeLabel alignment="center" autoSizePolicy="content" fontFamily="Calibri" fontSize="30" fontStyle="plain" hasBackgroundColor="false" hasLineColor="false" height="34.0" modelName="internal" modelPosition="c" textColor="#000000" visible="true" width="107.388671875" x="-23.6943359375" y="13.0">TNFAIP3</y:NodeLabel>
          <y:Shape type="diamond"/>
        </y:ShapeNode>
      </data>
    </node>
    <node id="n143">
      <data key="d6">
        <y:ImageNode>
          <y:Geometry height="65.0" width="65.0" x="6574.055419921875" y="6336.0"/>
          <y:Fill color="#CCCCFF" transparent="false"/>
          <y:BorderStyle color="#000000" type="line" width="1.0"/>
          <y:NodeLabel alignment="center" autoSizePolicy="content" fontFamily="Calibri" fontSize="30" fontStyle="plain" hasBackgroundColor="false" hasLineColor="false" height="34.0" modelName="internal" modelPosition="c" textColor="#000000" visible="true" width="316.626953125" x="-125.8134765625" y="15.5">CARCINOMA, RENAL CELL</y:NodeLabel>
          <y:Image refid="27"/>
        </y:ImageNode>
      </data>
    </node>
    <node id="n144">
      <data key="d6">
        <y:ImageNode>
          <y:Geometry height="220.0" width="220.0" x="5984.555419921875" y="5473.5"/>
          <y:Fill color="#CCCCFF" transparent="false"/>
          <y:BorderStyle color="#000000" type="line" width="1.0"/>
          <y:NodeLabel alignment="center" autoSizePolicy="content" fontFamily="Calibri" fontSize="30" fontStyle="plain" hasBackgroundColor="false" hasLineColor="false" height="34.0" modelName="internal" modelPosition="c" textColor="#000000" visible="true" width="298.931640625" x="-39.4658203125" y="93.0">PROSTATIC NEOPLASMS</y:NodeLabel>
          <y:Image refid="28"/>
        </y:ImageNode>
      </data>
    </node>
    <node id="n145">
      <data key="d6">
        <y:ShapeNode>
          <y:Geometry height="60.0" width="60.0" x="8775.555419921875" y="3911.5"/>
          <y:Fill color="#CA5B34" transparent="false"/>
          <y:BorderStyle color="#000000" type="line" width="1.0"/>
          <y:NodeLabel alignment="center" autoSizePolicy="content" fontFamily="Calibri" fontSize="30" fontStyle="plain" hasBackgroundColor="false" hasLineColor="false" height="34.0" modelName="internal" modelPosition="c" textColor="#000000" visible="true" width="410.34765625" x="-175.173828125" y="13.0">PERIPHERAL VASCULAR DISEASES</y:NodeLabel>
          <y:Shape type="ellipse"/>
        </y:ShapeNode>
      </data>
    </node>
    <node id="n146">
      <data key="d6">
        <y:ShapeNode>
          <y:Geometry height="60.0" width="60.0" x="4948.555419921875" y="6818.5"/>
          <y:Fill color="#CCCCCC" transparent="false"/>
          <y:BorderStyle color="#000000" type="line" width="1.0"/>
          <y:NodeLabel alignment="center" autoSizePolicy="content" fontFamily="Calibri" fontSize="30" fontStyle="plain" hasBackgroundColor="false" hasLineColor="false" height="34.0" modelName="internal" modelPosition="c" textColor="#000000" visible="true" width="99.21484375" x="-19.607421875" y="13.0">CDKAL1</y:NodeLabel>
          <y:Shape type="diamond"/>
        </y:ShapeNode>
      </data>
    </node>
    <node id="n147">
      <data key="d6">
        <y:ShapeNode>
          <y:Geometry height="90.0" width="90.0" x="5928.555419921875" y="5785.5"/>
          <y:Fill color="#0AAFDF" transparent="false"/>
          <y:BorderStyle color="#000000" type="line" width="1.0"/>
          <y:NodeLabel alignment="center" autoSizePolicy="content" fontFamily="Calibri" fontSize="30" fontStyle="plain" hasBackgroundColor="false" hasLineColor="false" height="34.0" modelName="internal" modelPosition="c" textColor="#000000" visible="true" width="105.9677734375" x="-7.98388671875" y="28.0">GLIOMA</y:NodeLabel>
          <y:Shape type="ellipse"/>
        </y:ShapeNode>
      </data>
    </node>
    <node id="n148">
      <data key="d6">
        <y:ShapeNode>
          <y:Geometry height="60.0" width="60.0" x="3709.555419921875" y="7078.5"/>
          <y:Fill color="#CCCCCC" transparent="false"/>
          <y:BorderStyle color="#000000" type="line" width="1.0"/>
          <y:NodeLabel alignment="center" autoSizePolicy="content" fontFamily="Calibri" fontSize="30" fontStyle="plain" hasBackgroundColor="false" hasLineColor="false" height="34.0" modelName="internal" modelPosition="c" textColor="#000000" visible="true" width="88.1552734375" x="-14.07763671875" y="13.0">9p22.2</y:NodeLabel>
          <y:Shape type="diamond"/>
        </y:ShapeNode>
      </data>
    </node>
    <node id="n149">
      <data key="d6">
        <y:ShapeNode>
          <y:Geometry height="100.0" width="100.0" x="6335.555419921875" y="6500.5"/>
          <y:Fill color="#CCCCCC" transparent="false"/>
          <y:BorderStyle color="#000000" type="line" width="1.0"/>
          <y:NodeLabel alignment="center" autoSizePolicy="content" fontFamily="Calibri" fontSize="30" fontStyle="plain" hasBackgroundColor="false" hasLineColor="false" height="34.0" modelName="internal" modelPosition="c" textColor="#000000" visible="true" width="88.1552734375" x="5.92236328125" y="33.0">9p21.3</y:NodeLabel>
          <y:Shape type="diamond"/>
        </y:ShapeNode>
      </data>
    </node>
    <node id="n150">
      <data key="d6">
        <y:ShapeNode>
          <y:Geometry height="60.0" width="60.0" x="7298.555419921875" y="7545.5"/>
          <y:Fill color="#CCCCCC" transparent="false"/>
          <y:BorderStyle color="#000000" type="line" width="1.0"/>
          <y:NodeLabel alignment="center" autoSizePolicy="content" fontFamily="Calibri" fontSize="30" fontStyle="plain" hasBackgroundColor="false" hasLineColor="false" height="34.0" modelName="internal" modelPosition="c" textColor="#000000" visible="true" width="103.3603515625" x="-21.68017578125" y="13.0">18q11.2</y:NodeLabel>
          <y:Shape type="diamond"/>
        </y:ShapeNode>
      </data>
    </node>
    <node id="n151">
      <data key="d6">
        <y:ShapeNode>
          <y:Geometry height="60.0" width="60.0" x="2892.555419921875" y="6673.5"/>
          <y:Fill color="#CCCCCC" transparent="false"/>
          <y:BorderStyle color="#000000" type="line" width="1.0"/>
          <y:NodeLabel alignment="center" autoSizePolicy="content" fontFamily="Calibri" fontSize="30" fontStyle="plain" hasBackgroundColor="false" hasLineColor="false" height="34.0" modelName="internal" modelPosition="c" textColor="#000000" visible="true" width="221.1044921875" x="-80.55224609375" y="13.0">ADAD1/KIAA1109</y:NodeLabel>
          <y:Shape type="diamond"/>
        </y:ShapeNode>
      </data>
    </node>
    <node id="n152">
      <data key="d6">
        <y:ShapeNode>
          <y:Geometry height="80.0" width="80.0" x="1935.555419921875" y="2987.5"/>
          <y:Fill color="#FF42A9" transparent="false"/>
          <y:BorderStyle color="#000000" type="line" width="1.0"/>
          <y:NodeLabel alignment="center" autoSizePolicy="content" fontFamily="Calibri" fontSize="30" fontStyle="plain" hasBackgroundColor="false" hasLineColor="false" height="34.0" modelName="internal" modelPosition="c" textColor="#000000" visible="true" width="104.546875" x="-12.2734375" y="23.0">MYOPIA</y:NodeLabel>
          <y:Shape type="ellipse"/>
        </y:ShapeNode>
      </data>
    </node>
    <node id="n153">
      <data key="d6">
        <y:ShapeNode>
          <y:Geometry height="100.0" width="100.0" x="4765.555419921875" y="5544.5"/>
          <y:Fill color="#CCCCCC" transparent="false"/>
          <y:BorderStyle color="#000000" type="line" width="1.0"/>
          <y:NodeLabel alignment="center" autoSizePolicy="content" fontFamily="Calibri" fontSize="30" fontStyle="plain" hasBackgroundColor="false" hasLineColor="false" height="34.0" modelName="internal" modelPosition="c" textColor="#000000" visible="true" width="103.3603515625" x="-1.68017578125" y="33.0">8q24.21</y:NodeLabel>
          <y:Shape type="diamond"/>
        </y:ShapeNode>
      </data>
    </node>
    <node id="n154">
      <data key="d6">
        <y:ImageNode>
          <y:Geometry height="65.0" width="65.0" x="3536.055419921875" y="3569.0"/>
          <y:Fill color="#CCCCFF" transparent="false"/>
          <y:BorderStyle color="#000000" type="line" width="1.0"/>
          <y:NodeLabel alignment="center" autoSizePolicy="content" fontFamily="Calibri" fontSize="30" fontStyle="plain" hasBackgroundColor="false" hasLineColor="false" height="34.0" modelName="internal" modelPosition="c" textColor="#000000" visible="true" width="164.0341796875" x="-49.51708984375" y="15.5">NARCOLEPSY</y:NodeLabel>
          <y:Image refid="29"/>
        </y:ImageNode>
      </data>
    </node>
    <node id="n155">
      <data key="d6">
        <y:ShapeNode>
          <y:Geometry height="60.0" width="60.0" x="2331.555419921875" y="6396.5"/>
          <y:Fill color="#CCCCCC" transparent="false"/>
          <y:BorderStyle color="#000000" type="line" width="1.0"/>
          <y:NodeLabel alignment="center" autoSizePolicy="content" fontFamily="Calibri" fontSize="30" fontStyle="plain" hasBackgroundColor="false" hasLineColor="false" height="34.0" modelName="internal" modelPosition="c" textColor="#000000" visible="true" width="103.3603515625" x="-21.68017578125" y="13.0">10q21.1</y:NodeLabel>
          <y:Shape type="diamond"/>
        </y:ShapeNode>
      </data>
    </node>
    <node id="n156">
      <data key="d6">
        <y:ShapeNode>
          <y:Geometry height="85.0" width="85.0" x="3572.055419921875" y="9212.0"/>
          <y:Fill color="#943DA4" transparent="false"/>
          <y:BorderStyle color="#000000" type="line" width="1.0"/>
          <y:NodeLabel alignment="center" autoSizePolicy="content" fontFamily="Calibri" fontSize="30" fontStyle="plain" hasBackgroundColor="false" hasLineColor="false" height="34.0" modelName="internal" modelPosition="c" textColor="#000000" visible="true" width="211.9052734375" x="-63.45263671875" y="25.5">PANIC DISORDER</y:NodeLabel>
          <y:Shape type="ellipse"/>
        </y:ShapeNode>
      </data>
    </node>
    <node id="n157">
      <data key="d6">
        <y:ShapeNode>
          <y:Geometry height="65.0" width="65.0" x="4381.055419921875" y="5481.0"/>
          <y:Fill color="#CCCCCC" transparent="false"/>
          <y:BorderStyle color="#000000" type="line" width="1.0"/>
          <y:NodeLabel alignment="center" autoSizePolicy="content" fontFamily="Calibri" fontSize="30" fontStyle="plain" hasBackgroundColor="false" hasLineColor="false" height="34.0" modelName="internal" modelPosition="c" textColor="#000000" visible="true" width="206.587890625" x="-70.7939453125" y="15.5">CCDC139/PUS10</y:NodeLabel>
          <y:Shape type="diamond"/>
        </y:ShapeNode>
      </data>
    </node>
    <node id="n158">
      <data key="d6">
        <y:ShapeNode>
          <y:Geometry height="60.0" width="60.0" x="4800.555419921875" y="4944.5"/>
          <y:Fill color="#CCCCCC" transparent="false"/>
          <y:BorderStyle color="#000000" type="line" width="1.0"/>
          <y:NodeLabel alignment="center" autoSizePolicy="content" fontFamily="Calibri" fontSize="30" fontStyle="plain" hasBackgroundColor="false" hasLineColor="false" height="34.0" modelName="internal" modelPosition="c" textColor="#000000" visible="true" width="179.2978515625" x="-59.64892578125" y="13.0">ERRFI1/PARK7</y:NodeLabel>
          <y:Shape type="diamond"/>
        </y:ShapeNode>
      </data>
    </node>
    <node id="n159">
      <data key="d6">
        <y:ShapeNode>
          <y:Geometry height="60.0" width="60.0" x="5065.555419921875" y="5802.5"/>
          <y:Fill color="#CCCCCC" transparent="false"/>
          <y:BorderStyle color="#000000" type="line" width="1.0"/>
          <y:NodeLabel alignment="center" autoSizePolicy="content" fontFamily="Calibri" fontSize="30" fontStyle="plain" hasBackgroundColor="false" hasLineColor="false" height="34.0" modelName="internal" modelPosition="c" textColor="#000000" visible="true" width="103.3603515625" x="-21.68017578125" y="13.0">14q24.3</y:NodeLabel>
          <y:Shape type="diamond"/>
        </y:ShapeNode>
      </data>
    </node>
    <node id="n160">
      <data key="d6">
        <y:ShapeNode>
          <y:Geometry height="60.0" width="60.0" x="3500.555419921875" y="4527.5"/>
          <y:Fill color="#CCCCCC" transparent="false"/>
          <y:BorderStyle color="#000000" type="line" width="1.0"/>
          <y:NodeLabel alignment="center" autoSizePolicy="content" fontFamily="Calibri" fontSize="30" fontStyle="plain" hasBackgroundColor="false" hasLineColor="false" height="34.0" modelName="internal" modelPosition="c" textColor="#000000" visible="true" width="271.8173828125" x="-105.90869140625" y="13.0">AL512506.1/C13orf31</y:NodeLabel>
          <y:Shape type="diamond"/>
        </y:ShapeNode>
      </data>
    </node>
    <node id="n161">
      <data key="d6">
        <y:ShapeNode>
          <y:Geometry height="70.0" width="70.0" x="5661.555419921875" y="4970.5"/>
          <y:Fill color="#B48920" transparent="false"/>
          <y:BorderStyle color="#000000" type="line" width="1.0"/>
          <y:NodeLabel alignment="center" autoSizePolicy="content" fontFamily="Calibri" fontSize="30" fontStyle="plain" hasBackgroundColor="false" hasLineColor="false" height="34.0" modelName="internal" modelPosition="c" textColor="#000000" visible="true" width="306.5341796875" x="-118.26708984375" y="18.0">HYPERTRIGLYCERIDEMIA</y:NodeLabel>
          <y:Shape type="ellipse"/>
        </y:ShapeNode>
      </data>
    </node>
    <node id="n162">
      <data key="d6">
        <y:ShapeNode>
          <y:Geometry height="75.0" width="75.0" x="3897.055419921875" y="5022.0"/>
          <y:Fill color="#CCCCCC" transparent="false"/>
          <y:BorderStyle color="#000000" type="line" width="1.0"/>
          <y:NodeLabel alignment="center" autoSizePolicy="content" fontFamily="Calibri" fontSize="30" fontStyle="plain" hasBackgroundColor="false" hasLineColor="false" height="34.0" modelName="internal" modelPosition="c" textColor="#000000" visible="true" width="70.8701171875" x="2.06494140625" y="20.5">IL23R</y:NodeLabel>
          <y:Shape type="diamond"/>
        </y:ShapeNode>
      </data>
    </node>
    <node id="n163">
      <data key="d6">
        <y:ShapeNode>
          <y:Geometry height="225.0" width="225.0" x="6949.055419921875" y="6075.0"/>
          <y:Fill color="#CA5B34" transparent="false"/>
          <y:BorderStyle color="#000000" type="line" width="1.0"/>
          <y:NodeLabel alignment="center" autoSizePolicy="content" fontFamily="Calibri" fontSize="30" fontStyle="plain" hasBackgroundColor="false" hasLineColor="false" height="34.0" modelName="internal" modelPosition="c" textColor="#000000" visible="true" width="250.6650390625" x="-12.83251953125" y="95.5">CORONARY DISEASE</y:NodeLabel>
          <y:Shape type="ellipse"/>
        </y:ShapeNode>
      </data>
    </node>
    <node id="n164">
      <data key="d6">
        <y:ShapeNode>
          <y:Geometry height="60.0" width="60.0" x="3209.555419921875" y="2947.5"/>
          <y:Fill color="#CCCCCC" transparent="false"/>
          <y:BorderStyle color="#000000" type="line" width="1.0"/>
          <y:NodeLabel alignment="center" autoSizePolicy="content" fontFamily="Calibri" fontSize="30" fontStyle="plain" hasBackgroundColor="false" hasLineColor="false" height="34.0" modelName="internal" modelPosition="c" textColor="#000000" visible="true" width="80.58203125" x="-10.291015625" y="13.0">15q23</y:NodeLabel>
          <y:Shape type="diamond"/>
        </y:ShapeNode>
      </data>
    </node>
    <node id="n165">
      <data key="d6">
        <y:ImageNode>
          <y:Geometry height="80.0" width="80.0" x="6847.555419921875" y="7201.5"/>
          <y:Fill color="#CCCCFF" transparent="false"/>
          <y:BorderStyle color="#000000" type="line" width="1.0"/>
          <y:NodeLabel alignment="center" autoSizePolicy="content" fontFamily="Calibri" fontSize="30" fontStyle="plain" hasBackgroundColor="false" hasLineColor="false" height="34.0" modelName="internal" modelPosition="c" textColor="#000000" visible="true" width="333.47265625" x="-126.736328125" y="23.0">INTRACRANIAL ANEURYSM</y:NodeLabel>
          <y:Image refid="30"/>
        </y:ImageNode>
      </data>
    </node>
    <node id="n166">
      <data key="d6">
        <y:ShapeNode>
          <y:Geometry height="60.0" width="60.0" x="7931.555419921875" y="4931.5"/>
          <y:Fill color="#CCCCCC" transparent="false"/>
          <y:BorderStyle color="#000000" type="line" width="1.0"/>
          <y:NodeLabel alignment="center" autoSizePolicy="content" fontFamily="Calibri" fontSize="30" fontStyle="plain" hasBackgroundColor="false" hasLineColor="false" height="34.0" modelName="internal" modelPosition="c" textColor="#000000" visible="true" width="68.658203125" x="-4.3291015625" y="13.0">DPP6</y:NodeLabel>
          <y:Shape type="diamond"/>
        </y:ShapeNode>
      </data>
    </node>
    <node id="n167">
      <data key="d6">
        <y:ShapeNode>
          <y:Geometry height="60.0" width="60.0" x="5178.555419921875" y="4750.5"/>
          <y:Fill color="#CCCCCC" transparent="false"/>
          <y:BorderStyle color="#000000" type="line" width="1.0"/>
          <y:NodeLabel alignment="center" autoSizePolicy="content" fontFamily="Calibri" fontSize="30" fontStyle="plain" hasBackgroundColor="false" hasLineColor="false" height="34.0" modelName="internal" modelPosition="c" textColor="#000000" visible="true" width="103.3603515625" x="-21.68017578125" y="13.0">3q25.33</y:NodeLabel>
          <y:Shape type="diamond"/>
        </y:ShapeNode>
      </data>
    </node>
    <node id="n168">
      <data key="d6">
        <y:ShapeNode>
          <y:Geometry height="60.0" width="60.0" x="4965.555419921875" y="6964.5"/>
          <y:Fill color="#CCCCCC" transparent="false"/>
          <y:BorderStyle color="#000000" type="line" width="1.0"/>
          <y:NodeLabel alignment="center" autoSizePolicy="content" fontFamily="Calibri" fontSize="30" fontStyle="plain" hasBackgroundColor="false" hasLineColor="false" height="34.0" modelName="internal" modelPosition="c" textColor="#000000" visible="true" width="103.3603515625" x="-21.68017578125" y="13.0">9q21.31</y:NodeLabel>
          <y:Shape type="diamond"/>
        </y:ShapeNode>
      </data>
    </node>
    <node id="n169">
      <data key="d6">
        <y:ShapeNode>
          <y:Geometry height="60.0" width="60.0" x="6257.555419921875" y="8463.5"/>
          <y:Fill color="#CCCCCC" transparent="false"/>
          <y:BorderStyle color="#000000" type="line" width="1.0"/>
          <y:NodeLabel alignment="center" autoSizePolicy="content" fontFamily="Calibri" fontSize="30" fontStyle="plain" hasBackgroundColor="false" hasLineColor="false" height="34.0" modelName="internal" modelPosition="c" textColor="#000000" visible="true" width="84.361328125" x="-12.1806640625" y="13.0">PTPRD</y:NodeLabel>
          <y:Shape type="diamond"/>
        </y:ShapeNode>
      </data>
    </node>
    <node id="n170">
      <data key="d6">
        <y:ShapeNode>
          <y:Geometry height="65.0" width="65.0" x="4547.055419921875" y="6008.0"/>
          <y:Fill color="#CCCCCC" transparent="false"/>
          <y:BorderStyle color="#000000" type="line" width="1.0"/>
          <y:NodeLabel alignment="center" autoSizePolicy="content" fontFamily="Calibri" fontSize="30" fontStyle="plain" hasBackgroundColor="false" hasLineColor="false" height="34.0" modelName="internal" modelPosition="c" textColor="#000000" visible="true" width="88.1552734375" x="-11.57763671875" y="15.5">2p16.1</y:NodeLabel>
          <y:Shape type="diamond"/>
        </y:ShapeNode>
      </data>
    </node>
    <node id="n171">
      <data key="d6">
        <y:ShapeNode>
          <y:Geometry height="65.0" width="65.0" x="4193.055419921875" y="3914.0"/>
          <y:Fill color="#CCCCCC" transparent="false"/>
          <y:BorderStyle color="#000000" type="line" width="1.0"/>
          <y:NodeLabel alignment="center" autoSizePolicy="content" fontFamily="Calibri" fontSize="30" fontStyle="plain" hasBackgroundColor="false" hasLineColor="false" height="34.0" modelName="internal" modelPosition="c" textColor="#000000" visible="true" width="79.5859375" x="-7.29296875" y="15.5">STAT4</y:NodeLabel>
          <y:Shape type="diamond"/>
        </y:ShapeNode>
      </data>
    </node>
    <node id="n172">
      <data key="d6">
        <y:ShapeNode>
          <y:Geometry height="70.0" width="70.0" x="4478.555419921875" y="4044.5"/>
          <y:Fill color="#CCCCCC" transparent="false"/>
          <y:BorderStyle color="#000000" type="line" width="1.0"/>
          <y:NodeLabel alignment="center" autoSizePolicy="content" fontFamily="Calibri" fontSize="30" fontStyle="plain" hasBackgroundColor="false" hasLineColor="false" height="34.0" modelName="internal" modelPosition="c" textColor="#000000" visible="true" width="88.55078125" x="-9.275390625" y="18.0">TNPO3</y:NodeLabel>
          <y:Shape type="diamond"/>
        </y:ShapeNode>
      </data>
    </node>
    <node id="n173">
      <data key="d6">
        <y:ShapeNode>
          <y:Geometry height="60.0" width="60.0" x="3891.555419921875" y="6582.5"/>
          <y:Fill color="#CCCCCC" transparent="false"/>
          <y:BorderStyle color="#000000" type="line" width="1.0"/>
          <y:NodeLabel alignment="center" autoSizePolicy="content" fontFamily="Calibri" fontSize="30" fontStyle="plain" hasBackgroundColor="false" hasLineColor="false" height="34.0" modelName="internal" modelPosition="c" textColor="#000000" visible="true" width="113.951171875" x="-26.9755859375" y="13.0">HLA-DRA</y:NodeLabel>
          <y:Shape type="diamond"/>
        </y:ShapeNode>
      </data>
    </node>
    <node id="n174">
      <data key="d6">
        <y:ShapeNode>
          <y:Geometry height="60.0" width="60.0" x="6663.555419921875" y="6861.5"/>
          <y:Fill color="#CCCCCC" transparent="false"/>
          <y:BorderStyle color="#000000" type="line" width="1.0"/>
          <y:NodeLabel alignment="center" autoSizePolicy="content" fontFamily="Calibri" fontSize="30" fontStyle="plain" hasBackgroundColor="false" hasLineColor="false" height="34.0" modelName="internal" modelPosition="c" textColor="#000000" visible="true" width="126.431640625" x="-33.2158203125" y="13.0">ADAMTS7</y:NodeLabel>
          <y:Shape type="diamond"/>
        </y:ShapeNode>
      </data>
    </node>
    <node id="n175">
      <data key="d6">
        <y:ShapeNode>
          <y:Geometry height="60.0" width="60.0" x="4025.555419921875" y="4217.5"/>
          <y:Fill color="#CCCCCC" transparent="false"/>
          <y:BorderStyle color="#000000" type="line" width="1.0"/>
          <y:NodeLabel alignment="center" autoSizePolicy="content" fontFamily="Calibri" fontSize="30" fontStyle="plain" hasBackgroundColor="false" hasLineColor="false" height="34.0" modelName="internal" modelPosition="c" textColor="#000000" visible="true" width="136.919921875" x="-38.4599609375" y="13.0">KIF1B/PGD</y:NodeLabel>
          <y:Shape type="diamond"/>
        </y:ShapeNode>
      </data>
    </node>
    <node id="n176">
      <data key="d6">
        <y:ShapeNode>
          <y:Geometry height="100.0" width="100.0" x="6778.555419921875" y="5947.5"/>
          <y:Fill color="#CA5B34" transparent="false"/>
          <y:BorderStyle color="#000000" type="line" width="1.0"/>
          <y:NodeLabel alignment="center" autoSizePolicy="content" fontFamily="Calibri" fontSize="30" fontStyle="plain" hasBackgroundColor="false" hasLineColor="false" height="34.0" modelName="internal" modelPosition="c" textColor="#000000" visible="true" width="328.3017578125" x="-114.15087890625" y="33.0">MYOCARDIAL INFARCTION</y:NodeLabel>
          <y:Shape type="ellipse"/>
        </y:ShapeNode>
      </data>
    </node>
    <node id="n177">
      <data key="d6">
        <y:ShapeNode>
          <y:Geometry height="65.0" width="65.0" x="3241.055419921875" y="4632.0"/>
          <y:Fill color="#CCCCCC" transparent="false"/>
          <y:BorderStyle color="#000000" type="line" width="1.0"/>
          <y:NodeLabel alignment="center" autoSizePolicy="content" fontFamily="Calibri" fontSize="30" fontStyle="plain" hasBackgroundColor="false" hasLineColor="false" height="34.0" modelName="internal" modelPosition="c" textColor="#000000" visible="true" width="135.513671875" x="-35.2568359375" y="15.5">HORMAD2</y:NodeLabel>
          <y:Shape type="diamond"/>
        </y:ShapeNode>
      </data>
    </node>
    <node id="n178">
      <data key="d6">
        <y:ShapeNode>
          <y:Geometry height="60.0" width="60.0" x="4216.555419921875" y="6774.5"/>
          <y:Fill color="#CCCCCC" transparent="false"/>
          <y:BorderStyle color="#000000" type="line" width="1.0"/>
          <y:NodeLabel alignment="center" autoSizePolicy="content" fontFamily="Calibri" fontSize="30" fontStyle="plain" hasBackgroundColor="false" hasLineColor="false" height="34.0" modelName="internal" modelPosition="c" textColor="#000000" visible="true" width="79.9814453125" x="-9.99072265625" y="13.0">LRRK2</y:NodeLabel>
          <y:Shape type="diamond"/>
        </y:ShapeNode>
      </data>
    </node>
    <node id="n179">
      <data key="d6">
        <y:ShapeNode>
          <y:Geometry height="140.0" width="140.0" x="3832.555419921875" y="4123.5"/>
          <y:Fill color="#CCCCCC" transparent="false"/>
          <y:BorderStyle color="#000000" type="line" width="1.0"/>
          <y:NodeLabel alignment="center" autoSizePolicy="content" fontFamily="Calibri" fontSize="30" fontStyle="plain" hasBackgroundColor="false" hasLineColor="false" height="34.0" modelName="internal" modelPosition="c" textColor="#000000" visible="true" width="103.3603515625" x="18.31982421875" y="53.0">6p21.32</y:NodeLabel>
          <y:Shape type="diamond"/>
        </y:ShapeNode>
      </data>
    </node>
    <node id="n180">
      <data key="d6">
        <y:ShapeNode>
          <y:Geometry height="60.0" width="60.0" x="4301.555419921875" y="4923.5"/>
          <y:Fill color="#CCCCCC" transparent="false"/>
          <y:BorderStyle color="#000000" type="line" width="1.0"/>
          <y:NodeLabel alignment="center" autoSizePolicy="content" fontFamily="Calibri" fontSize="30" fontStyle="plain" hasBackgroundColor="false" hasLineColor="false" height="34.0" modelName="internal" modelPosition="c" textColor="#000000" visible="true" width="97.7646484375" x="-18.88232421875" y="13.0">MMEL1</y:NodeLabel>
          <y:Shape type="diamond"/>
        </y:ShapeNode>
      </data>
    </node>
    <node id="n181">
      <data key="d6">
        <y:ShapeNode>
          <y:Geometry height="60.0" width="60.0" x="7159.555419921875" y="5801.5"/>
          <y:Fill color="#CCCCCC" transparent="false"/>
          <y:BorderStyle color="#000000" type="line" width="1.0"/>
          <y:NodeLabel alignment="center" autoSizePolicy="content" fontFamily="Calibri" fontSize="30" fontStyle="plain" hasBackgroundColor="false" hasLineColor="false" height="34.0" modelName="internal" modelPosition="c" textColor="#000000" visible="true" width="118.5654296875" x="-29.28271484375" y="13.0">21q22.11</y:NodeLabel>
          <y:Shape type="diamond"/>
        </y:ShapeNode>
      </data>
    </node>
    <node id="n182">
      <data key="d6">
        <y:ShapeNode>
          <y:Geometry height="65.0" width="65.0" x="3895.055419921875" y="5126.0"/>
          <y:Fill color="#CCCCCC" transparent="false"/>
          <y:BorderStyle color="#000000" type="line" width="1.0"/>
          <y:NodeLabel alignment="center" autoSizePolicy="content" fontFamily="Calibri" fontSize="30" fontStyle="plain" hasBackgroundColor="false" hasLineColor="false" height="34.0" modelName="internal" modelPosition="c" textColor="#000000" visible="true" width="65.376953125" x="-0.1884765625" y="15.5">6q21</y:NodeLabel>
          <y:Shape type="diamond"/>
        </y:ShapeNode>
      </data>
    </node>
    <node id="n183">
      <data key="d6">
        <y:ShapeNode>
          <y:Geometry height="60.0" width="60.0" x="5783.555419921875" y="6772.5"/>
          <y:Fill color="#CCCCCC" transparent="false"/>
          <y:BorderStyle color="#000000" type="line" width="1.0"/>
          <y:NodeLabel alignment="center" autoSizePolicy="content" fontFamily="Calibri" fontSize="30" fontStyle="plain" hasBackgroundColor="false" hasLineColor="false" height="34.0" modelName="internal" modelPosition="c" textColor="#000000" visible="true" width="52.2666015625" x="3.86669921875" y="13.0">FTO</y:NodeLabel>
          <y:Shape type="diamond"/>
        </y:ShapeNode>
      </data>
    </node>
    <node id="n184">
      <data key="d6">
        <y:ShapeNode>
          <y:Geometry height="70.0" width="70.0" x="3706.555419921875" y="4571.5"/>
          <y:Fill color="#CCCCCC" transparent="false"/>
          <y:BorderStyle color="#000000" type="line" width="1.0"/>
          <y:NodeLabel alignment="center" autoSizePolicy="content" fontFamily="Calibri" fontSize="30" fontStyle="plain" hasBackgroundColor="false" hasLineColor="false" height="34.0" modelName="internal" modelPosition="c" textColor="#000000" visible="true" width="109.7470703125" x="-19.87353515625" y="18.0">TNFSF15</y:NodeLabel>
          <y:Shape type="diamond"/>
        </y:ShapeNode>
      </data>
    </node>
    <node id="n185">
      <data key="d6">
        <y:ShapeNode>
          <y:Geometry height="55.0" width="55.0" x="3756.055419921875" y="3793.0"/>
          <y:Fill color="#266BBD" transparent="false"/>
          <y:BorderStyle color="#000000" type="line" width="1.0"/>
          <y:NodeLabel alignment="center" autoSizePolicy="content" fontFamily="Calibri" fontSize="30" fontStyle="plain" hasBackgroundColor="false" hasLineColor="false" height="34.0" modelName="internal" modelPosition="c" textColor="#000000" visible="true" width="130.767578125" x="-37.8837890625" y="10.5">ARTHRITIS</y:NodeLabel>
          <y:Shape type="ellipse"/>
        </y:ShapeNode>
      </data>
    </node>
    <node id="n186">
      <data key="d6">
        <y:ImageNode>
          <y:Geometry height="170.0" width="170.0" x="4426.555419921875" y="4238.5"/>
          <y:Fill color="#CCCCFF" transparent="false"/>
          <y:BorderStyle color="#000000" type="line" width="1.0"/>
          <y:NodeLabel alignment="center" autoSizePolicy="content" fontFamily="Calibri" fontSize="30" fontStyle="plain" hasBackgroundColor="false" hasLineColor="false" height="34.0" modelName="internal" modelPosition="c" textColor="#000000" visible="true" width="261.548828125" x="-45.7744140625" y="68.0">MULTIPLE SCLEROSIS</y:NodeLabel>
          <y:Image refid="31"/>
        </y:ImageNode>
      </data>
    </node>
    <node id="n187">
      <data key="d6">
        <y:ShapeNode>
          <y:Geometry height="60.0" width="60.0" x="2880.555419921875" y="1052.5"/>
          <y:Fill color="#CCCCCC" transparent="false"/>
          <y:BorderStyle color="#000000" type="line" width="1.0"/>
          <y:NodeLabel alignment="center" autoSizePolicy="content" fontFamily="Calibri" fontSize="30" fontStyle="plain" hasBackgroundColor="false" hasLineColor="false" height="34.0" modelName="internal" modelPosition="c" textColor="#000000" visible="true" width="77.9599609375" x="-8.97998046875" y="13.0">PLCE1</y:NodeLabel>
          <y:Shape type="diamond"/>
        </y:ShapeNode>
      </data>
    </node>
    <node id="n188">
      <data key="d6">
        <y:ImageNode>
          <y:Geometry height="85.0" width="85.0" x="7086.055419921875" y="5131.0"/>
          <y:Fill color="#CCCCFF" transparent="false"/>
          <y:BorderStyle color="#000000" type="line" width="1.0"/>
          <y:NodeLabel alignment="center" autoSizePolicy="content" fontFamily="Calibri" fontSize="30" fontStyle="plain" hasBackgroundColor="false" hasLineColor="false" height="34.0" modelName="internal" modelPosition="c" textColor="#000000" visible="true" width="318.033203125" x="-116.5166015625" y="25.5">PANCREATIC NEOPLASMS</y:NodeLabel>
          <y:Image refid="32"/>
        </y:ImageNode>
      </data>
    </node>
    <node id="n189">
      <data key="d6">
        <y:ShapeNode>
          <y:Geometry height="65.0" width="65.0" x="5933.055419921875" y="4742.0"/>
          <y:Fill color="#CCCCCC" transparent="false"/>
          <y:BorderStyle color="#000000" type="line" width="1.0"/>
          <y:NodeLabel alignment="center" autoSizePolicy="content" fontFamily="Calibri" fontSize="30" fontStyle="plain" hasBackgroundColor="false" hasLineColor="false" height="34.0" modelName="internal" modelPosition="c" textColor="#000000" visible="true" width="103.3603515625" x="-19.18017578125" y="15.5">5p15.33</y:NodeLabel>
          <y:Shape type="diamond"/>
        </y:ShapeNode>
      </data>
    </node>
    <node id="n190">
      <data key="d6">
        <y:ShapeNode>
          <y:Geometry height="60.0" width="60.0" x="3347.555419921875" y="8231.5"/>
          <y:Fill color="#CCCCCC" transparent="false"/>
          <y:BorderStyle color="#000000" type="line" width="1.0"/>
          <y:NodeLabel alignment="center" autoSizePolicy="content" fontFamily="Calibri" fontSize="30" fontStyle="plain" hasBackgroundColor="false" hasLineColor="false" height="34.0" modelName="internal" modelPosition="c" textColor="#000000" visible="true" width="88.1552734375" x="-14.07763671875" y="13.0">6q25.1</y:NodeLabel>
          <y:Shape type="diamond"/>
        </y:ShapeNode>
      </data>
    </node>
    <node id="n191">
      <data key="d6">
        <y:ShapeNode>
          <y:Geometry height="60.0" width="60.0" x="4027.555419921875" y="5377.5"/>
          <y:Fill color="#CCCCCC" transparent="false"/>
          <y:BorderStyle color="#000000" type="line" width="1.0"/>
          <y:NodeLabel alignment="center" autoSizePolicy="content" fontFamily="Calibri" fontSize="30" fontStyle="plain" hasBackgroundColor="false" hasLineColor="false" height="34.0" modelName="internal" modelPosition="c" textColor="#000000" visible="true" width="196.099609375" x="-68.0498046875" y="13.0">CARD9/SNAPC4</y:NodeLabel>
          <y:Shape type="diamond"/>
        </y:ShapeNode>
      </data>
    </node>
    <node id="n192">
      <data key="d6">
        <y:ShapeNode>
          <y:Geometry height="60.0" width="60.0" x="4069.555419921875" y="5148.5"/>
          <y:Fill color="#CCCCCC" transparent="false"/>
          <y:BorderStyle color="#000000" type="line" width="1.0"/>
          <y:NodeLabel alignment="center" autoSizePolicy="content" fontFamily="Calibri" fontSize="30" fontStyle="plain" hasBackgroundColor="false" hasLineColor="false" height="34.0" modelName="internal" modelPosition="c" textColor="#000000" visible="true" width="103.3603515625" x="-21.68017578125" y="13.0">1p36.11</y:NodeLabel>
          <y:Shape type="diamond"/>
        </y:ShapeNode>
      </data>
    </node>
    <node id="n193">
      <data key="d6">
        <y:ShapeNode>
          <y:Geometry height="60.0" width="60.0" x="3303.555419921875" y="2821.5"/>
          <y:Fill color="#CCCCCC" transparent="false"/>
          <y:BorderStyle color="#000000" type="line" width="1.0"/>
          <y:NodeLabel alignment="center" autoSizePolicy="content" fontFamily="Calibri" fontSize="30" fontStyle="plain" hasBackgroundColor="false" hasLineColor="false" height="34.0" modelName="internal" modelPosition="c" textColor="#000000" visible="true" width="66.9150390625" x="-3.45751953125" y="13.0">RELN</y:NodeLabel>
          <y:Shape type="diamond"/>
        </y:ShapeNode>
      </data>
    </node>
    <node id="n194">
      <data key="d6">
        <y:ShapeNode>
          <y:Geometry height="60.0" width="60.0" x="4304.555419921875" y="5561.5"/>
          <y:Fill color="#CCCCCC" transparent="false"/>
          <y:BorderStyle color="#000000" type="line" width="1.0"/>
          <y:NodeLabel alignment="center" autoSizePolicy="content" fontFamily="Calibri" fontSize="30" fontStyle="plain" hasBackgroundColor="false" hasLineColor="false" height="34.0" modelName="internal" modelPosition="c" textColor="#000000" visible="true" width="103.7265625" x="-21.86328125" y="13.0">IL18RAP</y:NodeLabel>
          <y:Shape type="diamond"/>
        </y:ShapeNode>
      </data>
    </node>
    <node id="n195">
      <data key="d6">
        <y:ShapeNode>
          <y:Geometry height="60.0" width="60.0" x="6589.555419921875" y="6785.5"/>
          <y:Fill color="#CCCCCC" transparent="false"/>
          <y:BorderStyle color="#000000" type="line" width="1.0"/>
          <y:NodeLabel alignment="center" autoSizePolicy="content" fontFamily="Calibri" fontSize="30" fontStyle="plain" hasBackgroundColor="false" hasLineColor="false" height="34.0" modelName="internal" modelPosition="c" textColor="#000000" visible="true" width="77.0810546875" x="-8.54052734375" y="13.0">MRAS</y:NodeLabel>
          <y:Shape type="diamond"/>
        </y:ShapeNode>
      </data>
    </node>
    <node id="n196">
      <data key="d6">
        <y:ImageNode>
          <y:Geometry height="60.0" width="60.0" x="6377.555419921875" y="4892.5"/>
          <y:Fill color="#CCCCFF" transparent="false"/>
          <y:BorderStyle color="#000000" type="line" width="1.0"/>
          <y:NodeLabel alignment="center" autoSizePolicy="content" fontFamily="Calibri" fontSize="30" fontStyle="plain" hasBackgroundColor="false" hasLineColor="false" height="34.0" modelName="internal" modelPosition="c" textColor="#000000" visible="true" width="63.7802734375" x="-1.89013671875" y="13.0">PAIN</y:NodeLabel>
          <y:Image refid="33"/>
        </y:ImageNode>
      </data>
    </node>
    <node id="n197">
      <data key="d6">
        <y:ImageNode>
          <y:Geometry height="205.0" width="205.0" x="4480.055419921875" y="3191.0"/>
          <y:Fill color="#CCCCFF" transparent="false"/>
          <y:BorderStyle color="#000000" type="line" width="1.0"/>
          <y:NodeLabel alignment="center" autoSizePolicy="content" fontFamily="Calibri" fontSize="30" fontStyle="plain" hasBackgroundColor="false" hasLineColor="false" height="34.0" modelName="internal" modelPosition="c" textColor="#000000" visible="true" width="443.921875" x="-119.4609375" y="85.5">LUPUS ERYTHEMATOSUS, SYSTEMIC</y:NodeLabel>
          <y:Image refid="34"/>
        </y:ImageNode>
      </data>
    </node>
    <node id="n198">
      <data key="d6">
        <y:ShapeNode>
          <y:Geometry height="70.0" width="70.0" x="4278.555419921875" y="4140.5"/>
          <y:Fill color="#FDDA04" transparent="false"/>
          <y:BorderStyle color="#000000" type="line" width="1.0"/>
          <y:NodeLabel alignment="center" autoSizePolicy="content" fontFamily="Calibri" fontSize="30" fontStyle="plain" hasBackgroundColor="false" hasLineColor="false" height="34.0" modelName="internal" modelPosition="c" textColor="#000000" visible="true" width="324.5224609375" x="-127.26123046875" y="18.0">SCLERODERMA, SYSTEMIC</y:NodeLabel>
          <y:Shape type="ellipse"/>
        </y:ShapeNode>
      </data>
    </node>
    <node id="n199">
      <data key="d6">
        <y:ImageNode>
          <y:Geometry height="70.0" width="70.0" x="3753.555419921875" y="8212.5"/>
          <y:Fill color="#CCCCFF" transparent="false"/>
          <y:BorderStyle color="#000000" type="line" width="1.0"/>
          <y:NodeLabel alignment="center" autoSizePolicy="content" fontFamily="Calibri" fontSize="30" fontStyle="plain" hasBackgroundColor="false" hasLineColor="false" height="34.0" modelName="internal" modelPosition="c" textColor="#000000" visible="true" width="92.7255859375" x="-11.36279296875" y="18.0">KELOID</y:NodeLabel>
          <y:Image refid="35"/>
        </y:ImageNode>
      </data>
    </node>
    <node id="n200">
      <data key="d6">
        <y:ImageNode>
          <y:Geometry height="55.0" width="55.0" x="2213.055419921875" y="2884.0"/>
          <y:Fill color="#CCCCFF" transparent="false"/>
          <y:BorderStyle color="#000000" type="line" width="1.0"/>
          <y:NodeLabel alignment="center" autoSizePolicy="content" fontFamily="Calibri" fontSize="30" fontStyle="plain" hasBackgroundColor="false" hasLineColor="false" height="34.0" modelName="internal" modelPosition="c" textColor="#000000" visible="true" width="451.7294921875" x="-198.36474609375" y="10.5">LYMPHOMA, LARGE B-CELL, DIFFUSE</y:NodeLabel>
          <y:Image refid="36"/>
        </y:ImageNode>
      </data>
    </node>
    <node id="n201">
      <data key="d6">
        <y:ShapeNode>
          <y:Geometry height="60.0" width="60.0" x="3441.555419921875" y="6738.5"/>
          <y:Fill color="#CCCCCC" transparent="false"/>
          <y:BorderStyle color="#000000" type="line" width="1.0"/>
          <y:NodeLabel alignment="center" autoSizePolicy="content" fontFamily="Calibri" fontSize="30" fontStyle="plain" hasBackgroundColor="false" hasLineColor="false" height="34.0" modelName="internal" modelPosition="c" textColor="#000000" visible="true" width="103.3603515625" x="-21.68017578125" y="13.0">16p12.3</y:NodeLabel>
          <y:Shape type="diamond"/>
        </y:ShapeNode>
      </data>
    </node>
    <node id="n202">
      <data key="d6">
        <y:ShapeNode>
          <y:Geometry height="70.0" width="70.0" x="4248.555419921875" y="4417.5"/>
          <y:Fill color="#CCCCCC" transparent="false"/>
          <y:BorderStyle color="#000000" type="line" width="1.0"/>
          <y:NodeLabel alignment="center" autoSizePolicy="content" fontFamily="Calibri" fontSize="30" fontStyle="plain" hasBackgroundColor="false" hasLineColor="false" height="34.0" modelName="internal" modelPosition="c" textColor="#000000" visible="true" width="88.1552734375" x="-9.07763671875" y="18.0">6q23.3</y:NodeLabel>
          <y:Shape type="diamond"/>
        </y:ShapeNode>
      </data>
    </node>
    <node id="n203">
      <data key="d6">
        <y:ShapeNode>
          <y:Geometry height="60.0" width="60.0" x="2699.555419921875" y="3831.5"/>
          <y:Fill color="#CCCCCC" transparent="false"/>
          <y:BorderStyle color="#000000" type="line" width="1.0"/>
          <y:NodeLabel alignment="center" autoSizePolicy="content" fontFamily="Calibri" fontSize="30" fontStyle="plain" hasBackgroundColor="false" hasLineColor="false" height="34.0" modelName="internal" modelPosition="c" textColor="#000000" visible="true" width="103.3603515625" x="-21.68017578125" y="13.0">15q21.3</y:NodeLabel>
          <y:Shape type="diamond"/>
        </y:ShapeNode>
      </data>
    </node>
    <node id="n204">
      <data key="d6">
        <y:ShapeNode>
          <y:Geometry height="60.0" width="60.0" x="7348.555419921875" y="5716.5"/>
          <y:Fill color="#CCCCCC" transparent="false"/>
          <y:BorderStyle color="#000000" type="line" width="1.0"/>
          <y:NodeLabel alignment="center" autoSizePolicy="content" fontFamily="Calibri" fontSize="30" fontStyle="plain" hasBackgroundColor="false" hasLineColor="false" height="34.0" modelName="internal" modelPosition="c" textColor="#000000" visible="true" width="294.2001953125" x="-117.10009765625" y="13.0">ALS2CR8/ICA1L/WDR12</y:NodeLabel>
          <y:Shape type="diamond"/>
        </y:ShapeNode>
      </data>
    </node>
    <node id="n205">
      <data key="d6">
        <y:ShapeNode>
          <y:Geometry height="80.0" width="80.0" x="1689.555419921875" y="4564.5"/>
          <y:Fill color="#0AAFDF" transparent="false"/>
          <y:BorderStyle color="#000000" type="line" width="1.0"/>
          <y:NodeLabel alignment="center" autoSizePolicy="content" fontFamily="Calibri" fontSize="30" fontStyle="plain" hasBackgroundColor="false" hasLineColor="false" height="34.0" modelName="internal" modelPosition="c" textColor="#000000" visible="true" width="156.5048828125" x="-38.25244140625" y="23.0">MELANOMA</y:NodeLabel>
          <y:Shape type="ellipse"/>
        </y:ShapeNode>
      </data>
    </node>
    <node id="n206">
      <data key="d6">
        <y:ShapeNode>
          <y:Geometry height="60.0" width="60.0" x="4085.555419921875" y="4890.5"/>
          <y:Fill color="#CCCCCC" transparent="false"/>
          <y:BorderStyle color="#000000" type="line" width="1.0"/>
          <y:NodeLabel alignment="center" autoSizePolicy="content" fontFamily="Calibri" fontSize="30" fontStyle="plain" hasBackgroundColor="false" hasLineColor="false" height="34.0" modelName="internal" modelPosition="c" textColor="#000000" visible="true" width="79.5859375" x="-9.79296875" y="13.0">STAT3</y:NodeLabel>
          <y:Shape type="diamond"/>
        </y:ShapeNode>
      </data>
    </node>
    <node id="n207">
      <data key="d6">
        <y:ImageNode>
          <y:Geometry height="75.0" width="75.0" x="4126.055419921875" y="6451.0"/>
          <y:Fill color="#CCCCFF" transparent="false"/>
          <y:BorderStyle color="#000000" type="line" width="1.0"/>
          <y:NodeLabel alignment="center" autoSizePolicy="content" fontFamily="Calibri" fontSize="30" fontStyle="plain" hasBackgroundColor="false" hasLineColor="false" height="34.0" modelName="internal" modelPosition="c" textColor="#000000" visible="true" width="278.16015625" x="-101.580078125" y="20.5">OVARIAN NEOPLASMS</y:NodeLabel>
          <y:Image refid="37"/>
        </y:ImageNode>
      </data>
    </node>
    <node id="n208">
      <data key="d6">
        <y:ShapeNode>
          <y:Geometry height="60.0" width="60.0" x="4929.555419921875" y="3998.5"/>
          <y:Fill color="#CCCCCC" transparent="false"/>
          <y:BorderStyle color="#000000" type="line" width="1.0"/>
          <y:NodeLabel alignment="center" autoSizePolicy="content" fontFamily="Calibri" fontSize="30" fontStyle="plain" hasBackgroundColor="false" hasLineColor="false" height="34.0" modelName="internal" modelPosition="c" textColor="#000000" visible="true" width="128.189453125" x="-34.0947265625" y="13.0">TNFRSF1A</y:NodeLabel>
          <y:Shape type="diamond"/>
        </y:ShapeNode>
      </data>
    </node>
    <node id="n209">
      <data key="d6">
        <y:ShapeNode>
          <y:Geometry height="60.0" width="60.0" x="3397.555419921875" y="5093.5"/>
          <y:Fill color="#CCCCCC" transparent="false"/>
          <y:BorderStyle color="#000000" type="line" width="1.0"/>
          <y:NodeLabel alignment="center" autoSizePolicy="content" fontFamily="Calibri" fontSize="30" fontStyle="plain" hasBackgroundColor="false" hasLineColor="false" height="34.0" modelName="internal" modelPosition="c" textColor="#000000" visible="true" width="88.1552734375" x="-14.07763671875" y="13.0">4p15.2</y:NodeLabel>
          <y:Shape type="diamond"/>
        </y:ShapeNode>
      </data>
    </node>
    <node id="n210">
      <data key="d6">
        <y:ShapeNode>
          <y:Geometry height="75.0" width="75.0" x="4130.055419921875" y="5239.0"/>
          <y:Fill color="#CCCCCC" transparent="false"/>
          <y:BorderStyle color="#000000" type="line" width="1.0"/>
          <y:NodeLabel alignment="center" autoSizePolicy="content" fontFamily="Calibri" fontSize="30" fontStyle="plain" hasBackgroundColor="false" hasLineColor="false" height="34.0" modelName="internal" modelPosition="c" textColor="#000000" visible="true" width="80.5087890625" x="-2.75439453125" y="20.5">ZMIZ1</y:NodeLabel>
          <y:Shape type="diamond"/>
        </y:ShapeNode>
      </data>
    </node>
    <node id="n211">
      <data key="d6">
        <y:ShapeNode>
          <y:Geometry height="65.0" width="65.0" x="3568.055419921875" y="4621.0"/>
          <y:Fill color="#CCCCCC" transparent="false"/>
          <y:BorderStyle color="#000000" type="line" width="1.0"/>
          <y:NodeLabel alignment="center" autoSizePolicy="content" fontFamily="Calibri" fontSize="30" fontStyle="plain" hasBackgroundColor="false" hasLineColor="false" height="34.0" modelName="internal" modelPosition="c" textColor="#000000" visible="true" width="101.0458984375" x="-18.02294921875" y="15.5">C6orf10</y:NodeLabel>
          <y:Shape type="diamond"/>
        </y:ShapeNode>
      </data>
    </node>
    <node id="n212">
      <data key="d6">
        <y:ImageNode>
          <y:Geometry height="65.0" width="65.0" x="5625.055419921875" y="6848.0"/>
          <y:Fill color="#CCCCFF" transparent="false"/>
          <y:BorderStyle color="#000000" type="line" width="1.0"/>
          <y:NodeLabel alignment="center" autoSizePolicy="content" fontFamily="Calibri" fontSize="30" fontStyle="plain" hasBackgroundColor="false" hasLineColor="false" height="34.0" modelName="internal" modelPosition="c" textColor="#000000" visible="true" width="390.5576171875" x="-162.77880859375" y="15.5">POLYCYSTIC OVARY SYNDROME</y:NodeLabel>
          <y:Image refid="38"/>
        </y:ImageNode>
      </data>
    </node>
    <node id="n213">
      <data key="d6">
        <y:ShapeNode>
          <y:Geometry height="170.0" width="170.0" x="3554.555419921875" y="5215.5"/>
          <y:Fill color="#FDDA04" transparent="false"/>
          <y:BorderStyle color="#000000" type="line" width="1.0"/>
          <y:NodeLabel alignment="center" autoSizePolicy="content" fontFamily="Calibri" fontSize="30" fontStyle="plain" hasBackgroundColor="false" hasLineColor="false" height="34.0" modelName="internal" modelPosition="c" textColor="#000000" visible="true" width="129.478515625" x="20.2607421875" y="68.0">PSORIASIS</y:NodeLabel>
          <y:Shape type="ellipse"/>
        </y:ShapeNode>
      </data>
    </node>
    <node id="n214">
      <data key="d6">
        <y:ShapeNode>
          <y:Geometry height="70.0" width="70.0" x="3283.555419921875" y="5091.5"/>
          <y:Fill color="#CCCCCC" transparent="false"/>
          <y:BorderStyle color="#000000" type="line" width="1.0"/>
          <y:NodeLabel alignment="center" autoSizePolicy="content" fontFamily="Calibri" fontSize="30" fontStyle="plain" hasBackgroundColor="false" hasLineColor="false" height="34.0" modelName="internal" modelPosition="c" textColor="#000000" visible="true" width="99.390625" x="-14.6953125" y="18.0">PTPN22</y:NodeLabel>
          <y:Shape type="diamond"/>
        </y:ShapeNode>
      </data>
    </node>
    <node id="n215">
      <data key="d6">
        <y:ShapeNode>
          <y:Geometry height="60.0" width="60.0" x="4127.555419921875" y="6760.5"/>
          <y:Fill color="#CCCCCC" transparent="false"/>
          <y:BorderStyle color="#000000" type="line" width="1.0"/>
          <y:NodeLabel alignment="center" autoSizePolicy="content" fontFamily="Calibri" fontSize="30" fontStyle="plain" hasBackgroundColor="false" hasLineColor="false" height="34.0" modelName="internal" modelPosition="c" textColor="#000000" visible="true" width="65.376953125" x="-2.6884765625" y="13.0">1q22</y:NodeLabel>
          <y:Shape type="diamond"/>
        </y:ShapeNode>
      </data>
    </node>
    <node id="n216">
      <data key="d6">
        <y:ShapeNode>
          <y:Geometry height="100.0" width="100.0" x="1156.555419921875" y="7423.5"/>
          <y:Fill color="#943DA4" transparent="false"/>
          <y:BorderStyle color="#000000" type="line" width="1.0"/>
          <y:NodeLabel alignment="center" autoSizePolicy="content" fontFamily="Calibri" fontSize="30" fontStyle="plain" hasBackgroundColor="false" hasLineColor="false" height="34.0" modelName="internal" modelPosition="c" textColor="#000000" visible="true" width="241.626953125" x="-70.8134765625" y="33.0">BIPOLAR DISORDER</y:NodeLabel>
          <y:Shape type="ellipse"/>
        </y:ShapeNode>
      </data>
    </node>
    <node id="n217">
      <data key="d6">
        <y:ShapeNode>
          <y:Geometry height="130.0" width="130.0" x="3111.555419921875" y="4766.5"/>
          <y:Fill color="#FDDA04" transparent="false"/>
          <y:BorderStyle color="#000000" type="line" width="1.0"/>
          <y:NodeLabel alignment="center" autoSizePolicy="content" fontFamily="Calibri" fontSize="30" fontStyle="plain" hasBackgroundColor="false" hasLineColor="false" height="34.0" modelName="internal" modelPosition="c" textColor="#000000" visible="true" width="109.7177734375" x="10.14111328125" y="48.0">VITILIGO</y:NodeLabel>
          <y:Shape type="ellipse"/>
        </y:ShapeNode>
      </data>
    </node>
    <node id="n218">
      <data key="d6">
        <y:ShapeNode>
          <y:Geometry height="60.0" width="60.0" x="6489.555419921875" y="4994.5"/>
          <y:Fill color="#CCCCCC" transparent="false"/>
          <y:BorderStyle color="#000000" type="line" width="1.0"/>
          <y:NodeLabel alignment="center" autoSizePolicy="content" fontFamily="Calibri" fontSize="30" fontStyle="plain" hasBackgroundColor="false" hasLineColor="false" height="34.0" modelName="internal" modelPosition="c" textColor="#000000" visible="true" width="64.52734375" x="-2.263671875" y="13.0">TP63</y:NodeLabel>
          <y:Shape type="diamond"/>
        </y:ShapeNode>
      </data>
    </node>
    <node id="n219">
      <data key="d6">
        <y:ShapeNode>
          <y:Geometry height="60.0" width="60.0" x="4900.555419921875" y="6567.5"/>
          <y:Fill color="#CCCCCC" transparent="false"/>
          <y:BorderStyle color="#000000" type="line" width="1.0"/>
          <y:NodeLabel alignment="center" autoSizePolicy="content" fontFamily="Calibri" fontSize="30" fontStyle="plain" hasBackgroundColor="false" hasLineColor="false" height="34.0" modelName="internal" modelPosition="c" textColor="#000000" visible="true" width="86.119140625" x="-13.0595703125" y="13.0">ATXN2</y:NodeLabel>
          <y:Shape type="diamond"/>
        </y:ShapeNode>
      </data>
    </node>
    <node id="n220">
      <data key="d6">
        <y:ShapeNode>
          <y:Geometry height="70.0" width="70.0" x="3378.555419921875" y="7567.5"/>
          <y:Fill color="#CA5B34" transparent="false"/>
          <y:BorderStyle color="#000000" type="line" width="1.0"/>
          <y:NodeLabel alignment="center" autoSizePolicy="content" fontFamily="Calibri" fontSize="30" fontStyle="plain" hasBackgroundColor="false" hasLineColor="false" height="34.0" modelName="internal" modelPosition="c" textColor="#000000" visible="true" width="193.8876953125" x="-61.94384765625" y="18.0">HEART FAILURE</y:NodeLabel>
          <y:Shape type="ellipse"/>
        </y:ShapeNode>
      </data>
    </node>
    <node id="n221">
      <data key="d6">
        <y:ShapeNode>
          <y:Geometry height="60.0" width="60.0" x="3463.555419921875" y="3212.5"/>
          <y:Fill color="#CCCCCC" transparent="false"/>
          <y:BorderStyle color="#000000" type="line" width="1.0"/>
          <y:NodeLabel alignment="center" autoSizePolicy="content" fontFamily="Calibri" fontSize="30" fontStyle="plain" hasBackgroundColor="false" hasLineColor="false" height="34.0" modelName="internal" modelPosition="c" textColor="#000000" visible="true" width="65.376953125" x="-2.6884765625" y="13.0">6p21</y:NodeLabel>
          <y:Shape type="diamond"/>
        </y:ShapeNode>
      </data>
    </node>
    <node id="n222">
      <data key="d6">
        <y:ImageNode>
          <y:Geometry height="75.0" width="75.0" x="1580.055419921875" y="6678.0"/>
          <y:Fill color="#CCCCFF" transparent="false"/>
          <y:BorderStyle color="#000000" type="line" width="1.0"/>
          <y:NodeLabel alignment="center" autoSizePolicy="content" fontFamily="Calibri" fontSize="30" fontStyle="plain" hasBackgroundColor="false" hasLineColor="false" height="34.0" modelName="internal" modelPosition="c" textColor="#000000" visible="true" width="296.4267578125" x="-110.71337890625" y="20.5">DIABETIC RETINOPATHY</y:NodeLabel>
          <y:Image refid="39"/>
        </y:ImageNode>
      </data>
    </node>
    <node id="n223">
      <data key="d6">
        <y:ShapeNode>
          <y:Geometry height="60.0" width="60.0" x="4636.555419921875" y="3860.5"/>
          <y:Fill color="#CCCCCC" transparent="false"/>
          <y:BorderStyle color="#000000" type="line" width="1.0"/>
          <y:NodeLabel alignment="center" autoSizePolicy="content" fontFamily="Calibri" fontSize="30" fontStyle="plain" hasBackgroundColor="false" hasLineColor="false" height="34.0" modelName="internal" modelPosition="c" textColor="#000000" visible="true" width="101.55859375" x="-20.779296875" y="13.0">FCGR2A</y:NodeLabel>
          <y:Shape type="diamond"/>
        </y:ShapeNode>
      </data>
    </node>
    <node id="n224">
      <data key="d6">
        <y:ShapeNode>
          <y:Geometry height="60.0" width="60.0" x="4273.555419921875" y="5405.5"/>
          <y:Fill color="#CCCCCC" transparent="false"/>
          <y:BorderStyle color="#000000" type="line" width="1.0"/>
          <y:NodeLabel alignment="center" autoSizePolicy="content" fontFamily="Calibri" fontSize="30" fontStyle="plain" hasBackgroundColor="false" hasLineColor="false" height="34.0" modelName="internal" modelPosition="c" textColor="#000000" visible="true" width="118.5654296875" x="-29.28271484375" y="13.0">13q14.11</y:NodeLabel>
          <y:Shape type="diamond"/>
        </y:ShapeNode>
      </data>
    </node>
    <node id="n225">
      <data key="d6">
        <y:ShapeNode>
          <y:Geometry height="65.0" width="65.0" x="3925.055419921875" y="4888.0"/>
          <y:Fill color="#CCCCCC" transparent="false"/>
          <y:BorderStyle color="#000000" type="line" width="1.0"/>
          <y:NodeLabel alignment="center" autoSizePolicy="content" fontFamily="Calibri" fontSize="30" fontStyle="plain" hasBackgroundColor="false" hasLineColor="false" height="34.0" modelName="internal" modelPosition="c" textColor="#000000" visible="true" width="103.3603515625" x="-19.18017578125" y="15.5">21q22.2</y:NodeLabel>
          <y:Shape type="diamond"/>
        </y:ShapeNode>
      </data>
    </node>
    <node id="n226">
      <data key="d6">
        <y:ShapeNode>
          <y:Geometry height="60.0" width="60.0" x="2477.555419921875" y="4880.5"/>
          <y:Fill color="#CCCCCC" transparent="false"/>
          <y:BorderStyle color="#000000" type="line" width="1.0"/>
          <y:NodeLabel alignment="center" autoSizePolicy="content" fontFamily="Calibri" fontSize="30" fontStyle="plain" hasBackgroundColor="false" hasLineColor="false" height="34.0" modelName="internal" modelPosition="c" textColor="#000000" visible="true" width="82.1201171875" x="-11.06005859375" y="13.0">BTNL2</y:NodeLabel>
          <y:Shape type="diamond"/>
        </y:ShapeNode>
      </data>
    </node>
    <node id="n227">
      <data key="d6">
        <y:ShapeNode>
          <y:Geometry height="60.0" width="60.0" x="6133.555419921875" y="8758.5"/>
          <y:Fill color="#FFFF66" transparent="false"/>
          <y:BorderStyle color="#000000" type="line" width="1.0"/>
          <y:NodeLabel alignment="center" autoSizePolicy="content" fontFamily="Calibri" fontSize="30" fontStyle="plain" hasBackgroundColor="false" hasLineColor="false" height="34.0" modelName="internal" modelPosition="c" textColor="#000000" visible="true" width="118.1845703125" x="-29.09228515625" y="13.0">MALARIA</y:NodeLabel>
          <y:Shape type="ellipse"/>
        </y:ShapeNode>
      </data>
    </node>
    <node id="n228">
      <data key="d6">
        <y:ShapeNode>
          <y:Geometry height="60.0" width="60.0" x="4001.555419921875" y="6168.5"/>
          <y:Fill color="#CCCCCC" transparent="false"/>
          <y:BorderStyle color="#000000" type="line" width="1.0"/>
          <y:NodeLabel alignment="center" autoSizePolicy="content" fontFamily="Calibri" fontSize="30" fontStyle="plain" hasBackgroundColor="false" hasLineColor="false" height="34.0" modelName="internal" modelPosition="c" textColor="#000000" visible="true" width="132.0126953125" x="-36.00634765625" y="13.0">HLA-DQB1</y:NodeLabel>
          <y:Shape type="diamond"/>
        </y:ShapeNode>
      </data>
    </node>
    <node id="n229">
      <data key="d6">
        <y:ImageNode>
          <y:Geometry height="65.0" width="65.0" x="3738.055419921875" y="7410.0"/>
          <y:Fill color="#CCCCFF" transparent="false"/>
          <y:BorderStyle color="#000000" type="line" width="1.0"/>
          <y:NodeLabel alignment="center" autoSizePolicy="content" fontFamily="Calibri" fontSize="30" fontStyle="plain" hasBackgroundColor="false" hasLineColor="false" height="34.0" modelName="internal" modelPosition="c" textColor="#000000" visible="true" width="330.54296875" x="-132.771484375" y="15.5">KIDNEY FAILURE, CHRONIC</y:NodeLabel>
          <y:Image refid="40"/>
        </y:ImageNode>
      </data>
    </node>
    <node id="n230">
      <data key="d6">
        <y:ImageNode>
          <y:Geometry height="115.0" width="115.0" x="5829.055419921875" y="6350.0"/>
          <y:Fill color="#CCCCFF" transparent="false"/>
          <y:BorderStyle color="#000000" type="line" width="1.0"/>
          <y:NodeLabel alignment="center" autoSizePolicy="content" fontFamily="Calibri" fontSize="30" fontStyle="plain" hasBackgroundColor="false" hasLineColor="false" height="34.0" modelName="internal" modelPosition="c" textColor="#000000" visible="true" width="105.4111328125" x="4.79443359375" y="40.5">OBESITY</y:NodeLabel>
          <y:Image refid="41"/>
        </y:ImageNode>
      </data>
    </node>
    <node id="n231">
      <data key="d6">
        <y:ShapeNode>
          <y:Geometry height="60.0" width="60.0" x="3241.555419921875" y="4999.5"/>
          <y:Fill color="#CCCCCC" transparent="false"/>
          <y:BorderStyle color="#000000" type="line" width="1.0"/>
          <y:NodeLabel alignment="center" autoSizePolicy="content" fontFamily="Calibri" fontSize="30" fontStyle="plain" hasBackgroundColor="false" hasLineColor="false" height="34.0" modelName="internal" modelPosition="c" textColor="#000000" visible="true" width="119.517578125" x="-29.7587890625" y="13.0">TRAF3IP2</y:NodeLabel>
          <y:Shape type="diamond"/>
        </y:ShapeNode>
      </data>
    </node>
    <node id="n232">
      <data key="d6">
        <y:ShapeNode>
          <y:Geometry height="60.0" width="60.0" x="4115.555419921875" y="4379.5"/>
          <y:Fill color="#CCCCCC" transparent="false"/>
          <y:BorderStyle color="#000000" type="line" width="1.0"/>
          <y:NodeLabel alignment="center" autoSizePolicy="content" fontFamily="Calibri" fontSize="30" fontStyle="plain" hasBackgroundColor="false" hasLineColor="false" height="34.0" modelName="internal" modelPosition="c" textColor="#000000" visible="true" width="68.86328125" x="-4.431640625" y="13.0">CD40</y:NodeLabel>
          <y:Shape type="diamond"/>
        </y:ShapeNode>
      </data>
    </node>
    <node id="n233">
      <data key="d6">
        <y:ImageNode>
          <y:Geometry height="170.0" width="170.0" x="4737.555419921875" y="10399.5"/>
          <y:Fill color="#CCCCFF" transparent="false"/>
          <y:BorderStyle color="#000000" type="line" width="1.0"/>
          <y:NodeLabel alignment="center" autoSizePolicy="content" fontFamily="Calibri" fontSize="30" fontStyle="plain" hasBackgroundColor="false" hasLineColor="false" height="34.0" modelName="internal" modelPosition="c" textColor="#000000" visible="true" width="252.525390625" x="-41.2626953125" y="68.0">ALZHEIMER DISEASE</y:NodeLabel>
          <y:Image refid="42"/>
        </y:ImageNode>
      </data>
    </node>
    <node id="n234">
      <data key="d6">
        <y:ShapeNode>
          <y:Geometry height="70.0" width="70.0" x="5833.555419921875" y="5695.5"/>
          <y:Fill color="#CCCCCC" transparent="false"/>
          <y:BorderStyle color="#000000" type="line" width="1.0"/>
          <y:NodeLabel alignment="center" autoSizePolicy="content" fontFamily="Calibri" fontSize="30" fontStyle="plain" hasBackgroundColor="false" hasLineColor="false" height="34.0" modelName="internal" modelPosition="c" textColor="#000000" visible="true" width="118.5654296875" x="-24.28271484375" y="18.0">10q11.21</y:NodeLabel>
          <y:Shape type="diamond"/>
        </y:ShapeNode>
      </data>
    </node>
    <node id="n235">
      <data key="d6">
        <y:ShapeNode>
          <y:Geometry height="55.0" width="55.0" x="7535.055419921875" y="7710.0"/>
          <y:Fill color="#FFFFCC" transparent="false"/>
          <y:BorderStyle color="#000000" type="line" width="1.0"/>
          <y:NodeLabel alignment="center" autoSizePolicy="content" fontFamily="Calibri" fontSize="30" fontStyle="plain" hasBackgroundColor="false" hasLineColor="false" height="34.0" modelName="internal" modelPosition="c" textColor="#000000" visible="true" width="187.9697265625" x="-66.48486328125" y="10.5">TUBERCULOSIS</y:NodeLabel>
          <y:Shape type="ellipse"/>
        </y:ShapeNode>
      </data>
    </node>
    <node id="n236">
      <data key="d6">
        <y:ShapeNode>
          <y:Geometry height="60.0" width="60.0" x="4449.555419921875" y="5851.5"/>
          <y:Fill color="#CCCCCC" transparent="false"/>
          <y:BorderStyle color="#000000" type="line" width="1.0"/>
          <y:NodeLabel alignment="center" autoSizePolicy="content" fontFamily="Calibri" fontSize="30" fontStyle="plain" hasBackgroundColor="false" hasLineColor="false" height="34.0" modelName="internal" modelPosition="c" textColor="#000000" visible="true" width="483.736328125" x="-211.8681640625" y="13.0">GSDMB/GSDML/IKZF3/ORMDL3/ZPBP2</y:NodeLabel>
          <y:Shape type="diamond"/>
        </y:ShapeNode>
      </data>
    </node>
    <node id="n237">
      <data key="d6">
        <y:ShapeNode>
          <y:Geometry height="65.0" width="65.0" x="2549.055419921875" y="3423.0"/>
          <y:Fill color="#CCCCCC" transparent="false"/>
          <y:BorderStyle color="#000000" type="line" width="1.0"/>
          <y:NodeLabel alignment="center" autoSizePolicy="content" fontFamily="Calibri" fontSize="30" fontStyle="plain" hasBackgroundColor="false" hasLineColor="false" height="34.0" modelName="internal" modelPosition="c" textColor="#000000" visible="true" width="103.3603515625" x="-19.18017578125" y="15.5">11q24.1</y:NodeLabel>
          <y:Shape type="diamond"/>
        </y:ShapeNode>
      </data>
    </node>
    <node id="n238">
      <data key="d6">
        <y:ShapeNode>
          <y:Geometry height="60.0" width="60.0" x="6780.555419921875" y="6783.5"/>
          <y:Fill color="#00CCCC" transparent="false"/>
          <y:BorderStyle color="#000000" type="line" width="1.0"/>
          <y:NodeLabel alignment="center" autoSizePolicy="content" fontFamily="Calibri" fontSize="30" fontStyle="plain" hasBackgroundColor="false" hasLineColor="false" height="34.0" modelName="internal" modelPosition="c" textColor="#000000" visible="true" width="210.0888671875" x="-75.04443359375" y="13.0">ENDOMETRIOSIS</y:NodeLabel>
          <y:Shape type="ellipse"/>
        </y:ShapeNode>
      </data>
    </node>
    <node id="n239">
      <data key="d6">
        <y:ShapeNode>
          <y:Geometry height="60.0" width="60.0" x="4060.555419921875" y="5965.5"/>
          <y:Fill color="#CCCCCC" transparent="false"/>
          <y:BorderStyle color="#000000" type="line" width="1.0"/>
          <y:NodeLabel alignment="center" autoSizePolicy="content" fontFamily="Calibri" fontSize="30" fontStyle="plain" hasBackgroundColor="false" hasLineColor="false" height="34.0" modelName="internal" modelPosition="c" textColor="#000000" visible="true" width="54.5810546875" x="2.70947265625" y="13.0">IL13</y:NodeLabel>
          <y:Shape type="diamond"/>
        </y:ShapeNode>
      </data>
    </node>
    <node id="n240">
      <data key="d6">
        <y:ImageNode>
          <y:Geometry height="65.0" width="65.0" x="1243.055419921875" y="2637.0"/>
          <y:Fill color="#CCCCFF" transparent="false"/>
          <y:BorderStyle color="#000000" type="line" width="1.0"/>
          <y:NodeLabel alignment="center" autoSizePolicy="content" fontFamily="Calibri" fontSize="30" fontStyle="plain" hasBackgroundColor="false" hasLineColor="false" height="34.0" modelName="internal" modelPosition="c" textColor="#000000" visible="true" width="98.7900390625" x="-16.89501953125" y="15.5">STROKE</y:NodeLabel>
          <y:Image refid="43"/>
        </y:ImageNode>
      </data>
    </node>
    <edge id="e0" source="n75" target="n106">
      <data key="d9">
        <y:PolyLineEdge>
          <y:Path sx="0.0" sy="0.0" tx="0.0" ty="0.0"/>
          <y:LineStyle color="#808080" type="line" width="1.0"/>
          <y:Arrows source="none" target="none"/>
          <y:BendStyle smoothed="false"/>
        </y:PolyLineEdge>
      </data>
    </edge>
    <edge id="e1" source="n54" target="n146">
      <data key="d9">
        <y:PolyLineEdge>
          <y:Path sx="0.0" sy="0.0" tx="0.0" ty="0.0"/>
          <y:LineStyle color="#808080" type="line" width="1.0"/>
          <y:Arrows source="none" target="none"/>
          <y:BendStyle smoothed="false"/>
        </y:PolyLineEdge>
      </data>
    </edge>
    <edge id="e2" source="n105" target="n157">
      <data key="d9">
        <y:PolyLineEdge>
          <y:Path sx="0.0" sy="0.0" tx="0.0" ty="0.0"/>
          <y:LineStyle color="#808080" type="line" width="1.0"/>
          <y:Arrows source="none" target="none"/>
          <y:BendStyle smoothed="false"/>
        </y:PolyLineEdge>
      </data>
    </edge>
    <edge id="e3" source="n54" target="n11">
      <data key="d9">
        <y:PolyLineEdge>
          <y:Path sx="0.0" sy="0.0" tx="0.0" ty="0.0"/>
          <y:LineStyle color="#808080" type="line" width="1.0"/>
          <y:Arrows source="none" target="none"/>
          <y:BendStyle smoothed="false"/>
        </y:PolyLineEdge>
      </data>
    </edge>
    <edge id="e4" source="n53" target="n59">
      <data key="d9">
        <y:PolyLineEdge>
          <y:Path sx="0.0" sy="0.0" tx="0.0" ty="0.0"/>
          <y:LineStyle color="#808080" type="line" width="1.0"/>
          <y:Arrows source="none" target="none"/>
          <y:BendStyle smoothed="false"/>
        </y:PolyLineEdge>
      </data>
    </edge>
    <edge id="e5" source="n186" target="n82">
      <data key="d9">
        <y:PolyLineEdge>
          <y:Path sx="0.0" sy="0.0" tx="0.0" ty="0.0"/>
          <y:LineStyle color="#808080" type="line" width="1.0"/>
          <y:Arrows source="none" target="none"/>
          <y:BendStyle smoothed="false"/>
        </y:PolyLineEdge>
      </data>
    </edge>
    <edge id="e6" source="n163" target="n195">
      <data key="d9">
        <y:PolyLineEdge>
          <y:Path sx="0.0" sy="0.0" tx="0.0" ty="0.0"/>
          <y:LineStyle color="#808080" type="line" width="1.0"/>
          <y:Arrows source="none" target="none"/>
          <y:BendStyle smoothed="false"/>
        </y:PolyLineEdge>
      </data>
    </edge>
    <edge id="e7" source="n75" target="n18">
      <data key="d9">
        <y:PolyLineEdge>
          <y:Path sx="0.0" sy="0.0" tx="0.0" ty="0.0"/>
          <y:LineStyle color="#808080" type="line" width="1.0"/>
          <y:Arrows source="none" target="none"/>
          <y:BendStyle smoothed="false"/>
        </y:PolyLineEdge>
      </data>
    </edge>
    <edge id="e8" source="n176" target="n234">
      <data key="d9">
        <y:PolyLineEdge>
          <y:Path sx="0.0" sy="0.0" tx="0.0" ty="0.0"/>
          <y:LineStyle color="#808080" type="line" width="1.0"/>
          <y:Arrows source="none" target="none"/>
          <y:BendStyle smoothed="false"/>
        </y:PolyLineEdge>
      </data>
    </edge>
    <edge id="e9" source="n147" target="n149">
      <data key="d9">
        <y:PolyLineEdge>
          <y:Path sx="0.0" sy="0.0" tx="0.0" ty="0.0"/>
          <y:LineStyle color="#808080" type="line" width="1.0"/>
          <y:Arrows source="none" target="none"/>
          <y:BendStyle smoothed="false"/>
        </y:PolyLineEdge>
      </data>
    </edge>
    <edge id="e10" source="n39" target="n203">
      <data key="d9">
        <y:PolyLineEdge>
          <y:Path sx="0.0" sy="0.0" tx="0.0" ty="0.0"/>
          <y:LineStyle color="#808080" type="line" width="1.0"/>
          <y:Arrows source="none" target="none"/>
          <y:BendStyle smoothed="false"/>
        </y:PolyLineEdge>
      </data>
    </edge>
    <edge id="e11" source="n176" target="n149">
      <data key="d9">
        <y:PolyLineEdge>
          <y:Path sx="0.0" sy="0.0" tx="0.0" ty="0.0"/>
          <y:LineStyle color="#808080" type="line" width="1.0"/>
          <y:Arrows source="none" target="none"/>
          <y:BendStyle smoothed="false"/>
        </y:PolyLineEdge>
      </data>
    </edge>
    <edge id="e12" source="n186" target="n175">
      <data key="d9">
        <y:PolyLineEdge>
          <y:Path sx="0.0" sy="0.0" tx="0.0" ty="0.0"/>
          <y:LineStyle color="#808080" type="line" width="1.0"/>
          <y:Arrows source="none" target="none"/>
          <y:BendStyle smoothed="false"/>
        </y:PolyLineEdge>
      </data>
    </edge>
    <edge id="e13" source="n135" target="n121">
      <data key="d9">
        <y:PolyLineEdge>
          <y:Path sx="0.0" sy="0.0" tx="0.0" ty="0.0"/>
          <y:LineStyle color="#808080" type="line" width="1.0"/>
          <y:Arrows source="none" target="none"/>
          <y:BendStyle smoothed="false"/>
        </y:PolyLineEdge>
      </data>
    </edge>
    <edge id="e14" source="n213" target="n182">
      <data key="d9">
        <y:PolyLineEdge>
          <y:Path sx="0.0" sy="0.0" tx="0.0" ty="0.0"/>
          <y:LineStyle color="#808080" type="line" width="1.0"/>
          <y:Arrows source="none" target="none"/>
          <y:BendStyle smoothed="false"/>
        </y:PolyLineEdge>
      </data>
    </edge>
    <edge id="e15" source="n97" target="n103">
      <data key="d9">
        <y:PolyLineEdge>
          <y:Path sx="0.0" sy="0.0" tx="0.0" ty="0.0"/>
          <y:LineStyle color="#808080" type="line" width="1.0"/>
          <y:Arrows source="none" target="none"/>
          <y:BendStyle smoothed="false"/>
        </y:PolyLineEdge>
      </data>
    </edge>
    <edge id="e16" source="n67" target="n179">
      <data key="d9">
        <y:PolyLineEdge>
          <y:Path sx="0.0" sy="0.0" tx="0.0" ty="0.0"/>
          <y:LineStyle color="#808080" type="line" width="1.0"/>
          <y:Arrows source="none" target="none"/>
          <y:BendStyle smoothed="false"/>
        </y:PolyLineEdge>
      </data>
    </edge>
    <edge id="e17" source="n75" target="n110">
      <data key="d9">
        <y:PolyLineEdge>
          <y:Path sx="0.0" sy="0.0" tx="0.0" ty="0.0"/>
          <y:LineStyle color="#808080" type="line" width="1.0"/>
          <y:Arrows source="none" target="none"/>
          <y:BendStyle smoothed="false"/>
        </y:PolyLineEdge>
      </data>
    </edge>
    <edge id="e18" source="n144" target="n189">
      <data key="d9">
        <y:PolyLineEdge>
          <y:Path sx="0.0" sy="0.0" tx="0.0" ty="0.0"/>
          <y:LineStyle color="#808080" type="line" width="1.0"/>
          <y:Arrows source="none" target="none"/>
          <y:BendStyle smoothed="false"/>
        </y:PolyLineEdge>
      </data>
    </edge>
    <edge id="e19" source="n176" target="n204">
      <data key="d9">
        <y:PolyLineEdge>
          <y:Path sx="0.0" sy="0.0" tx="0.0" ty="0.0"/>
          <y:LineStyle color="#808080" type="line" width="1.0"/>
          <y:Arrows source="none" target="none"/>
          <y:BendStyle smoothed="false"/>
        </y:PolyLineEdge>
      </data>
    </edge>
    <edge id="e20" source="n54" target="n155">
      <data key="d9">
        <y:PolyLineEdge>
          <y:Path sx="0.0" sy="0.0" tx="0.0" ty="0.0"/>
          <y:LineStyle color="#808080" type="line" width="1.0"/>
          <y:Arrows source="none" target="none"/>
          <y:BendStyle smoothed="false"/>
        </y:PolyLineEdge>
      </data>
    </edge>
    <edge id="e21" source="n39" target="n24">
      <data key="d9">
        <y:PolyLineEdge>
          <y:Path sx="0.0" sy="0.0" tx="0.0" ty="0.0"/>
          <y:LineStyle color="#808080" type="line" width="1.0"/>
          <y:Arrows source="none" target="none"/>
          <y:BendStyle smoothed="false"/>
        </y:PolyLineEdge>
      </data>
    </edge>
    <edge id="e22" source="n54" target="n16">
      <data key="d9">
        <y:PolyLineEdge>
          <y:Path sx="0.0" sy="0.0" tx="0.0" ty="0.0"/>
          <y:LineStyle color="#808080" type="line" width="1.0"/>
          <y:Arrows source="none" target="none"/>
          <y:BendStyle smoothed="false"/>
        </y:PolyLineEdge>
      </data>
    </edge>
    <edge id="e23" source="n54" target="n61">
      <data key="d9">
        <y:PolyLineEdge>
          <y:Path sx="0.0" sy="0.0" tx="0.0" ty="0.0"/>
          <y:LineStyle color="#808080" type="line" width="1.0"/>
          <y:Arrows source="none" target="none"/>
          <y:BendStyle smoothed="false"/>
        </y:PolyLineEdge>
      </data>
    </edge>
    <edge id="e24" source="n57" target="n179">
      <data key="d9">
        <y:PolyLineEdge>
          <y:Path sx="0.0" sy="0.0" tx="0.0" ty="0.0"/>
          <y:LineStyle color="#808080" type="line" width="1.0"/>
          <y:Arrows source="none" target="none"/>
          <y:BendStyle smoothed="false"/>
        </y:PolyLineEdge>
      </data>
    </edge>
    <edge id="e25" source="n67" target="n162">
      <data key="d9">
        <y:PolyLineEdge>
          <y:Path sx="0.0" sy="0.0" tx="0.0" ty="0.0"/>
          <y:LineStyle color="#808080" type="line" width="1.0"/>
          <y:Arrows source="none" target="none"/>
          <y:BendStyle smoothed="false"/>
        </y:PolyLineEdge>
      </data>
    </edge>
    <edge id="e26" source="n15" target="n78">
      <data key="d9">
        <y:PolyLineEdge>
          <y:Path sx="0.0" sy="0.0" tx="0.0" ty="0.0"/>
          <y:LineStyle color="#808080" type="line" width="4.0"/>
          <y:Arrows source="none" target="none"/>
          <y:BendStyle smoothed="false"/>
        </y:PolyLineEdge>
      </data>
    </edge>
    <edge id="e27" source="n147" target="n74">
      <data key="d9">
        <y:PolyLineEdge>
          <y:Path sx="0.0" sy="0.0" tx="0.0" ty="0.0"/>
          <y:LineStyle color="#808080" type="line" width="1.0"/>
          <y:Arrows source="none" target="none"/>
          <y:BendStyle smoothed="false"/>
        </y:PolyLineEdge>
      </data>
    </edge>
    <edge id="e28" source="n213" target="n231">
      <data key="d9">
        <y:PolyLineEdge>
          <y:Path sx="0.0" sy="0.0" tx="0.0" ty="0.0"/>
          <y:LineStyle color="#808080" type="line" width="1.0"/>
          <y:Arrows source="none" target="none"/>
          <y:BendStyle smoothed="false"/>
        </y:PolyLineEdge>
      </data>
    </edge>
    <edge id="e29" source="n46" target="n22">
      <data key="d9">
        <y:PolyLineEdge>
          <y:Path sx="0.0" sy="0.0" tx="0.0" ty="0.0"/>
          <y:LineStyle color="#808080" type="line" width="1.0"/>
          <y:Arrows source="none" target="none"/>
          <y:BendStyle smoothed="false"/>
        </y:PolyLineEdge>
      </data>
    </edge>
    <edge id="e30" source="n75" target="n112">
      <data key="d9">
        <y:PolyLineEdge>
          <y:Path sx="0.0" sy="0.0" tx="0.0" ty="0.0"/>
          <y:LineStyle color="#808080" type="line" width="4.0"/>
          <y:Arrows source="none" target="none"/>
          <y:BendStyle smoothed="false"/>
        </y:PolyLineEdge>
      </data>
    </edge>
    <edge id="e31" source="n83" target="n90">
      <data key="d9">
        <y:PolyLineEdge>
          <y:Path sx="0.0" sy="0.0" tx="0.0" ty="0.0"/>
          <y:LineStyle color="#808080" type="line" width="1.0"/>
          <y:Arrows source="none" target="none"/>
          <y:BendStyle smoothed="false"/>
        </y:PolyLineEdge>
      </data>
    </edge>
    <edge id="e32" source="n54" target="n58">
      <data key="d9">
        <y:PolyLineEdge>
          <y:Path sx="0.0" sy="0.0" tx="0.0" ty="0.0"/>
          <y:LineStyle color="#808080" type="line" width="1.0"/>
          <y:Arrows source="none" target="none"/>
          <y:BendStyle smoothed="false"/>
        </y:PolyLineEdge>
      </data>
    </edge>
    <edge id="e33" source="n66" target="n115">
      <data key="d9">
        <y:PolyLineEdge>
          <y:Path sx="0.0" sy="0.0" tx="0.0" ty="0.0"/>
          <y:LineStyle color="#808080" type="line" width="1.0"/>
          <y:Arrows source="none" target="none"/>
          <y:BendStyle smoothed="false"/>
        </y:PolyLineEdge>
      </data>
    </edge>
    <edge id="e34" source="n123" target="n164">
      <data key="d9">
        <y:PolyLineEdge>
          <y:Path sx="0.0" sy="0.0" tx="0.0" ty="0.0"/>
          <y:LineStyle color="#808080" type="line" width="1.0"/>
          <y:Arrows source="none" target="none"/>
          <y:BendStyle smoothed="false"/>
        </y:PolyLineEdge>
      </data>
    </edge>
    <edge id="e35" source="n67" target="n23">
      <data key="d9">
        <y:PolyLineEdge>
          <y:Path sx="0.0" sy="0.0" tx="0.0" ty="0.0"/>
          <y:LineStyle color="#808080" type="line" width="1.0"/>
          <y:Arrows source="none" target="none"/>
          <y:BendStyle smoothed="false"/>
        </y:PolyLineEdge>
      </data>
    </edge>
    <edge id="e36" source="n105" target="n180">
      <data key="d9">
        <y:PolyLineEdge>
          <y:Path sx="0.0" sy="0.0" tx="0.0" ty="0.0"/>
          <y:LineStyle color="#808080" type="line" width="1.0"/>
          <y:Arrows source="none" target="none"/>
          <y:BendStyle smoothed="false"/>
        </y:PolyLineEdge>
      </data>
    </edge>
    <edge id="e37" source="n46" target="n219">
      <data key="d9">
        <y:PolyLineEdge>
          <y:Path sx="0.0" sy="0.0" tx="0.0" ty="0.0"/>
          <y:LineStyle color="#808080" type="line" width="1.0"/>
          <y:Arrows source="none" target="none"/>
          <y:BendStyle smoothed="false"/>
        </y:PolyLineEdge>
      </data>
    </edge>
    <edge id="e38" source="n135" target="n232">
      <data key="d9">
        <y:PolyLineEdge>
          <y:Path sx="0.0" sy="0.0" tx="0.0" ty="0.0"/>
          <y:LineStyle color="#808080" type="line" width="1.0"/>
          <y:Arrows source="none" target="none"/>
          <y:BendStyle smoothed="false"/>
        </y:PolyLineEdge>
      </data>
    </edge>
    <edge id="e39" source="n54" target="n52">
      <data key="d9">
        <y:PolyLineEdge>
          <y:Path sx="0.0" sy="0.0" tx="0.0" ty="0.0"/>
          <y:LineStyle color="#808080" type="line" width="1.0"/>
          <y:Arrows source="none" target="none"/>
          <y:BendStyle smoothed="false"/>
        </y:PolyLineEdge>
      </data>
    </edge>
    <edge id="e40" source="n101" target="n151">
      <data key="d9">
        <y:PolyLineEdge>
          <y:Path sx="0.0" sy="0.0" tx="0.0" ty="0.0"/>
          <y:LineStyle color="#808080" type="line" width="1.0"/>
          <y:Arrows source="none" target="none"/>
          <y:BendStyle smoothed="false"/>
        </y:PolyLineEdge>
      </data>
    </edge>
    <edge id="e41" source="n54" target="n153">
      <data key="d9">
        <y:PolyLineEdge>
          <y:Path sx="0.0" sy="0.0" tx="0.0" ty="0.0"/>
          <y:LineStyle color="#808080" type="line" width="1.0"/>
          <y:Arrows source="none" target="none"/>
          <y:BendStyle smoothed="false"/>
        </y:PolyLineEdge>
      </data>
    </edge>
    <edge id="e42" source="n75" target="n225">
      <data key="d9">
        <y:PolyLineEdge>
          <y:Path sx="0.0" sy="0.0" tx="0.0" ty="0.0"/>
          <y:LineStyle color="#808080" type="line" width="1.0"/>
          <y:Arrows source="none" target="none"/>
          <y:BendStyle smoothed="false"/>
        </y:PolyLineEdge>
      </data>
    </edge>
    <edge id="e43" source="n39" target="n153">
      <data key="d9">
        <y:PolyLineEdge>
          <y:Path sx="0.0" sy="0.0" tx="0.0" ty="0.0"/>
          <y:LineStyle color="#808080" type="line" width="1.0"/>
          <y:Arrows source="none" target="none"/>
          <y:BendStyle smoothed="false"/>
        </y:PolyLineEdge>
      </data>
    </edge>
    <edge id="e44" source="n1" target="n178">
      <data key="d9">
        <y:PolyLineEdge>
          <y:Path sx="0.0" sy="0.0" tx="0.0" ty="0.0"/>
          <y:LineStyle color="#808080" type="line" width="1.0"/>
          <y:Arrows source="none" target="none"/>
          <y:BendStyle smoothed="false"/>
        </y:PolyLineEdge>
      </data>
    </edge>
    <edge id="e45" source="n105" target="n20">
      <data key="d9">
        <y:PolyLineEdge>
          <y:Path sx="0.0" sy="0.0" tx="0.0" ty="0.0"/>
          <y:LineStyle color="#808080" type="line" width="1.0"/>
          <y:Arrows source="none" target="none"/>
          <y:BendStyle smoothed="false"/>
        </y:PolyLineEdge>
      </data>
    </edge>
    <edge id="e46" source="n105" target="n210">
      <data key="d9">
        <y:PolyLineEdge>
          <y:Path sx="0.0" sy="0.0" tx="0.0" ty="0.0"/>
          <y:LineStyle color="#808080" type="line" width="1.0"/>
          <y:Arrows source="none" target="none"/>
          <y:BendStyle smoothed="false"/>
        </y:PolyLineEdge>
      </data>
    </edge>
    <edge id="e47" source="n156" target="n49">
      <data key="d9">
        <y:PolyLineEdge>
          <y:Path sx="0.0" sy="0.0" tx="0.0" ty="0.0"/>
          <y:LineStyle color="#808080" type="line" width="1.0"/>
          <y:Arrows source="none" target="none"/>
          <y:BendStyle smoothed="false"/>
        </y:PolyLineEdge>
      </data>
    </edge>
    <edge id="e48" source="n132" target="n125">
      <data key="d9">
        <y:PolyLineEdge>
          <y:Path sx="0.0" sy="0.0" tx="0.0" ty="0.0"/>
          <y:LineStyle color="#808080" type="line" width="1.0"/>
          <y:Arrows source="none" target="none"/>
          <y:BendStyle smoothed="false"/>
        </y:PolyLineEdge>
      </data>
    </edge>
    <edge id="e49" source="n97" target="n26">
      <data key="d9">
        <y:PolyLineEdge>
          <y:Path sx="0.0" sy="0.0" tx="0.0" ty="0.0"/>
          <y:LineStyle color="#808080" type="line" width="1.0"/>
          <y:Arrows source="none" target="none"/>
          <y:BendStyle smoothed="false"/>
        </y:PolyLineEdge>
      </data>
    </edge>
    <edge id="e50" source="n97" target="n110">
      <data key="d9">
        <y:PolyLineEdge>
          <y:Path sx="0.0" sy="0.0" tx="0.0" ty="0.0"/>
          <y:LineStyle color="#808080" type="line" width="1.0"/>
          <y:Arrows source="none" target="none"/>
          <y:BendStyle smoothed="false"/>
        </y:PolyLineEdge>
      </data>
    </edge>
    <edge id="e51" source="n119" target="n153">
      <data key="d9">
        <y:PolyLineEdge>
          <y:Path sx="0.0" sy="0.0" tx="0.0" ty="0.0"/>
          <y:LineStyle color="#808080" type="line" width="1.0"/>
          <y:Arrows source="none" target="none"/>
          <y:BendStyle smoothed="false"/>
        </y:PolyLineEdge>
      </data>
    </edge>
    <edge id="e52" source="n186" target="n211">
      <data key="d9">
        <y:PolyLineEdge>
          <y:Path sx="0.0" sy="0.0" tx="0.0" ty="0.0"/>
          <y:LineStyle color="#808080" type="line" width="1.0"/>
          <y:Arrows source="none" target="none"/>
          <y:BendStyle smoothed="false"/>
        </y:PolyLineEdge>
      </data>
    </edge>
    <edge id="e53" source="n67" target="n184">
      <data key="d9">
        <y:PolyLineEdge>
          <y:Path sx="0.0" sy="0.0" tx="0.0" ty="0.0"/>
          <y:LineStyle color="#808080" type="line" width="1.0"/>
          <y:Arrows source="none" target="none"/>
          <y:BendStyle smoothed="false"/>
        </y:PolyLineEdge>
      </data>
    </edge>
    <edge id="e54" source="n141" target="n52">
      <data key="d9">
        <y:PolyLineEdge>
          <y:Path sx="0.0" sy="0.0" tx="0.0" ty="0.0"/>
          <y:LineStyle color="#808080" type="line" width="1.0"/>
          <y:Arrows source="none" target="none"/>
          <y:BendStyle smoothed="false"/>
        </y:PolyLineEdge>
      </data>
    </edge>
    <edge id="e55" source="n75" target="n100">
      <data key="d9">
        <y:PolyLineEdge>
          <y:Path sx="0.0" sy="0.0" tx="0.0" ty="0.0"/>
          <y:LineStyle color="#808080" type="line" width="1.0"/>
          <y:Arrows source="none" target="none"/>
          <y:BendStyle smoothed="false"/>
        </y:PolyLineEdge>
      </data>
    </edge>
    <edge id="e56" source="n141" target="n26">
      <data key="d9">
        <y:PolyLineEdge>
          <y:Path sx="0.0" sy="0.0" tx="0.0" ty="0.0"/>
          <y:LineStyle color="#808080" type="line" width="3.0"/>
          <y:Arrows source="none" target="none"/>
          <y:BendStyle smoothed="false"/>
        </y:PolyLineEdge>
      </data>
    </edge>
    <edge id="e57" source="n135" target="n93">
      <data key="d9">
        <y:PolyLineEdge>
          <y:Path sx="0.0" sy="0.0" tx="0.0" ty="0.0"/>
          <y:LineStyle color="#808080" type="line" width="1.0"/>
          <y:Arrows source="none" target="none"/>
          <y:BendStyle smoothed="false"/>
        </y:PolyLineEdge>
      </data>
    </edge>
    <edge id="e58" source="n135" target="n113">
      <data key="d9">
        <y:PolyLineEdge>
          <y:Path sx="0.0" sy="0.0" tx="0.0" ty="0.0"/>
          <y:LineStyle color="#808080" type="line" width="1.0"/>
          <y:Arrows source="none" target="none"/>
          <y:BendStyle smoothed="false"/>
        </y:PolyLineEdge>
      </data>
    </edge>
    <edge id="e59" source="n186" target="n71">
      <data key="d9">
        <y:PolyLineEdge>
          <y:Path sx="0.0" sy="0.0" tx="0.0" ty="0.0"/>
          <y:LineStyle color="#808080" type="line" width="1.0"/>
          <y:Arrows source="none" target="none"/>
          <y:BendStyle smoothed="false"/>
        </y:PolyLineEdge>
      </data>
    </edge>
    <edge id="e60" source="n57" target="n177">
      <data key="d9">
        <y:PolyLineEdge>
          <y:Path sx="0.0" sy="0.0" tx="0.0" ty="0.0"/>
          <y:LineStyle color="#808080" type="line" width="1.0"/>
          <y:Arrows source="none" target="none"/>
          <y:BendStyle smoothed="false"/>
        </y:PolyLineEdge>
      </data>
    </edge>
    <edge id="e61" source="n7" target="n153">
      <data key="d9">
        <y:PolyLineEdge>
          <y:Path sx="0.0" sy="0.0" tx="0.0" ty="0.0"/>
          <y:LineStyle color="#808080" type="line" width="2.0"/>
          <y:Arrows source="none" target="none"/>
          <y:BendStyle smoothed="false"/>
        </y:PolyLineEdge>
      </data>
    </edge>
    <edge id="e62" source="n163" target="n174">
      <data key="d9">
        <y:PolyLineEdge>
          <y:Path sx="0.0" sy="0.0" tx="0.0" ty="0.0"/>
          <y:LineStyle color="#808080" type="line" width="1.0"/>
          <y:Arrows source="none" target="none"/>
          <y:BendStyle smoothed="false"/>
        </y:PolyLineEdge>
      </data>
    </edge>
    <edge id="e63" source="n135" target="n202">
      <data key="d9">
        <y:PolyLineEdge>
          <y:Path sx="0.0" sy="0.0" tx="0.0" ty="0.0"/>
          <y:LineStyle color="#808080" type="line" width="2.0"/>
          <y:Arrows source="none" target="none"/>
          <y:BendStyle smoothed="false"/>
        </y:PolyLineEdge>
      </data>
    </edge>
    <edge id="e64" source="n95" target="n179">
      <data key="d9">
        <y:PolyLineEdge>
          <y:Path sx="0.0" sy="0.0" tx="0.0" ty="0.0"/>
          <y:LineStyle color="#808080" type="line" width="1.0"/>
          <y:Arrows source="none" target="none"/>
          <y:BendStyle smoothed="false"/>
        </y:PolyLineEdge>
      </data>
    </edge>
    <edge id="e65" source="n135" target="n180">
      <data key="d9">
        <y:PolyLineEdge>
          <y:Path sx="0.0" sy="0.0" tx="0.0" ty="0.0"/>
          <y:LineStyle color="#808080" type="line" width="1.0"/>
          <y:Arrows source="none" target="none"/>
          <y:BendStyle smoothed="false"/>
        </y:PolyLineEdge>
      </data>
    </edge>
    <edge id="e66" source="n197" target="n142">
      <data key="d9">
        <y:PolyLineEdge>
          <y:Path sx="0.0" sy="0.0" tx="0.0" ty="0.0"/>
          <y:LineStyle color="#808080" type="line" width="1.0"/>
          <y:Arrows source="none" target="none"/>
          <y:BendStyle smoothed="false"/>
        </y:PolyLineEdge>
      </data>
    </edge>
    <edge id="e67" source="n105" target="n153">
      <data key="d9">
        <y:PolyLineEdge>
          <y:Path sx="0.0" sy="0.0" tx="0.0" ty="0.0"/>
          <y:LineStyle color="#808080" type="line" width="1.0"/>
          <y:Arrows source="none" target="none"/>
          <y:BendStyle smoothed="false"/>
        </y:PolyLineEdge>
      </data>
    </edge>
    <edge id="e68" source="n80" target="n179">
      <data key="d9">
        <y:PolyLineEdge>
          <y:Path sx="0.0" sy="0.0" tx="0.0" ty="0.0"/>
          <y:LineStyle color="#808080" type="line" width="1.0"/>
          <y:Arrows source="none" target="none"/>
          <y:BendStyle smoothed="false"/>
        </y:PolyLineEdge>
      </data>
    </edge>
    <edge id="e69" source="n163" target="n234">
      <data key="d9">
        <y:PolyLineEdge>
          <y:Path sx="0.0" sy="0.0" tx="0.0" ty="0.0"/>
          <y:LineStyle color="#808080" type="line" width="1.0"/>
          <y:Arrows source="none" target="none"/>
          <y:BendStyle smoothed="false"/>
        </y:PolyLineEdge>
      </data>
    </edge>
    <edge id="e70" source="n176" target="n181">
      <data key="d9">
        <y:PolyLineEdge>
          <y:Path sx="0.0" sy="0.0" tx="0.0" ty="0.0"/>
          <y:LineStyle color="#808080" type="line" width="1.0"/>
          <y:Arrows source="none" target="none"/>
          <y:BendStyle smoothed="false"/>
        </y:PolyLineEdge>
      </data>
    </edge>
    <edge id="e71" source="n147" target="n33">
      <data key="d9">
        <y:PolyLineEdge>
          <y:Path sx="0.0" sy="0.0" tx="0.0" ty="0.0"/>
          <y:LineStyle color="#808080" type="line" width="2.0"/>
          <y:Arrows source="none" target="none"/>
          <y:BendStyle smoothed="false"/>
        </y:PolyLineEdge>
      </data>
    </edge>
    <edge id="e72" source="n53" target="n52">
      <data key="d9">
        <y:PolyLineEdge>
          <y:Path sx="0.0" sy="0.0" tx="0.0" ty="0.0"/>
          <y:LineStyle color="#808080" type="line" width="1.0"/>
          <y:Arrows source="none" target="none"/>
          <y:BendStyle smoothed="false"/>
        </y:PolyLineEdge>
      </data>
    </edge>
    <edge id="e73" source="n75" target="n38">
      <data key="d9">
        <y:PolyLineEdge>
          <y:Path sx="0.0" sy="0.0" tx="0.0" ty="0.0"/>
          <y:LineStyle color="#808080" type="line" width="2.0"/>
          <y:Arrows source="none" target="none"/>
          <y:BendStyle smoothed="false"/>
        </y:PolyLineEdge>
      </data>
    </edge>
    <edge id="e74" source="n217" target="n226">
      <data key="d9">
        <y:PolyLineEdge>
          <y:Path sx="0.0" sy="0.0" tx="0.0" ty="0.0"/>
          <y:LineStyle color="#808080" type="line" width="1.0"/>
          <y:Arrows source="none" target="none"/>
          <y:BendStyle smoothed="false"/>
        </y:PolyLineEdge>
      </data>
    </edge>
    <edge id="e75" source="n147" target="n153">
      <data key="d9">
        <y:PolyLineEdge>
          <y:Path sx="0.0" sy="0.0" tx="0.0" ty="0.0"/>
          <y:LineStyle color="#808080" type="line" width="2.0"/>
          <y:Arrows source="none" target="none"/>
          <y:BendStyle smoothed="false"/>
        </y:PolyLineEdge>
      </data>
    </edge>
    <edge id="e76" source="n54" target="n25">
      <data key="d9">
        <y:PolyLineEdge>
          <y:Path sx="0.0" sy="0.0" tx="0.0" ty="0.0"/>
          <y:LineStyle color="#808080" type="line" width="1.0"/>
          <y:Arrows source="none" target="none"/>
          <y:BendStyle smoothed="false"/>
        </y:PolyLineEdge>
      </data>
    </edge>
    <edge id="e77" source="n66" target="n179">
      <data key="d9">
        <y:PolyLineEdge>
          <y:Path sx="0.0" sy="0.0" tx="0.0" ty="0.0"/>
          <y:LineStyle color="#808080" type="line" width="1.0"/>
          <y:Arrows source="none" target="none"/>
          <y:BendStyle smoothed="false"/>
        </y:PolyLineEdge>
      </data>
    </edge>
    <edge id="e78" source="n141" target="n10">
      <data key="d9">
        <y:PolyLineEdge>
          <y:Path sx="0.0" sy="0.0" tx="0.0" ty="0.0"/>
          <y:LineStyle color="#808080" type="line" width="1.0"/>
          <y:Arrows source="none" target="none"/>
          <y:BendStyle smoothed="false"/>
        </y:PolyLineEdge>
      </data>
    </edge>
    <edge id="e79" source="n141" target="n35">
      <data key="d9">
        <y:PolyLineEdge>
          <y:Path sx="0.0" sy="0.0" tx="0.0" ty="0.0"/>
          <y:LineStyle color="#808080" type="line" width="1.0"/>
          <y:Arrows source="none" target="none"/>
          <y:BendStyle smoothed="false"/>
        </y:PolyLineEdge>
      </data>
    </edge>
    <edge id="e80" source="n60" target="n179">
      <data key="d9">
        <y:PolyLineEdge>
          <y:Path sx="0.0" sy="0.0" tx="0.0" ty="0.0"/>
          <y:LineStyle color="#808080" type="line" width="1.0"/>
          <y:Arrows source="none" target="none"/>
          <y:BendStyle smoothed="false"/>
        </y:PolyLineEdge>
      </data>
    </edge>
    <edge id="e81" source="n30" target="n79">
      <data key="d9">
        <y:PolyLineEdge>
          <y:Path sx="0.0" sy="0.0" tx="0.0" ty="0.0"/>
          <y:LineStyle color="#808080" type="line" width="1.0"/>
          <y:Arrows source="none" target="none"/>
          <y:BendStyle smoothed="false"/>
        </y:PolyLineEdge>
      </data>
    </edge>
    <edge id="e82" source="n75" target="n191">
      <data key="d9">
        <y:PolyLineEdge>
          <y:Path sx="0.0" sy="0.0" tx="0.0" ty="0.0"/>
          <y:LineStyle color="#808080" type="line" width="1.0"/>
          <y:Arrows source="none" target="none"/>
          <y:BendStyle smoothed="false"/>
        </y:PolyLineEdge>
      </data>
    </edge>
    <edge id="e83" source="n102" target="n104">
      <data key="d9">
        <y:PolyLineEdge>
          <y:Path sx="0.0" sy="0.0" tx="0.0" ty="0.0"/>
          <y:LineStyle color="#808080" type="line" width="1.0"/>
          <y:Arrows source="none" target="none"/>
          <y:BendStyle smoothed="false"/>
        </y:PolyLineEdge>
      </data>
    </edge>
    <edge id="e84" source="n53" target="n153">
      <data key="d9">
        <y:PolyLineEdge>
          <y:Path sx="0.0" sy="0.0" tx="0.0" ty="0.0"/>
          <y:LineStyle color="#808080" type="line" width="2.0"/>
          <y:Arrows source="none" target="none"/>
          <y:BendStyle smoothed="false"/>
        </y:PolyLineEdge>
      </data>
    </edge>
    <edge id="e85" source="n188" target="n5">
      <data key="d9">
        <y:PolyLineEdge>
          <y:Path sx="0.0" sy="0.0" tx="0.0" ty="0.0"/>
          <y:LineStyle color="#808080" type="line" width="1.0"/>
          <y:Arrows source="none" target="none"/>
          <y:BendStyle smoothed="false"/>
        </y:PolyLineEdge>
      </data>
    </edge>
    <edge id="e86" source="n15" target="n33">
      <data key="d9">
        <y:PolyLineEdge>
          <y:Path sx="0.0" sy="0.0" tx="0.0" ty="0.0"/>
          <y:LineStyle color="#808080" type="line" width="2.0"/>
          <y:Arrows source="none" target="none"/>
          <y:BendStyle smoothed="false"/>
        </y:PolyLineEdge>
      </data>
    </edge>
    <edge id="e87" source="n135" target="n221">
      <data key="d9">
        <y:PolyLineEdge>
          <y:Path sx="0.0" sy="0.0" tx="0.0" ty="0.0"/>
          <y:LineStyle color="#808080" type="line" width="1.0"/>
          <y:Arrows source="none" target="none"/>
          <y:BendStyle smoothed="false"/>
        </y:PolyLineEdge>
      </data>
    </edge>
    <edge id="e88" source="n197" target="n16">
      <data key="d9">
        <y:PolyLineEdge>
          <y:Path sx="0.0" sy="0.0" tx="0.0" ty="0.0"/>
          <y:LineStyle color="#808080" type="line" width="1.0"/>
          <y:Arrows source="none" target="none"/>
          <y:BendStyle smoothed="false"/>
        </y:PolyLineEdge>
      </data>
    </edge>
    <edge id="e89" source="n64" target="n94">
      <data key="d9">
        <y:PolyLineEdge>
          <y:Path sx="0.0" sy="0.0" tx="0.0" ty="0.0"/>
          <y:LineStyle color="#808080" type="line" width="1.0"/>
          <y:Arrows source="none" target="none"/>
          <y:BendStyle smoothed="false"/>
        </y:PolyLineEdge>
      </data>
    </edge>
    <edge id="e90" source="n197" target="n3">
      <data key="d9">
        <y:PolyLineEdge>
          <y:Path sx="0.0" sy="0.0" tx="0.0" ty="0.0"/>
          <y:LineStyle color="#808080" type="line" width="1.0"/>
          <y:Arrows source="none" target="none"/>
          <y:BendStyle smoothed="false"/>
        </y:PolyLineEdge>
      </data>
    </edge>
    <edge id="e91" source="n186" target="n232">
      <data key="d9">
        <y:PolyLineEdge>
          <y:Path sx="0.0" sy="0.0" tx="0.0" ty="0.0"/>
          <y:LineStyle color="#808080" type="line" width="1.0"/>
          <y:Arrows source="none" target="none"/>
          <y:BendStyle smoothed="false"/>
        </y:PolyLineEdge>
      </data>
    </edge>
    <edge id="e92" source="n62" target="n170">
      <data key="d9">
        <y:PolyLineEdge>
          <y:Path sx="0.0" sy="0.0" tx="0.0" ty="0.0"/>
          <y:LineStyle color="#808080" type="line" width="1.0"/>
          <y:Arrows source="none" target="none"/>
          <y:BendStyle smoothed="false"/>
        </y:PolyLineEdge>
      </data>
    </edge>
    <edge id="e93" source="n186" target="n113">
      <data key="d9">
        <y:PolyLineEdge>
          <y:Path sx="0.0" sy="0.0" tx="0.0" ty="0.0"/>
          <y:LineStyle color="#808080" type="line" width="1.0"/>
          <y:Arrows source="none" target="none"/>
          <y:BendStyle smoothed="false"/>
        </y:PolyLineEdge>
      </data>
    </edge>
    <edge id="e94" source="n54" target="n214">
      <data key="d9">
        <y:PolyLineEdge>
          <y:Path sx="0.0" sy="0.0" tx="0.0" ty="0.0"/>
          <y:LineStyle color="#808080" type="line" width="1.0"/>
          <y:Arrows source="none" target="none"/>
          <y:BendStyle smoothed="false"/>
        </y:PolyLineEdge>
      </data>
    </edge>
    <edge id="e95" source="n213" target="n115">
      <data key="d9">
        <y:PolyLineEdge>
          <y:Path sx="0.0" sy="0.0" tx="0.0" ty="0.0"/>
          <y:LineStyle color="#808080" type="line" width="3.0"/>
          <y:Arrows source="none" target="none"/>
          <y:BendStyle smoothed="false"/>
        </y:PolyLineEdge>
      </data>
    </edge>
    <edge id="e96" source="n135" target="n159">
      <data key="d9">
        <y:PolyLineEdge>
          <y:Path sx="0.0" sy="0.0" tx="0.0" ty="0.0"/>
          <y:LineStyle color="#808080" type="line" width="1.0"/>
          <y:Arrows source="none" target="none"/>
          <y:BendStyle smoothed="false"/>
        </y:PolyLineEdge>
      </data>
    </edge>
    <edge id="e97" source="n217" target="n211">
      <data key="d9">
        <y:PolyLineEdge>
          <y:Path sx="0.0" sy="0.0" tx="0.0" ty="0.0"/>
          <y:LineStyle color="#808080" type="line" width="1.0"/>
          <y:Arrows source="none" target="none"/>
          <y:BendStyle smoothed="false"/>
        </y:PolyLineEdge>
      </data>
    </edge>
    <edge id="e98" source="n207" target="n153">
      <data key="d9">
        <y:PolyLineEdge>
          <y:Path sx="0.0" sy="0.0" tx="0.0" ty="0.0"/>
          <y:LineStyle color="#808080" type="line" width="1.0"/>
          <y:Arrows source="none" target="none"/>
          <y:BendStyle smoothed="false"/>
        </y:PolyLineEdge>
      </data>
    </edge>
    <edge id="e99" source="n105" target="n61">
      <data key="d9">
        <y:PolyLineEdge>
          <y:Path sx="0.0" sy="0.0" tx="0.0" ty="0.0"/>
          <y:LineStyle color="#808080" type="line" width="1.0"/>
          <y:Arrows source="none" target="none"/>
          <y:BendStyle smoothed="false"/>
        </y:PolyLineEdge>
      </data>
    </edge>
    <edge id="e100" source="n54" target="n162">
      <data key="d9">
        <y:PolyLineEdge>
          <y:Path sx="0.0" sy="0.0" tx="0.0" ty="0.0"/>
          <y:LineStyle color="#808080" type="line" width="4.0"/>
          <y:Arrows source="none" target="none"/>
          <y:BendStyle smoothed="false"/>
        </y:PolyLineEdge>
      </data>
    </edge>
    <edge id="e101" source="n1" target="n173">
      <data key="d9">
        <y:PolyLineEdge>
          <y:Path sx="0.0" sy="0.0" tx="0.0" ty="0.0"/>
          <y:LineStyle color="#808080" type="line" width="1.0"/>
          <y:Arrows source="none" target="none"/>
          <y:BendStyle smoothed="false"/>
        </y:PolyLineEdge>
      </data>
    </edge>
    <edge id="e102" source="n141" target="n228">
      <data key="d9">
        <y:PolyLineEdge>
          <y:Path sx="0.0" sy="0.0" tx="0.0" ty="0.0"/>
          <y:LineStyle color="#808080" type="line" width="1.0"/>
          <y:Arrows source="none" target="none"/>
          <y:BendStyle smoothed="false"/>
        </y:PolyLineEdge>
      </data>
    </edge>
    <edge id="e103" source="n72" target="n38">
      <data key="d9">
        <y:PolyLineEdge>
          <y:Path sx="0.0" sy="0.0" tx="0.0" ty="0.0"/>
          <y:LineStyle color="#808080" type="line" width="1.0"/>
          <y:Arrows source="none" target="none"/>
          <y:BendStyle smoothed="false"/>
        </y:PolyLineEdge>
      </data>
    </edge>
    <edge id="e104" source="n163" target="n108">
      <data key="d9">
        <y:PolyLineEdge>
          <y:Path sx="0.0" sy="0.0" tx="0.0" ty="0.0"/>
          <y:LineStyle color="#808080" type="line" width="1.0"/>
          <y:Arrows source="none" target="none"/>
          <y:BendStyle smoothed="false"/>
        </y:PolyLineEdge>
      </data>
    </edge>
    <edge id="e105" source="n87" target="n168">
      <data key="d9">
        <y:PolyLineEdge>
          <y:Path sx="0.0" sy="0.0" tx="0.0" ty="0.0"/>
          <y:LineStyle color="#808080" type="line" width="1.0"/>
          <y:Arrows source="none" target="none"/>
          <y:BendStyle smoothed="false"/>
        </y:PolyLineEdge>
      </data>
    </edge>
    <edge id="e106" source="n133" target="n226">
      <data key="d9">
        <y:PolyLineEdge>
          <y:Path sx="0.0" sy="0.0" tx="0.0" ty="0.0"/>
          <y:LineStyle color="#808080" type="line" width="1.0"/>
          <y:Arrows source="none" target="none"/>
          <y:BendStyle smoothed="false"/>
        </y:PolyLineEdge>
      </data>
    </edge>
    <edge id="e107" source="n62" target="n116">
      <data key="d9">
        <y:PolyLineEdge>
          <y:Path sx="0.0" sy="0.0" tx="0.0" ty="0.0"/>
          <y:LineStyle color="#808080" type="line" width="1.0"/>
          <y:Arrows source="none" target="none"/>
          <y:BendStyle smoothed="false"/>
        </y:PolyLineEdge>
      </data>
    </edge>
    <edge id="e108" source="n163" target="n0">
      <data key="d9">
        <y:PolyLineEdge>
          <y:Path sx="0.0" sy="0.0" tx="0.0" ty="0.0"/>
          <y:LineStyle color="#808080" type="line" width="1.0"/>
          <y:Arrows source="none" target="none"/>
          <y:BendStyle smoothed="false"/>
        </y:PolyLineEdge>
      </data>
    </edge>
    <edge id="e109" source="n145" target="n78">
      <data key="d9">
        <y:PolyLineEdge>
          <y:Path sx="0.0" sy="0.0" tx="0.0" ty="0.0"/>
          <y:LineStyle color="#808080" type="line" width="1.0"/>
          <y:Arrows source="none" target="none"/>
          <y:BendStyle smoothed="false"/>
        </y:PolyLineEdge>
      </data>
    </edge>
    <edge id="e110" source="n62" target="n183">
      <data key="d9">
        <y:PolyLineEdge>
          <y:Path sx="0.0" sy="0.0" tx="0.0" ty="0.0"/>
          <y:LineStyle color="#808080" type="line" width="3.0"/>
          <y:Arrows source="none" target="none"/>
          <y:BendStyle smoothed="false"/>
        </y:PolyLineEdge>
      </data>
    </edge>
    <edge id="e111" source="n213" target="n162">
      <data key="d9">
        <y:PolyLineEdge>
          <y:Path sx="0.0" sy="0.0" tx="0.0" ty="0.0"/>
          <y:LineStyle color="#808080" type="line" width="1.0"/>
          <y:Arrows source="none" target="none"/>
          <y:BendStyle smoothed="false"/>
        </y:PolyLineEdge>
      </data>
    </edge>
    <edge id="e112" source="n75" target="n182">
      <data key="d9">
        <y:PolyLineEdge>
          <y:Path sx="0.0" sy="0.0" tx="0.0" ty="0.0"/>
          <y:LineStyle color="#808080" type="line" width="1.0"/>
          <y:Arrows source="none" target="none"/>
          <y:BendStyle smoothed="false"/>
        </y:PolyLineEdge>
      </data>
    </edge>
    <edge id="e113" source="n105" target="n219">
      <data key="d9">
        <y:PolyLineEdge>
          <y:Path sx="0.0" sy="0.0" tx="0.0" ty="0.0"/>
          <y:LineStyle color="#808080" type="line" width="1.0"/>
          <y:Arrows source="none" target="none"/>
          <y:BendStyle smoothed="false"/>
        </y:PolyLineEdge>
      </data>
    </edge>
    <edge id="e114" source="n198" target="n179">
      <data key="d9">
        <y:PolyLineEdge>
          <y:Path sx="0.0" sy="0.0" tx="0.0" ty="0.0"/>
          <y:LineStyle color="#808080" type="line" width="1.0"/>
          <y:Arrows source="none" target="none"/>
          <y:BendStyle smoothed="false"/>
        </y:PolyLineEdge>
      </data>
    </edge>
    <edge id="e115" source="n123" target="n187">
      <data key="d9">
        <y:PolyLineEdge>
          <y:Path sx="0.0" sy="0.0" tx="0.0" ty="0.0"/>
          <y:LineStyle color="#808080" type="line" width="1.0"/>
          <y:Arrows source="none" target="none"/>
          <y:BendStyle smoothed="false"/>
        </y:PolyLineEdge>
      </data>
    </edge>
    <edge id="e116" source="n47" target="n93">
      <data key="d9">
        <y:PolyLineEdge>
          <y:Path sx="0.0" sy="0.0" tx="0.0" ty="0.0"/>
          <y:LineStyle color="#808080" type="line" width="1.0"/>
          <y:Arrows source="none" target="none"/>
          <y:BendStyle smoothed="false"/>
        </y:PolyLineEdge>
      </data>
    </edge>
    <edge id="e117" source="n135" target="n172">
      <data key="d9">
        <y:PolyLineEdge>
          <y:Path sx="0.0" sy="0.0" tx="0.0" ty="0.0"/>
          <y:LineStyle color="#808080" type="line" width="1.0"/>
          <y:Arrows source="none" target="none"/>
          <y:BendStyle smoothed="false"/>
        </y:PolyLineEdge>
      </data>
    </edge>
    <edge id="e118" source="n163" target="n74">
      <data key="d9">
        <y:PolyLineEdge>
          <y:Path sx="0.0" sy="0.0" tx="0.0" ty="0.0"/>
          <y:LineStyle color="#808080" type="line" width="1.0"/>
          <y:Arrows source="none" target="none"/>
          <y:BendStyle smoothed="false"/>
        </y:PolyLineEdge>
      </data>
    </edge>
    <edge id="e119" source="n60" target="n237">
      <data key="d9">
        <y:PolyLineEdge>
          <y:Path sx="0.0" sy="0.0" tx="0.0" ty="0.0"/>
          <y:LineStyle color="#808080" type="line" width="1.0"/>
          <y:Arrows source="none" target="none"/>
          <y:BendStyle smoothed="false"/>
        </y:PolyLineEdge>
      </data>
    </edge>
    <edge id="e120" source="n97" target="n126">
      <data key="d9">
        <y:PolyLineEdge>
          <y:Path sx="0.0" sy="0.0" tx="0.0" ty="0.0"/>
          <y:LineStyle color="#808080" type="line" width="1.0"/>
          <y:Arrows source="none" target="none"/>
          <y:BendStyle smoothed="false"/>
        </y:PolyLineEdge>
      </data>
    </edge>
    <edge id="e121" source="n186" target="n206">
      <data key="d9">
        <y:PolyLineEdge>
          <y:Path sx="0.0" sy="0.0" tx="0.0" ty="0.0"/>
          <y:LineStyle color="#808080" type="line" width="1.0"/>
          <y:Arrows source="none" target="none"/>
          <y:BendStyle smoothed="false"/>
        </y:PolyLineEdge>
      </data>
    </edge>
    <edge id="e122" source="n197" target="n12">
      <data key="d9">
        <y:PolyLineEdge>
          <y:Path sx="0.0" sy="0.0" tx="0.0" ty="0.0"/>
          <y:LineStyle color="#808080" type="line" width="2.0"/>
          <y:Arrows source="none" target="none"/>
          <y:BendStyle smoothed="false"/>
        </y:PolyLineEdge>
      </data>
    </edge>
    <edge id="e123" source="n7" target="n4">
      <data key="d9">
        <y:PolyLineEdge>
          <y:Path sx="0.0" sy="0.0" tx="0.0" ty="0.0"/>
          <y:LineStyle color="#808080" type="line" width="1.0"/>
          <y:Arrows source="none" target="none"/>
          <y:BendStyle smoothed="false"/>
        </y:PolyLineEdge>
      </data>
    </edge>
    <edge id="e124" source="n176" target="n138">
      <data key="d9">
        <y:PolyLineEdge>
          <y:Path sx="0.0" sy="0.0" tx="0.0" ty="0.0"/>
          <y:LineStyle color="#808080" type="line" width="1.0"/>
          <y:Arrows source="none" target="none"/>
          <y:BendStyle smoothed="false"/>
        </y:PolyLineEdge>
      </data>
    </edge>
    <edge id="e125" source="n111" target="n149">
      <data key="d9">
        <y:PolyLineEdge>
          <y:Path sx="0.0" sy="0.0" tx="0.0" ty="0.0"/>
          <y:LineStyle color="#808080" type="line" width="1.0"/>
          <y:Arrows source="none" target="none"/>
          <y:BendStyle smoothed="false"/>
        </y:PolyLineEdge>
      </data>
    </edge>
    <edge id="e126" source="n197" target="n127">
      <data key="d9">
        <y:PolyLineEdge>
          <y:Path sx="0.0" sy="0.0" tx="0.0" ty="0.0"/>
          <y:LineStyle color="#808080" type="line" width="1.0"/>
          <y:Arrows source="none" target="none"/>
          <y:BendStyle smoothed="false"/>
        </y:PolyLineEdge>
      </data>
    </edge>
    <edge id="e127" source="n92" target="n118">
      <data key="d9">
        <y:PolyLineEdge>
          <y:Path sx="0.0" sy="0.0" tx="0.0" ty="0.0"/>
          <y:LineStyle color="#808080" type="line" width="1.0"/>
          <y:Arrows source="none" target="none"/>
          <y:BendStyle smoothed="false"/>
        </y:PolyLineEdge>
      </data>
    </edge>
    <edge id="e128" source="n54" target="n206">
      <data key="d9">
        <y:PolyLineEdge>
          <y:Path sx="0.0" sy="0.0" tx="0.0" ty="0.0"/>
          <y:LineStyle color="#808080" type="line" width="1.0"/>
          <y:Arrows source="none" target="none"/>
          <y:BendStyle smoothed="false"/>
        </y:PolyLineEdge>
      </data>
    </edge>
    <edge id="e129" source="n62" target="n149">
      <data key="d9">
        <y:PolyLineEdge>
          <y:Path sx="0.0" sy="0.0" tx="0.0" ty="0.0"/>
          <y:LineStyle color="#808080" type="line" width="4.0"/>
          <y:Arrows source="none" target="none"/>
          <y:BendStyle smoothed="false"/>
        </y:PolyLineEdge>
      </data>
    </edge>
    <edge id="e130" source="n154" target="n179">
      <data key="d9">
        <y:PolyLineEdge>
          <y:Path sx="0.0" sy="0.0" tx="0.0" ty="0.0"/>
          <y:LineStyle color="#808080" type="line" width="1.0"/>
          <y:Arrows source="none" target="none"/>
          <y:BendStyle smoothed="false"/>
        </y:PolyLineEdge>
      </data>
    </edge>
    <edge id="e131" source="n54" target="n215">
      <data key="d9">
        <y:PolyLineEdge>
          <y:Path sx="0.0" sy="0.0" tx="0.0" ty="0.0"/>
          <y:LineStyle color="#808080" type="line" width="1.0"/>
          <y:Arrows source="none" target="none"/>
          <y:BendStyle smoothed="false"/>
        </y:PolyLineEdge>
      </data>
    </edge>
    <edge id="e132" source="n163" target="n149">
      <data key="d9">
        <y:PolyLineEdge>
          <y:Path sx="0.0" sy="0.0" tx="0.0" ty="0.0"/>
          <y:LineStyle color="#808080" type="line" width="2.0"/>
          <y:Arrows source="none" target="none"/>
          <y:BendStyle smoothed="false"/>
        </y:PolyLineEdge>
      </data>
    </edge>
    <edge id="e133" source="n60" target="n115">
      <data key="d9">
        <y:PolyLineEdge>
          <y:Path sx="0.0" sy="0.0" tx="0.0" ty="0.0"/>
          <y:LineStyle color="#808080" type="line" width="1.0"/>
          <y:Arrows source="none" target="none"/>
          <y:BendStyle smoothed="false"/>
        </y:PolyLineEdge>
      </data>
    </edge>
    <edge id="e134" source="n60" target="n63">
      <data key="d9">
        <y:PolyLineEdge>
          <y:Path sx="0.0" sy="0.0" tx="0.0" ty="0.0"/>
          <y:LineStyle color="#808080" type="line" width="1.0"/>
          <y:Arrows source="none" target="none"/>
          <y:BendStyle smoothed="false"/>
        </y:PolyLineEdge>
      </data>
    </edge>
    <edge id="e135" source="n165" target="n150">
      <data key="d9">
        <y:PolyLineEdge>
          <y:Path sx="0.0" sy="0.0" tx="0.0" ty="0.0"/>
          <y:LineStyle color="#808080" type="line" width="1.0"/>
          <y:Arrows source="none" target="none"/>
          <y:BendStyle smoothed="false"/>
        </y:PolyLineEdge>
      </data>
    </edge>
    <edge id="e136" source="n143" target="n140">
      <data key="d9">
        <y:PolyLineEdge>
          <y:Path sx="0.0" sy="0.0" tx="0.0" ty="0.0"/>
          <y:LineStyle color="#808080" type="line" width="1.0"/>
          <y:Arrows source="none" target="none"/>
          <y:BendStyle smoothed="false"/>
        </y:PolyLineEdge>
      </data>
    </edge>
    <edge id="e137" source="n87" target="n228">
      <data key="d9">
        <y:PolyLineEdge>
          <y:Path sx="0.0" sy="0.0" tx="0.0" ty="0.0"/>
          <y:LineStyle color="#808080" type="line" width="1.0"/>
          <y:Arrows source="none" target="none"/>
          <y:BendStyle smoothed="false"/>
        </y:PolyLineEdge>
      </data>
    </edge>
    <edge id="e138" source="n144" target="n118">
      <data key="d9">
        <y:PolyLineEdge>
          <y:Path sx="0.0" sy="0.0" tx="0.0" ty="0.0"/>
          <y:LineStyle color="#808080" type="line" width="3.0"/>
          <y:Arrows source="none" target="none"/>
          <y:BendStyle smoothed="false"/>
        </y:PolyLineEdge>
      </data>
    </edge>
    <edge id="e139" source="n163" target="n103">
      <data key="d9">
        <y:PolyLineEdge>
          <y:Path sx="0.0" sy="0.0" tx="0.0" ty="0.0"/>
          <y:LineStyle color="#808080" type="line" width="1.0"/>
          <y:Arrows source="none" target="none"/>
          <y:BendStyle smoothed="false"/>
        </y:PolyLineEdge>
      </data>
    </edge>
    <edge id="e140" source="n176" target="n0">
      <data key="d9">
        <y:PolyLineEdge>
          <y:Path sx="0.0" sy="0.0" tx="0.0" ty="0.0"/>
          <y:LineStyle color="#808080" type="line" width="1.0"/>
          <y:Arrows source="none" target="none"/>
          <y:BendStyle smoothed="false"/>
        </y:PolyLineEdge>
      </data>
    </edge>
    <edge id="e141" source="n198" target="n172">
      <data key="d9">
        <y:PolyLineEdge>
          <y:Path sx="0.0" sy="0.0" tx="0.0" ty="0.0"/>
          <y:LineStyle color="#808080" type="line" width="1.0"/>
          <y:Arrows source="none" target="none"/>
          <y:BendStyle smoothed="false"/>
        </y:PolyLineEdge>
      </data>
    </edge>
    <edge id="e142" source="n54" target="n37">
      <data key="d9">
        <y:PolyLineEdge>
          <y:Path sx="0.0" sy="0.0" tx="0.0" ty="0.0"/>
          <y:LineStyle color="#808080" type="line" width="2.0"/>
          <y:Arrows source="none" target="none"/>
          <y:BendStyle smoothed="false"/>
        </y:PolyLineEdge>
      </data>
    </edge>
    <edge id="e143" source="n54" target="n128">
      <data key="d9">
        <y:PolyLineEdge>
          <y:Path sx="0.0" sy="0.0" tx="0.0" ty="0.0"/>
          <y:LineStyle color="#808080" type="line" width="1.0"/>
          <y:Arrows source="none" target="none"/>
          <y:BendStyle smoothed="false"/>
        </y:PolyLineEdge>
      </data>
    </edge>
    <edge id="e144" source="n30" target="n41">
      <data key="d9">
        <y:PolyLineEdge>
          <y:Path sx="0.0" sy="0.0" tx="0.0" ty="0.0"/>
          <y:LineStyle color="#808080" type="line" width="1.0"/>
          <y:Arrows source="none" target="none"/>
          <y:BendStyle smoothed="false"/>
        </y:PolyLineEdge>
      </data>
    </edge>
    <edge id="e145" source="n47" target="n115">
      <data key="d9">
        <y:PolyLineEdge>
          <y:Path sx="0.0" sy="0.0" tx="0.0" ty="0.0"/>
          <y:LineStyle color="#808080" type="line" width="1.0"/>
          <y:Arrows source="none" target="none"/>
          <y:BendStyle smoothed="false"/>
        </y:PolyLineEdge>
      </data>
    </edge>
    <edge id="e146" source="n188" target="n117">
      <data key="d9">
        <y:PolyLineEdge>
          <y:Path sx="0.0" sy="0.0" tx="0.0" ty="0.0"/>
          <y:LineStyle color="#808080" type="line" width="1.0"/>
          <y:Arrows source="none" target="none"/>
          <y:BendStyle smoothed="false"/>
        </y:PolyLineEdge>
      </data>
    </edge>
    <edge id="e147" source="n156" target="n190">
      <data key="d9">
        <y:PolyLineEdge>
          <y:Path sx="0.0" sy="0.0" tx="0.0" ty="0.0"/>
          <y:LineStyle color="#808080" type="line" width="1.0"/>
          <y:Arrows source="none" target="none"/>
          <y:BendStyle smoothed="false"/>
        </y:PolyLineEdge>
      </data>
    </edge>
    <edge id="e148" source="n47" target="n162">
      <data key="d9">
        <y:PolyLineEdge>
          <y:Path sx="0.0" sy="0.0" tx="0.0" ty="0.0"/>
          <y:LineStyle color="#808080" type="line" width="1.0"/>
          <y:Arrows source="none" target="none"/>
          <y:BendStyle smoothed="false"/>
        </y:PolyLineEdge>
      </data>
    </edge>
    <edge id="e149" source="n141" target="n201">
      <data key="d9">
        <y:PolyLineEdge>
          <y:Path sx="0.0" sy="0.0" tx="0.0" ty="0.0"/>
          <y:LineStyle color="#808080" type="line" width="1.0"/>
          <y:Arrows source="none" target="none"/>
          <y:BendStyle smoothed="false"/>
        </y:PolyLineEdge>
      </data>
    </edge>
    <edge id="e150" source="n109" target="n5">
      <data key="d9">
        <y:PolyLineEdge>
          <y:Path sx="0.0" sy="0.0" tx="0.0" ty="0.0"/>
          <y:LineStyle color="#808080" type="line" width="1.0"/>
          <y:Arrows source="none" target="none"/>
          <y:BendStyle smoothed="false"/>
        </y:PolyLineEdge>
      </data>
    </edge>
    <edge id="e151" source="n15" target="n108">
      <data key="d9">
        <y:PolyLineEdge>
          <y:Path sx="0.0" sy="0.0" tx="0.0" ty="0.0"/>
          <y:LineStyle color="#808080" type="line" width="1.0"/>
          <y:Arrows source="none" target="none"/>
          <y:BendStyle smoothed="false"/>
        </y:PolyLineEdge>
      </data>
    </edge>
    <edge id="e152" source="n44" target="n231">
      <data key="d9">
        <y:PolyLineEdge>
          <y:Path sx="0.0" sy="0.0" tx="0.0" ty="0.0"/>
          <y:LineStyle color="#808080" type="line" width="1.0"/>
          <y:Arrows source="none" target="none"/>
          <y:BendStyle smoothed="false"/>
        </y:PolyLineEdge>
      </data>
    </edge>
    <edge id="e153" source="n144" target="n117">
      <data key="d9">
        <y:PolyLineEdge>
          <y:Path sx="0.0" sy="0.0" tx="0.0" ty="0.0"/>
          <y:LineStyle color="#808080" type="line" width="1.0"/>
          <y:Arrows source="none" target="none"/>
          <y:BendStyle smoothed="false"/>
        </y:PolyLineEdge>
      </data>
    </edge>
    <edge id="e154" source="n141" target="n179">
      <data key="d9">
        <y:PolyLineEdge>
          <y:Path sx="0.0" sy="0.0" tx="0.0" ty="0.0"/>
          <y:LineStyle color="#808080" type="line" width="1.0"/>
          <y:Arrows source="none" target="none"/>
          <y:BendStyle smoothed="false"/>
        </y:PolyLineEdge>
      </data>
    </edge>
    <edge id="e155" source="n83" target="n56">
      <data key="d9">
        <y:PolyLineEdge>
          <y:Path sx="0.0" sy="0.0" tx="0.0" ty="0.0"/>
          <y:LineStyle color="#808080" type="line" width="1.0"/>
          <y:Arrows source="none" target="none"/>
          <y:BendStyle smoothed="false"/>
        </y:PolyLineEdge>
      </data>
    </edge>
    <edge id="e156" source="n62" target="n168">
      <data key="d9">
        <y:PolyLineEdge>
          <y:Path sx="0.0" sy="0.0" tx="0.0" ty="0.0"/>
          <y:LineStyle color="#808080" type="line" width="1.0"/>
          <y:Arrows source="none" target="none"/>
          <y:BendStyle smoothed="false"/>
        </y:PolyLineEdge>
      </data>
    </edge>
    <edge id="e157" source="n54" target="n34">
      <data key="d9">
        <y:PolyLineEdge>
          <y:Path sx="0.0" sy="0.0" tx="0.0" ty="0.0"/>
          <y:LineStyle color="#808080" type="line" width="2.0"/>
          <y:Arrows source="none" target="none"/>
          <y:BendStyle smoothed="false"/>
        </y:PolyLineEdge>
      </data>
    </edge>
    <edge id="e158" source="n105" target="n68">
      <data key="d9">
        <y:PolyLineEdge>
          <y:Path sx="0.0" sy="0.0" tx="0.0" ty="0.0"/>
          <y:LineStyle color="#808080" type="line" width="1.0"/>
          <y:Arrows source="none" target="none"/>
          <y:BendStyle smoothed="false"/>
        </y:PolyLineEdge>
      </data>
    </edge>
    <edge id="e159" source="n54" target="n98">
      <data key="d9">
        <y:PolyLineEdge>
          <y:Path sx="0.0" sy="0.0" tx="0.0" ty="0.0"/>
          <y:LineStyle color="#808080" type="line" width="1.0"/>
          <y:Arrows source="none" target="none"/>
          <y:BendStyle smoothed="false"/>
        </y:PolyLineEdge>
      </data>
    </edge>
    <edge id="e160" source="n132" target="n14">
      <data key="d9">
        <y:PolyLineEdge>
          <y:Path sx="0.0" sy="0.0" tx="0.0" ty="0.0"/>
          <y:LineStyle color="#808080" type="line" width="1.0"/>
          <y:Arrows source="none" target="none"/>
          <y:BendStyle smoothed="false"/>
        </y:PolyLineEdge>
      </data>
    </edge>
    <edge id="e161" source="n141" target="n25">
      <data key="d9">
        <y:PolyLineEdge>
          <y:Path sx="0.0" sy="0.0" tx="0.0" ty="0.0"/>
          <y:LineStyle color="#808080" type="line" width="1.0"/>
          <y:Arrows source="none" target="none"/>
          <y:BendStyle smoothed="false"/>
        </y:PolyLineEdge>
      </data>
    </edge>
    <edge id="e162" source="n200" target="n63">
      <data key="d9">
        <y:PolyLineEdge>
          <y:Path sx="0.0" sy="0.0" tx="0.0" ty="0.0"/>
          <y:LineStyle color="#808080" type="line" width="1.0"/>
          <y:Arrows source="none" target="none"/>
          <y:BendStyle smoothed="false"/>
        </y:PolyLineEdge>
      </data>
    </edge>
    <edge id="e163" source="n186" target="n99">
      <data key="d9">
        <y:PolyLineEdge>
          <y:Path sx="0.0" sy="0.0" tx="0.0" ty="0.0"/>
          <y:LineStyle color="#808080" type="line" width="1.0"/>
          <y:Arrows source="none" target="none"/>
          <y:BendStyle smoothed="false"/>
        </y:PolyLineEdge>
      </data>
    </edge>
    <edge id="e164" source="n217" target="n210">
      <data key="d9">
        <y:PolyLineEdge>
          <y:Path sx="0.0" sy="0.0" tx="0.0" ty="0.0"/>
          <y:LineStyle color="#808080" type="line" width="1.0"/>
          <y:Arrows source="none" target="none"/>
          <y:BendStyle smoothed="false"/>
        </y:PolyLineEdge>
      </data>
    </edge>
    <edge id="e165" source="n30" target="n107">
      <data key="d9">
        <y:PolyLineEdge>
          <y:Path sx="0.0" sy="0.0" tx="0.0" ty="0.0"/>
          <y:LineStyle color="#808080" type="line" width="1.0"/>
          <y:Arrows source="none" target="none"/>
          <y:BendStyle smoothed="false"/>
        </y:PolyLineEdge>
      </data>
    </edge>
    <edge id="e166" source="n213" target="n239">
      <data key="d9">
        <y:PolyLineEdge>
          <y:Path sx="0.0" sy="0.0" tx="0.0" ty="0.0"/>
          <y:LineStyle color="#808080" type="line" width="1.0"/>
          <y:Arrows source="none" target="none"/>
          <y:BendStyle smoothed="false"/>
        </y:PolyLineEdge>
      </data>
    </edge>
    <edge id="e167" source="n217" target="n88">
      <data key="d9">
        <y:PolyLineEdge>
          <y:Path sx="0.0" sy="0.0" tx="0.0" ty="0.0"/>
          <y:LineStyle color="#808080" type="line" width="1.0"/>
          <y:Arrows source="none" target="none"/>
          <y:BendStyle smoothed="false"/>
        </y:PolyLineEdge>
      </data>
    </edge>
    <edge id="e168" source="n213" target="n170">
      <data key="d9">
        <y:PolyLineEdge>
          <y:Path sx="0.0" sy="0.0" tx="0.0" ty="0.0"/>
          <y:LineStyle color="#808080" type="line" width="1.0"/>
          <y:Arrows source="none" target="none"/>
          <y:BendStyle smoothed="false"/>
        </y:PolyLineEdge>
      </data>
    </edge>
    <edge id="e169" source="n67" target="n11">
      <data key="d9">
        <y:PolyLineEdge>
          <y:Path sx="0.0" sy="0.0" tx="0.0" ty="0.0"/>
          <y:LineStyle color="#808080" type="line" width="1.0"/>
          <y:Arrows source="none" target="none"/>
          <y:BendStyle smoothed="false"/>
        </y:PolyLineEdge>
      </data>
    </edge>
    <edge id="e170" source="n54" target="n94">
      <data key="d9">
        <y:PolyLineEdge>
          <y:Path sx="0.0" sy="0.0" tx="0.0" ty="0.0"/>
          <y:LineStyle color="#808080" type="line" width="1.0"/>
          <y:Arrows source="none" target="none"/>
          <y:BendStyle smoothed="false"/>
        </y:PolyLineEdge>
      </data>
    </edge>
    <edge id="e171" source="n39" target="n237">
      <data key="d9">
        <y:PolyLineEdge>
          <y:Path sx="0.0" sy="0.0" tx="0.0" ty="0.0"/>
          <y:LineStyle color="#808080" type="line" width="1.0"/>
          <y:Arrows source="none" target="none"/>
          <y:BendStyle smoothed="false"/>
        </y:PolyLineEdge>
      </data>
    </edge>
    <edge id="e172" source="n105" target="n77">
      <data key="d9">
        <y:PolyLineEdge>
          <y:Path sx="0.0" sy="0.0" tx="0.0" ty="0.0"/>
          <y:LineStyle color="#808080" type="line" width="1.0"/>
          <y:Arrows source="none" target="none"/>
          <y:BendStyle smoothed="false"/>
        </y:PolyLineEdge>
      </data>
    </edge>
    <edge id="e173" source="n101" target="n9">
      <data key="d9">
        <y:PolyLineEdge>
          <y:Path sx="0.0" sy="0.0" tx="0.0" ty="0.0"/>
          <y:LineStyle color="#808080" type="line" width="1.0"/>
          <y:Arrows source="none" target="none"/>
          <y:BendStyle smoothed="false"/>
        </y:PolyLineEdge>
      </data>
    </edge>
    <edge id="e174" source="n54" target="n177">
      <data key="d9">
        <y:PolyLineEdge>
          <y:Path sx="0.0" sy="0.0" tx="0.0" ty="0.0"/>
          <y:LineStyle color="#808080" type="line" width="1.0"/>
          <y:Arrows source="none" target="none"/>
          <y:BendStyle smoothed="false"/>
        </y:PolyLineEdge>
      </data>
    </edge>
    <edge id="e175" source="n186" target="n26">
      <data key="d9">
        <y:PolyLineEdge>
          <y:Path sx="0.0" sy="0.0" tx="0.0" ty="0.0"/>
          <y:LineStyle color="#808080" type="line" width="1.0"/>
          <y:Arrows source="none" target="none"/>
          <y:BendStyle smoothed="false"/>
        </y:PolyLineEdge>
      </data>
    </edge>
    <edge id="e176" source="n95" target="n160">
      <data key="d9">
        <y:PolyLineEdge>
          <y:Path sx="0.0" sy="0.0" tx="0.0" ty="0.0"/>
          <y:LineStyle color="#808080" type="line" width="1.0"/>
          <y:Arrows source="none" target="none"/>
          <y:BendStyle smoothed="false"/>
        </y:PolyLineEdge>
      </data>
    </edge>
    <edge id="e177" source="n213" target="n6">
      <data key="d9">
        <y:PolyLineEdge>
          <y:Path sx="0.0" sy="0.0" tx="0.0" ty="0.0"/>
          <y:LineStyle color="#808080" type="line" width="1.0"/>
          <y:Arrows source="none" target="none"/>
          <y:BendStyle smoothed="false"/>
        </y:PolyLineEdge>
      </data>
    </edge>
    <edge id="e178" source="n30" target="n153">
      <data key="d9">
        <y:PolyLineEdge>
          <y:Path sx="0.0" sy="0.0" tx="0.0" ty="0.0"/>
          <y:LineStyle color="#808080" type="line" width="3.0"/>
          <y:Arrows source="none" target="none"/>
          <y:BendStyle smoothed="false"/>
        </y:PolyLineEdge>
      </data>
    </edge>
    <edge id="e179" source="n54" target="n73">
      <data key="d9">
        <y:PolyLineEdge>
          <y:Path sx="0.0" sy="0.0" tx="0.0" ty="0.0"/>
          <y:LineStyle color="#808080" type="line" width="1.0"/>
          <y:Arrows source="none" target="none"/>
          <y:BendStyle smoothed="false"/>
        </y:PolyLineEdge>
      </data>
    </edge>
    <edge id="e180" source="n64" target="n129">
      <data key="d9">
        <y:PolyLineEdge>
          <y:Path sx="0.0" sy="0.0" tx="0.0" ty="0.0"/>
          <y:LineStyle color="#808080" type="line" width="1.0"/>
          <y:Arrows source="none" target="none"/>
          <y:BendStyle smoothed="false"/>
        </y:PolyLineEdge>
      </data>
    </edge>
    <edge id="e181" source="n163" target="n96">
      <data key="d9">
        <y:PolyLineEdge>
          <y:Path sx="0.0" sy="0.0" tx="0.0" ty="0.0"/>
          <y:LineStyle color="#808080" type="line" width="1.0"/>
          <y:Arrows source="none" target="none"/>
          <y:BendStyle smoothed="false"/>
        </y:PolyLineEdge>
      </data>
    </edge>
    <edge id="e182" source="n188" target="n166">
      <data key="d9">
        <y:PolyLineEdge>
          <y:Path sx="0.0" sy="0.0" tx="0.0" ty="0.0"/>
          <y:LineStyle color="#808080" type="line" width="1.0"/>
          <y:Arrows source="none" target="none"/>
          <y:BendStyle smoothed="false"/>
        </y:PolyLineEdge>
      </data>
    </edge>
    <edge id="e183" source="n105" target="n107">
      <data key="d9">
        <y:PolyLineEdge>
          <y:Path sx="0.0" sy="0.0" tx="0.0" ty="0.0"/>
          <y:LineStyle color="#808080" type="line" width="1.0"/>
          <y:Arrows source="none" target="none"/>
          <y:BendStyle smoothed="false"/>
        </y:PolyLineEdge>
      </data>
    </edge>
    <edge id="e184" source="n105" target="n139">
      <data key="d9">
        <y:PolyLineEdge>
          <y:Path sx="0.0" sy="0.0" tx="0.0" ty="0.0"/>
          <y:LineStyle color="#808080" type="line" width="1.0"/>
          <y:Arrows source="none" target="none"/>
          <y:BendStyle smoothed="false"/>
        </y:PolyLineEdge>
      </data>
    </edge>
    <edge id="e185" source="n75" target="n93">
      <data key="d9">
        <y:PolyLineEdge>
          <y:Path sx="0.0" sy="0.0" tx="0.0" ty="0.0"/>
          <y:LineStyle color="#808080" type="line" width="1.0"/>
          <y:Arrows source="none" target="none"/>
          <y:BendStyle smoothed="false"/>
        </y:PolyLineEdge>
      </data>
    </edge>
    <edge id="e186" source="n54" target="n160">
      <data key="d9">
        <y:PolyLineEdge>
          <y:Path sx="0.0" sy="0.0" tx="0.0" ty="0.0"/>
          <y:LineStyle color="#808080" type="line" width="1.0"/>
          <y:Arrows source="none" target="none"/>
          <y:BendStyle smoothed="false"/>
        </y:PolyLineEdge>
      </data>
    </edge>
    <edge id="e187" source="n75" target="n158">
      <data key="d9">
        <y:PolyLineEdge>
          <y:Path sx="0.0" sy="0.0" tx="0.0" ty="0.0"/>
          <y:LineStyle color="#808080" type="line" width="1.0"/>
          <y:Arrows source="none" target="none"/>
          <y:BendStyle smoothed="false"/>
        </y:PolyLineEdge>
      </data>
    </edge>
    <edge id="e188" source="n197" target="n42">
      <data key="d9">
        <y:PolyLineEdge>
          <y:Path sx="0.0" sy="0.0" tx="0.0" ty="0.0"/>
          <y:LineStyle color="#808080" type="line" width="1.0"/>
          <y:Arrows source="none" target="none"/>
          <y:BendStyle smoothed="false"/>
        </y:PolyLineEdge>
      </data>
    </edge>
    <edge id="e189" source="n43" target="n179">
      <data key="d9">
        <y:PolyLineEdge>
          <y:Path sx="0.0" sy="0.0" tx="0.0" ty="0.0"/>
          <y:LineStyle color="#808080" type="line" width="1.0"/>
          <y:Arrows source="none" target="none"/>
          <y:BendStyle smoothed="false"/>
        </y:PolyLineEdge>
      </data>
    </edge>
    <edge id="e190" source="n21" target="n193">
      <data key="d9">
        <y:PolyLineEdge>
          <y:Path sx="0.0" sy="0.0" tx="0.0" ty="0.0"/>
          <y:LineStyle color="#808080" type="line" width="1.0"/>
          <y:Arrows source="none" target="none"/>
          <y:BendStyle smoothed="false"/>
        </y:PolyLineEdge>
      </data>
    </edge>
    <edge id="e191" source="n137" target="n189">
      <data key="d9">
        <y:PolyLineEdge>
          <y:Path sx="0.0" sy="0.0" tx="0.0" ty="0.0"/>
          <y:LineStyle color="#808080" type="line" width="1.0"/>
          <y:Arrows source="none" target="none"/>
          <y:BendStyle smoothed="false"/>
        </y:PolyLineEdge>
      </data>
    </edge>
    <edge id="e192" source="n235" target="n150">
      <data key="d9">
        <y:PolyLineEdge>
          <y:Path sx="0.0" sy="0.0" tx="0.0" ty="0.0"/>
          <y:LineStyle color="#808080" type="line" width="1.0"/>
          <y:Arrows source="none" target="none"/>
          <y:BendStyle smoothed="false"/>
        </y:PolyLineEdge>
      </data>
    </edge>
    <edge id="e193" source="n65" target="n104">
      <data key="d9">
        <y:PolyLineEdge>
          <y:Path sx="0.0" sy="0.0" tx="0.0" ty="0.0"/>
          <y:LineStyle color="#808080" type="line" width="2.0"/>
          <y:Arrows source="none" target="none"/>
          <y:BendStyle smoothed="false"/>
        </y:PolyLineEdge>
      </data>
    </edge>
    <edge id="e194" source="n217" target="n10">
      <data key="d9">
        <y:PolyLineEdge>
          <y:Path sx="0.0" sy="0.0" tx="0.0" ty="0.0"/>
          <y:LineStyle color="#808080" type="line" width="1.0"/>
          <y:Arrows source="none" target="none"/>
          <y:BendStyle smoothed="false"/>
        </y:PolyLineEdge>
      </data>
    </edge>
    <edge id="e195" source="n84" target="n78">
      <data key="d9">
        <y:PolyLineEdge>
          <y:Path sx="0.0" sy="0.0" tx="0.0" ty="0.0"/>
          <y:LineStyle color="#808080" type="line" width="1.0"/>
          <y:Arrows source="none" target="none"/>
          <y:BendStyle smoothed="false"/>
        </y:PolyLineEdge>
      </data>
    </edge>
    <edge id="e196" source="n62" target="n130">
      <data key="d9">
        <y:PolyLineEdge>
          <y:Path sx="0.0" sy="0.0" tx="0.0" ty="0.0"/>
          <y:LineStyle color="#808080" type="line" width="1.0"/>
          <y:Arrows source="none" target="none"/>
          <y:BendStyle smoothed="false"/>
        </y:PolyLineEdge>
      </data>
    </edge>
    <edge id="e197" source="n176" target="n96">
      <data key="d9">
        <y:PolyLineEdge>
          <y:Path sx="0.0" sy="0.0" tx="0.0" ty="0.0"/>
          <y:LineStyle color="#808080" type="line" width="1.0"/>
          <y:Arrows source="none" target="none"/>
          <y:BendStyle smoothed="false"/>
        </y:PolyLineEdge>
      </data>
    </edge>
    <edge id="e198" source="n67" target="n177">
      <data key="d9">
        <y:PolyLineEdge>
          <y:Path sx="0.0" sy="0.0" tx="0.0" ty="0.0"/>
          <y:LineStyle color="#808080" type="line" width="1.0"/>
          <y:Arrows source="none" target="none"/>
          <y:BendStyle smoothed="false"/>
        </y:PolyLineEdge>
      </data>
    </edge>
    <edge id="e199" source="n217" target="n214">
      <data key="d9">
        <y:PolyLineEdge>
          <y:Path sx="0.0" sy="0.0" tx="0.0" ty="0.0"/>
          <y:LineStyle color="#808080" type="line" width="1.0"/>
          <y:Arrows source="none" target="none"/>
          <y:BendStyle smoothed="false"/>
        </y:PolyLineEdge>
      </data>
    </edge>
    <edge id="e200" source="n230" target="n2">
      <data key="d9">
        <y:PolyLineEdge>
          <y:Path sx="0.0" sy="0.0" tx="0.0" ty="0.0"/>
          <y:LineStyle color="#808080" type="line" width="1.0"/>
          <y:Arrows source="none" target="none"/>
          <y:BendStyle smoothed="false"/>
        </y:PolyLineEdge>
      </data>
    </edge>
    <edge id="e201" source="n163" target="n122">
      <data key="d9">
        <y:PolyLineEdge>
          <y:Path sx="0.0" sy="0.0" tx="0.0" ty="0.0"/>
          <y:LineStyle color="#808080" type="line" width="2.0"/>
          <y:Arrows source="none" target="none"/>
          <y:BendStyle smoothed="false"/>
        </y:PolyLineEdge>
      </data>
    </edge>
    <edge id="e202" source="n216" target="n50">
      <data key="d9">
        <y:PolyLineEdge>
          <y:Path sx="0.0" sy="0.0" tx="0.0" ty="0.0"/>
          <y:LineStyle color="#808080" type="line" width="1.0"/>
          <y:Arrows source="none" target="none"/>
          <y:BendStyle smoothed="false"/>
        </y:PolyLineEdge>
      </data>
    </edge>
    <edge id="e203" source="n57" target="n36">
      <data key="d9">
        <y:PolyLineEdge>
          <y:Path sx="0.0" sy="0.0" tx="0.0" ty="0.0"/>
          <y:LineStyle color="#808080" type="line" width="1.0"/>
          <y:Arrows source="none" target="none"/>
          <y:BendStyle smoothed="false"/>
        </y:PolyLineEdge>
      </data>
    </edge>
    <edge id="e204" source="n135" target="n110">
      <data key="d9">
        <y:PolyLineEdge>
          <y:Path sx="0.0" sy="0.0" tx="0.0" ty="0.0"/>
          <y:LineStyle color="#808080" type="line" width="1.0"/>
          <y:Arrows source="none" target="none"/>
          <y:BendStyle smoothed="false"/>
        </y:PolyLineEdge>
      </data>
    </edge>
    <edge id="e205" source="n141" target="n209">
      <data key="d9">
        <y:PolyLineEdge>
          <y:Path sx="0.0" sy="0.0" tx="0.0" ty="0.0"/>
          <y:LineStyle color="#808080" type="line" width="1.0"/>
          <y:Arrows source="none" target="none"/>
          <y:BendStyle smoothed="false"/>
        </y:PolyLineEdge>
      </data>
    </edge>
    <edge id="e206" source="n105" target="n70">
      <data key="d9">
        <y:PolyLineEdge>
          <y:Path sx="0.0" sy="0.0" tx="0.0" ty="0.0"/>
          <y:LineStyle color="#808080" type="line" width="1.0"/>
          <y:Arrows source="none" target="none"/>
          <y:BendStyle smoothed="false"/>
        </y:PolyLineEdge>
      </data>
    </edge>
    <edge id="e207" source="n119" target="n170">
      <data key="d9">
        <y:PolyLineEdge>
          <y:Path sx="0.0" sy="0.0" tx="0.0" ty="0.0"/>
          <y:LineStyle color="#808080" type="line" width="1.0"/>
          <y:Arrows source="none" target="none"/>
          <y:BendStyle smoothed="false"/>
        </y:PolyLineEdge>
      </data>
    </edge>
    <edge id="e208" source="n105" target="n158">
      <data key="d9">
        <y:PolyLineEdge>
          <y:Path sx="0.0" sy="0.0" tx="0.0" ty="0.0"/>
          <y:LineStyle color="#808080" type="line" width="1.0"/>
          <y:Arrows source="none" target="none"/>
          <y:BendStyle smoothed="false"/>
        </y:PolyLineEdge>
      </data>
    </edge>
    <edge id="e209" source="n144" target="n153">
      <data key="d9">
        <y:PolyLineEdge>
          <y:Path sx="0.0" sy="0.0" tx="0.0" ty="0.0"/>
          <y:LineStyle color="#808080" type="line" width="7.0"/>
          <y:Arrows source="none" target="none"/>
          <y:BendStyle smoothed="false"/>
        </y:PolyLineEdge>
      </data>
    </edge>
    <edge id="e210" source="n54" target="n38">
      <data key="d9">
        <y:PolyLineEdge>
          <y:Path sx="0.0" sy="0.0" tx="0.0" ty="0.0"/>
          <y:LineStyle color="#808080" type="line" width="2.0"/>
          <y:Arrows source="none" target="none"/>
          <y:BendStyle smoothed="false"/>
        </y:PolyLineEdge>
      </data>
    </edge>
    <edge id="e211" source="n137" target="n33">
      <data key="d9">
        <y:PolyLineEdge>
          <y:Path sx="0.0" sy="0.0" tx="0.0" ty="0.0"/>
          <y:LineStyle color="#808080" type="line" width="1.0"/>
          <y:Arrows source="none" target="none"/>
          <y:BendStyle smoothed="false"/>
        </y:PolyLineEdge>
      </data>
    </edge>
    <edge id="e212" source="n97" target="n4">
      <data key="d9">
        <y:PolyLineEdge>
          <y:Path sx="0.0" sy="0.0" tx="0.0" ty="0.0"/>
          <y:LineStyle color="#808080" type="line" width="1.0"/>
          <y:Arrows source="none" target="none"/>
          <y:BendStyle smoothed="false"/>
        </y:PolyLineEdge>
      </data>
    </edge>
    <edge id="e213" source="n97" target="n208">
      <data key="d9">
        <y:PolyLineEdge>
          <y:Path sx="0.0" sy="0.0" tx="0.0" ty="0.0"/>
          <y:LineStyle color="#808080" type="line" width="1.0"/>
          <y:Arrows source="none" target="none"/>
          <y:BendStyle smoothed="false"/>
        </y:PolyLineEdge>
      </data>
    </edge>
    <edge id="e214" source="n47" target="n48">
      <data key="d9">
        <y:PolyLineEdge>
          <y:Path sx="0.0" sy="0.0" tx="0.0" ty="0.0"/>
          <y:LineStyle color="#808080" type="line" width="1.0"/>
          <y:Arrows source="none" target="none"/>
          <y:BendStyle smoothed="false"/>
        </y:PolyLineEdge>
      </data>
    </edge>
    <edge id="e215" source="n87" target="n239">
      <data key="d9">
        <y:PolyLineEdge>
          <y:Path sx="0.0" sy="0.0" tx="0.0" ty="0.0"/>
          <y:LineStyle color="#808080" type="line" width="1.0"/>
          <y:Arrows source="none" target="none"/>
          <y:BendStyle smoothed="false"/>
        </y:PolyLineEdge>
      </data>
    </edge>
    <edge id="e216" source="n135" target="n209">
      <data key="d9">
        <y:PolyLineEdge>
          <y:Path sx="0.0" sy="0.0" tx="0.0" ty="0.0"/>
          <y:LineStyle color="#808080" type="line" width="1.0"/>
          <y:Arrows source="none" target="none"/>
          <y:BendStyle smoothed="false"/>
        </y:PolyLineEdge>
      </data>
    </edge>
    <edge id="e217" source="n230" target="n131">
      <data key="d9">
        <y:PolyLineEdge>
          <y:Path sx="0.0" sy="0.0" tx="0.0" ty="0.0"/>
          <y:LineStyle color="#808080" type="line" width="1.0"/>
          <y:Arrows source="none" target="none"/>
          <y:BendStyle smoothed="false"/>
        </y:PolyLineEdge>
      </data>
    </edge>
    <edge id="e218" source="n197" target="n172">
      <data key="d9">
        <y:PolyLineEdge>
          <y:Path sx="0.0" sy="0.0" tx="0.0" ty="0.0"/>
          <y:LineStyle color="#808080" type="line" width="2.0"/>
          <y:Arrows source="none" target="none"/>
          <y:BendStyle smoothed="false"/>
        </y:PolyLineEdge>
      </data>
    </edge>
    <edge id="e219" source="n54" target="n82">
      <data key="d9">
        <y:PolyLineEdge>
          <y:Path sx="0.0" sy="0.0" tx="0.0" ty="0.0"/>
          <y:LineStyle color="#808080" type="line" width="4.0"/>
          <y:Arrows source="none" target="none"/>
          <y:BendStyle smoothed="false"/>
        </y:PolyLineEdge>
      </data>
    </edge>
    <edge id="e220" source="n75" target="n19">
      <data key="d9">
        <y:PolyLineEdge>
          <y:Path sx="0.0" sy="0.0" tx="0.0" ty="0.0"/>
          <y:LineStyle color="#808080" type="line" width="1.0"/>
          <y:Arrows source="none" target="none"/>
          <y:BendStyle smoothed="false"/>
        </y:PolyLineEdge>
      </data>
    </edge>
    <edge id="e221" source="n198" target="n171">
      <data key="d9">
        <y:PolyLineEdge>
          <y:Path sx="0.0" sy="0.0" tx="0.0" ty="0.0"/>
          <y:LineStyle color="#808080" type="line" width="1.0"/>
          <y:Arrows source="none" target="none"/>
          <y:BendStyle smoothed="false"/>
        </y:PolyLineEdge>
      </data>
    </edge>
    <edge id="e222" source="n135" target="n179">
      <data key="d9">
        <y:PolyLineEdge>
          <y:Path sx="0.0" sy="0.0" tx="0.0" ty="0.0"/>
          <y:LineStyle color="#808080" type="line" width="5.0"/>
          <y:Arrows source="none" target="none"/>
          <y:BendStyle smoothed="false"/>
        </y:PolyLineEdge>
      </data>
    </edge>
    <edge id="e223" source="n67" target="n210">
      <data key="d9">
        <y:PolyLineEdge>
          <y:Path sx="0.0" sy="0.0" tx="0.0" ty="0.0"/>
          <y:LineStyle color="#808080" type="line" width="1.0"/>
          <y:Arrows source="none" target="none"/>
          <y:BendStyle smoothed="false"/>
        </y:PolyLineEdge>
      </data>
    </edge>
    <edge id="e224" source="n62" target="n81">
      <data key="d9">
        <y:PolyLineEdge>
          <y:Path sx="0.0" sy="0.0" tx="0.0" ty="0.0"/>
          <y:LineStyle color="#808080" type="line" width="1.0"/>
          <y:Arrows source="none" target="none"/>
          <y:BendStyle smoothed="false"/>
        </y:PolyLineEdge>
      </data>
    </edge>
    <edge id="e225" source="n75" target="n128">
      <data key="d9">
        <y:PolyLineEdge>
          <y:Path sx="0.0" sy="0.0" tx="0.0" ty="0.0"/>
          <y:LineStyle color="#808080" type="line" width="1.0"/>
          <y:Arrows source="none" target="none"/>
          <y:BendStyle smoothed="false"/>
        </y:PolyLineEdge>
      </data>
    </edge>
    <edge id="e226" source="n119" target="n179">
      <data key="d9">
        <y:PolyLineEdge>
          <y:Path sx="0.0" sy="0.0" tx="0.0" ty="0.0"/>
          <y:LineStyle color="#808080" type="line" width="1.0"/>
          <y:Arrows source="none" target="none"/>
          <y:BendStyle smoothed="false"/>
        </y:PolyLineEdge>
      </data>
    </edge>
    <edge id="e227" source="n75" target="n70">
      <data key="d9">
        <y:PolyLineEdge>
          <y:Path sx="0.0" sy="0.0" tx="0.0" ty="0.0"/>
          <y:LineStyle color="#808080" type="line" width="2.0"/>
          <y:Arrows source="none" target="none"/>
          <y:BendStyle smoothed="false"/>
        </y:PolyLineEdge>
      </data>
    </edge>
    <edge id="e228" source="n135" target="n130">
      <data key="d9">
        <y:PolyLineEdge>
          <y:Path sx="0.0" sy="0.0" tx="0.0" ty="0.0"/>
          <y:LineStyle color="#808080" type="line" width="1.0"/>
          <y:Arrows source="none" target="none"/>
          <y:BendStyle smoothed="false"/>
        </y:PolyLineEdge>
      </data>
    </edge>
    <edge id="e229" source="n165" target="n149">
      <data key="d9">
        <y:PolyLineEdge>
          <y:Path sx="0.0" sy="0.0" tx="0.0" ty="0.0"/>
          <y:LineStyle color="#808080" type="line" width="1.0"/>
          <y:Arrows source="none" target="none"/>
          <y:BendStyle smoothed="false"/>
        </y:PolyLineEdge>
      </data>
    </edge>
    <edge id="e230" source="n97" target="n179">
      <data key="d9">
        <y:PolyLineEdge>
          <y:Path sx="0.0" sy="0.0" tx="0.0" ty="0.0"/>
          <y:LineStyle color="#808080" type="line" width="1.0"/>
          <y:Arrows source="none" target="none"/>
          <y:BendStyle smoothed="false"/>
        </y:PolyLineEdge>
      </data>
    </edge>
    <edge id="e231" source="n217" target="n115">
      <data key="d9">
        <y:PolyLineEdge>
          <y:Path sx="0.0" sy="0.0" tx="0.0" ty="0.0"/>
          <y:LineStyle color="#808080" type="line" width="1.0"/>
          <y:Arrows source="none" target="none"/>
          <y:BendStyle smoothed="false"/>
        </y:PolyLineEdge>
      </data>
    </edge>
    <edge id="e232" source="n64" target="n116">
      <data key="d9">
        <y:PolyLineEdge>
          <y:Path sx="0.0" sy="0.0" tx="0.0" ty="0.0"/>
          <y:LineStyle color="#808080" type="line" width="1.0"/>
          <y:Arrows source="none" target="none"/>
          <y:BendStyle smoothed="false"/>
        </y:PolyLineEdge>
      </data>
    </edge>
    <edge id="e233" source="n54" target="n182">
      <data key="d9">
        <y:PolyLineEdge>
          <y:Path sx="0.0" sy="0.0" tx="0.0" ty="0.0"/>
          <y:LineStyle color="#808080" type="line" width="1.0"/>
          <y:Arrows source="none" target="none"/>
          <y:BendStyle smoothed="false"/>
        </y:PolyLineEdge>
      </data>
    </edge>
    <edge id="e234" source="n87" target="n236">
      <data key="d9">
        <y:PolyLineEdge>
          <y:Path sx="0.0" sy="0.0" tx="0.0" ty="0.0"/>
          <y:LineStyle color="#808080" type="line" width="1.0"/>
          <y:Arrows source="none" target="none"/>
          <y:BendStyle smoothed="false"/>
        </y:PolyLineEdge>
      </data>
    </edge>
    <edge id="e235" source="n105" target="n127">
      <data key="d9">
        <y:PolyLineEdge>
          <y:Path sx="0.0" sy="0.0" tx="0.0" ty="0.0"/>
          <y:LineStyle color="#808080" type="line" width="1.0"/>
          <y:Arrows source="none" target="none"/>
          <y:BendStyle smoothed="false"/>
        </y:PolyLineEdge>
      </data>
    </edge>
    <edge id="e236" source="n67" target="n225">
      <data key="d9">
        <y:PolyLineEdge>
          <y:Path sx="0.0" sy="0.0" tx="0.0" ty="0.0"/>
          <y:LineStyle color="#808080" type="line" width="1.0"/>
          <y:Arrows source="none" target="none"/>
          <y:BendStyle smoothed="false"/>
        </y:PolyLineEdge>
      </data>
    </edge>
    <edge id="e237" source="n136" target="n116">
      <data key="d9">
        <y:PolyLineEdge>
          <y:Path sx="0.0" sy="0.0" tx="0.0" ty="0.0"/>
          <y:LineStyle color="#808080" type="line" width="1.0"/>
          <y:Arrows source="none" target="none"/>
          <y:BendStyle smoothed="false"/>
        </y:PolyLineEdge>
      </data>
    </edge>
    <edge id="e238" source="n54" target="n31">
      <data key="d9">
        <y:PolyLineEdge>
          <y:Path sx="0.0" sy="0.0" tx="0.0" ty="0.0"/>
          <y:LineStyle color="#808080" type="line" width="1.0"/>
          <y:Arrows source="none" target="none"/>
          <y:BendStyle smoothed="false"/>
        </y:PolyLineEdge>
      </data>
    </edge>
    <edge id="e239" source="n39" target="n164">
      <data key="d9">
        <y:PolyLineEdge>
          <y:Path sx="0.0" sy="0.0" tx="0.0" ty="0.0"/>
          <y:LineStyle color="#808080" type="line" width="1.0"/>
          <y:Arrows source="none" target="none"/>
          <y:BendStyle smoothed="false"/>
        </y:PolyLineEdge>
      </data>
    </edge>
    <edge id="e240" source="n54" target="n210">
      <data key="d9">
        <y:PolyLineEdge>
          <y:Path sx="0.0" sy="0.0" tx="0.0" ty="0.0"/>
          <y:LineStyle color="#808080" type="line" width="1.0"/>
          <y:Arrows source="none" target="none"/>
          <y:BendStyle smoothed="false"/>
        </y:PolyLineEdge>
      </data>
    </edge>
    <edge id="e241" source="n229" target="n114">
      <data key="d9">
        <y:PolyLineEdge>
          <y:Path sx="0.0" sy="0.0" tx="0.0" ty="0.0"/>
          <y:LineStyle color="#808080" type="line" width="1.0"/>
          <y:Arrows source="none" target="none"/>
          <y:BendStyle smoothed="false"/>
        </y:PolyLineEdge>
      </data>
    </edge>
    <edge id="e242" source="n75" target="n202">
      <data key="d9">
        <y:PolyLineEdge>
          <y:Path sx="0.0" sy="0.0" tx="0.0" ty="0.0"/>
          <y:LineStyle color="#808080" type="line" width="1.0"/>
          <y:Arrows source="none" target="none"/>
          <y:BendStyle smoothed="false"/>
        </y:PolyLineEdge>
      </data>
    </edge>
    <edge id="e243" source="n75" target="n162">
      <data key="d9">
        <y:PolyLineEdge>
          <y:Path sx="0.0" sy="0.0" tx="0.0" ty="0.0"/>
          <y:LineStyle color="#808080" type="line" width="3.0"/>
          <y:Arrows source="none" target="none"/>
          <y:BendStyle smoothed="false"/>
        </y:PolyLineEdge>
      </data>
    </edge>
    <edge id="e244" source="n54" target="n88">
      <data key="d9">
        <y:PolyLineEdge>
          <y:Path sx="0.0" sy="0.0" tx="0.0" ty="0.0"/>
          <y:LineStyle color="#808080" type="line" width="1.0"/>
          <y:Arrows source="none" target="none"/>
          <y:BendStyle smoothed="false"/>
        </y:PolyLineEdge>
      </data>
    </edge>
    <edge id="e245" source="n75" target="n224">
      <data key="d9">
        <y:PolyLineEdge>
          <y:Path sx="0.0" sy="0.0" tx="0.0" ty="0.0"/>
          <y:LineStyle color="#808080" type="line" width="1.0"/>
          <y:Arrows source="none" target="none"/>
          <y:BendStyle smoothed="false"/>
        </y:PolyLineEdge>
      </data>
    </edge>
    <edge id="e246" source="n7" target="n140">
      <data key="d9">
        <y:PolyLineEdge>
          <y:Path sx="0.0" sy="0.0" tx="0.0" ty="0.0"/>
          <y:LineStyle color="#808080" type="line" width="1.0"/>
          <y:Arrows source="none" target="none"/>
          <y:BendStyle smoothed="false"/>
        </y:PolyLineEdge>
      </data>
    </edge>
    <edge id="e247" source="n54" target="n90">
      <data key="d9">
        <y:PolyLineEdge>
          <y:Path sx="0.0" sy="0.0" tx="0.0" ty="0.0"/>
          <y:LineStyle color="#808080" type="line" width="1.0"/>
          <y:Arrows source="none" target="none"/>
          <y:BendStyle smoothed="false"/>
        </y:PolyLineEdge>
      </data>
    </edge>
    <edge id="e248" source="n213" target="n73">
      <data key="d9">
        <y:PolyLineEdge>
          <y:Path sx="0.0" sy="0.0" tx="0.0" ty="0.0"/>
          <y:LineStyle color="#808080" type="line" width="1.0"/>
          <y:Arrows source="none" target="none"/>
          <y:BendStyle smoothed="false"/>
        </y:PolyLineEdge>
      </data>
    </edge>
    <edge id="e249" source="n141" target="n9">
      <data key="d9">
        <y:PolyLineEdge>
          <y:Path sx="0.0" sy="0.0" tx="0.0" ty="0.0"/>
          <y:LineStyle color="#808080" type="line" width="1.0"/>
          <y:Arrows source="none" target="none"/>
          <y:BendStyle smoothed="false"/>
        </y:PolyLineEdge>
      </data>
    </edge>
    <edge id="e250" source="n75" target="n3">
      <data key="d9">
        <y:PolyLineEdge>
          <y:Path sx="0.0" sy="0.0" tx="0.0" ty="0.0"/>
          <y:LineStyle color="#808080" type="line" width="1.0"/>
          <y:Arrows source="none" target="none"/>
          <y:BendStyle smoothed="false"/>
        </y:PolyLineEdge>
      </data>
    </edge>
    <edge id="e251" source="n188" target="n51">
      <data key="d9">
        <y:PolyLineEdge>
          <y:Path sx="0.0" sy="0.0" tx="0.0" ty="0.0"/>
          <y:LineStyle color="#808080" type="line" width="1.0"/>
          <y:Arrows source="none" target="none"/>
          <y:BendStyle smoothed="false"/>
        </y:PolyLineEdge>
      </data>
    </edge>
    <edge id="e252" source="n75" target="n179">
      <data key="d9">
        <y:PolyLineEdge>
          <y:Path sx="0.0" sy="0.0" tx="0.0" ty="0.0"/>
          <y:LineStyle color="#808080" type="line" width="4.0"/>
          <y:Arrows source="none" target="none"/>
          <y:BendStyle smoothed="false"/>
        </y:PolyLineEdge>
      </data>
    </edge>
    <edge id="e253" source="n165" target="n22">
      <data key="d9">
        <y:PolyLineEdge>
          <y:Path sx="0.0" sy="0.0" tx="0.0" ty="0.0"/>
          <y:LineStyle color="#808080" type="line" width="1.0"/>
          <y:Arrows source="none" target="none"/>
          <y:BendStyle smoothed="false"/>
        </y:PolyLineEdge>
      </data>
    </edge>
    <edge id="e254" source="n135" target="n88">
      <data key="d9">
        <y:PolyLineEdge>
          <y:Path sx="0.0" sy="0.0" tx="0.0" ty="0.0"/>
          <y:LineStyle color="#808080" type="line" width="1.0"/>
          <y:Arrows source="none" target="none"/>
          <y:BendStyle smoothed="false"/>
        </y:PolyLineEdge>
      </data>
    </edge>
    <edge id="e255" source="n57" target="n68">
      <data key="d9">
        <y:PolyLineEdge>
          <y:Path sx="0.0" sy="0.0" tx="0.0" ty="0.0"/>
          <y:LineStyle color="#808080" type="line" width="1.0"/>
          <y:Arrows source="none" target="none"/>
          <y:BendStyle smoothed="false"/>
        </y:PolyLineEdge>
      </data>
    </edge>
    <edge id="e256" source="n186" target="n88">
      <data key="d9">
        <y:PolyLineEdge>
          <y:Path sx="0.0" sy="0.0" tx="0.0" ty="0.0"/>
          <y:LineStyle color="#808080" type="line" width="1.0"/>
          <y:Arrows source="none" target="none"/>
          <y:BendStyle smoothed="false"/>
        </y:PolyLineEdge>
      </data>
    </edge>
    <edge id="e257" source="n8" target="n149">
      <data key="d9">
        <y:PolyLineEdge>
          <y:Path sx="0.0" sy="0.0" tx="0.0" ty="0.0"/>
          <y:LineStyle color="#808080" type="line" width="1.0"/>
          <y:Arrows source="none" target="none"/>
          <y:BendStyle smoothed="false"/>
        </y:PolyLineEdge>
      </data>
    </edge>
    <edge id="e258" source="n123" target="n14">
      <data key="d9">
        <y:PolyLineEdge>
          <y:Path sx="0.0" sy="0.0" tx="0.0" ty="0.0"/>
          <y:LineStyle color="#808080" type="line" width="1.0"/>
          <y:Arrows source="none" target="none"/>
          <y:BendStyle smoothed="false"/>
        </y:PolyLineEdge>
      </data>
    </edge>
    <edge id="e259" source="n62" target="n32">
      <data key="d9">
        <y:PolyLineEdge>
          <y:Path sx="0.0" sy="0.0" tx="0.0" ty="0.0"/>
          <y:LineStyle color="#808080" type="line" width="1.0"/>
          <y:Arrows source="none" target="none"/>
          <y:BendStyle smoothed="false"/>
        </y:PolyLineEdge>
      </data>
    </edge>
    <edge id="e260" source="n135" target="n171">
      <data key="d9">
        <y:PolyLineEdge>
          <y:Path sx="0.0" sy="0.0" tx="0.0" ty="0.0"/>
          <y:LineStyle color="#808080" type="line" width="1.0"/>
          <y:Arrows source="none" target="none"/>
          <y:BendStyle smoothed="false"/>
        </y:PolyLineEdge>
      </data>
    </edge>
    <edge id="e261" source="n17" target="n33">
      <data key="d9">
        <y:PolyLineEdge>
          <y:Path sx="0.0" sy="0.0" tx="0.0" ty="0.0"/>
          <y:LineStyle color="#808080" type="line" width="1.0"/>
          <y:Arrows source="none" target="none"/>
          <y:BendStyle smoothed="false"/>
        </y:PolyLineEdge>
      </data>
    </edge>
    <edge id="e262" source="n64" target="n174">
      <data key="d9">
        <y:PolyLineEdge>
          <y:Path sx="0.0" sy="0.0" tx="0.0" ty="0.0"/>
          <y:LineStyle color="#808080" type="line" width="1.0"/>
          <y:Arrows source="none" target="none"/>
          <y:BendStyle smoothed="false"/>
        </y:PolyLineEdge>
      </data>
    </edge>
    <edge id="e263" source="n240" target="n104">
      <data key="d9">
        <y:PolyLineEdge>
          <y:Path sx="0.0" sy="0.0" tx="0.0" ty="0.0"/>
          <y:LineStyle color="#808080" type="line" width="1.0"/>
          <y:Arrows source="none" target="none"/>
          <y:BendStyle smoothed="false"/>
        </y:PolyLineEdge>
      </data>
    </edge>
    <edge id="e264" source="n141" target="n173">
      <data key="d9">
        <y:PolyLineEdge>
          <y:Path sx="0.0" sy="0.0" tx="0.0" ty="0.0"/>
          <y:LineStyle color="#808080" type="line" width="1.0"/>
          <y:Arrows source="none" target="none"/>
          <y:BendStyle smoothed="false"/>
        </y:PolyLineEdge>
      </data>
    </edge>
    <edge id="e265" source="n188" target="n55">
      <data key="d9">
        <y:PolyLineEdge>
          <y:Path sx="0.0" sy="0.0" tx="0.0" ty="0.0"/>
          <y:LineStyle color="#808080" type="line" width="1.0"/>
          <y:Arrows source="none" target="none"/>
          <y:BendStyle smoothed="false"/>
        </y:PolyLineEdge>
      </data>
    </edge>
    <edge id="e266" source="n144" target="n35">
      <data key="d9">
        <y:PolyLineEdge>
          <y:Path sx="0.0" sy="0.0" tx="0.0" ty="0.0"/>
          <y:LineStyle color="#808080" type="line" width="1.0"/>
          <y:Arrows source="none" target="none"/>
          <y:BendStyle smoothed="false"/>
        </y:PolyLineEdge>
      </data>
    </edge>
    <edge id="e267" source="n197" target="n171">
      <data key="d9">
        <y:PolyLineEdge>
          <y:Path sx="0.0" sy="0.0" tx="0.0" ty="0.0"/>
          <y:LineStyle color="#808080" type="line" width="3.0"/>
          <y:Arrows source="none" target="none"/>
          <y:BendStyle smoothed="false"/>
        </y:PolyLineEdge>
      </data>
    </edge>
    <edge id="e268" source="n163" target="n138">
      <data key="d9">
        <y:PolyLineEdge>
          <y:Path sx="0.0" sy="0.0" tx="0.0" ty="0.0"/>
          <y:LineStyle color="#808080" type="line" width="1.0"/>
          <y:Arrows source="none" target="none"/>
          <y:BendStyle smoothed="false"/>
        </y:PolyLineEdge>
      </data>
    </edge>
    <edge id="e269" source="n62" target="n146">
      <data key="d9">
        <y:PolyLineEdge>
          <y:Path sx="0.0" sy="0.0" tx="0.0" ty="0.0"/>
          <y:LineStyle color="#808080" type="line" width="6.0"/>
          <y:Arrows source="none" target="none"/>
          <y:BendStyle smoothed="false"/>
        </y:PolyLineEdge>
      </data>
    </edge>
    <edge id="e270" source="n54" target="n178">
      <data key="d9">
        <y:PolyLineEdge>
          <y:Path sx="0.0" sy="0.0" tx="0.0" ty="0.0"/>
          <y:LineStyle color="#808080" type="line" width="1.0"/>
          <y:Arrows source="none" target="none"/>
          <y:BendStyle smoothed="false"/>
        </y:PolyLineEdge>
      </data>
    </edge>
    <edge id="e271" source="n75" target="n58">
      <data key="d9">
        <y:PolyLineEdge>
          <y:Path sx="0.0" sy="0.0" tx="0.0" ty="0.0"/>
          <y:LineStyle color="#808080" type="line" width="1.0"/>
          <y:Arrows source="none" target="none"/>
          <y:BendStyle smoothed="false"/>
        </y:PolyLineEdge>
      </data>
    </edge>
    <edge id="e272" source="n163" target="n181">
      <data key="d9">
        <y:PolyLineEdge>
          <y:Path sx="0.0" sy="0.0" tx="0.0" ty="0.0"/>
          <y:LineStyle color="#808080" type="line" width="1.0"/>
          <y:Arrows source="none" target="none"/>
          <y:BendStyle smoothed="false"/>
        </y:PolyLineEdge>
      </data>
    </edge>
    <edge id="e273" source="n101" target="n31">
      <data key="d9">
        <y:PolyLineEdge>
          <y:Path sx="0.0" sy="0.0" tx="0.0" ty="0.0"/>
          <y:LineStyle color="#808080" type="line" width="1.0"/>
          <y:Arrows source="none" target="none"/>
          <y:BendStyle smoothed="false"/>
        </y:PolyLineEdge>
      </data>
    </edge>
    <edge id="e274" source="n87" target="n100">
      <data key="d9">
        <y:PolyLineEdge>
          <y:Path sx="0.0" sy="0.0" tx="0.0" ty="0.0"/>
          <y:LineStyle color="#808080" type="line" width="1.0"/>
          <y:Arrows source="none" target="none"/>
          <y:BendStyle smoothed="false"/>
        </y:PolyLineEdge>
      </data>
    </edge>
    <edge id="e275" source="n163" target="n22">
      <data key="d9">
        <y:PolyLineEdge>
          <y:Path sx="0.0" sy="0.0" tx="0.0" ty="0.0"/>
          <y:LineStyle color="#808080" type="line" width="1.0"/>
          <y:Arrows source="none" target="none"/>
          <y:BendStyle smoothed="false"/>
        </y:PolyLineEdge>
      </data>
    </edge>
    <edge id="e276" source="n213" target="n192">
      <data key="d9">
        <y:PolyLineEdge>
          <y:Path sx="0.0" sy="0.0" tx="0.0" ty="0.0"/>
          <y:LineStyle color="#808080" type="line" width="1.0"/>
          <y:Arrows source="none" target="none"/>
          <y:BendStyle smoothed="false"/>
        </y:PolyLineEdge>
      </data>
    </edge>
    <edge id="e277" source="n135" target="n214">
      <data key="d9">
        <y:PolyLineEdge>
          <y:Path sx="0.0" sy="0.0" tx="0.0" ty="0.0"/>
          <y:LineStyle color="#808080" type="line" width="3.0"/>
          <y:Arrows source="none" target="none"/>
          <y:BendStyle smoothed="false"/>
        </y:PolyLineEdge>
      </data>
    </edge>
    <edge id="e278" source="n141" target="n70">
      <data key="d9">
        <y:PolyLineEdge>
          <y:Path sx="0.0" sy="0.0" tx="0.0" ty="0.0"/>
          <y:LineStyle color="#808080" type="line" width="1.0"/>
          <y:Arrows source="none" target="none"/>
          <y:BendStyle smoothed="false"/>
        </y:PolyLineEdge>
      </data>
    </edge>
    <edge id="e279" source="n75" target="n120">
      <data key="d9">
        <y:PolyLineEdge>
          <y:Path sx="0.0" sy="0.0" tx="0.0" ty="0.0"/>
          <y:LineStyle color="#808080" type="line" width="1.0"/>
          <y:Arrows source="none" target="none"/>
          <y:BendStyle smoothed="false"/>
        </y:PolyLineEdge>
      </data>
    </edge>
    <edge id="e280" source="n176" target="n122">
      <data key="d9">
        <y:PolyLineEdge>
          <y:Path sx="0.0" sy="0.0" tx="0.0" ty="0.0"/>
          <y:LineStyle color="#808080" type="line" width="1.0"/>
          <y:Arrows source="none" target="none"/>
          <y:BendStyle smoothed="false"/>
        </y:PolyLineEdge>
      </data>
    </edge>
    <edge id="e281" source="n233" target="n129">
      <data key="d9">
        <y:PolyLineEdge>
          <y:Path sx="0.0" sy="0.0" tx="0.0" ty="0.0"/>
          <y:LineStyle color="#808080" type="line" width="1.0"/>
          <y:Arrows source="none" target="none"/>
          <y:BendStyle smoothed="false"/>
        </y:PolyLineEdge>
      </data>
    </edge>
    <edge id="e282" source="n222" target="n155">
      <data key="d9">
        <y:PolyLineEdge>
          <y:Path sx="0.0" sy="0.0" tx="0.0" ty="0.0"/>
          <y:LineStyle color="#808080" type="line" width="1.0"/>
          <y:Arrows source="none" target="none"/>
          <y:BendStyle smoothed="false"/>
        </y:PolyLineEdge>
      </data>
    </edge>
    <edge id="e283" source="n15" target="n218">
      <data key="d9">
        <y:PolyLineEdge>
          <y:Path sx="0.0" sy="0.0" tx="0.0" ty="0.0"/>
          <y:LineStyle color="#808080" type="line" width="1.0"/>
          <y:Arrows source="none" target="none"/>
          <y:BendStyle smoothed="false"/>
        </y:PolyLineEdge>
      </data>
    </edge>
    <edge id="e284" source="n186" target="n234">
      <data key="d9">
        <y:PolyLineEdge>
          <y:Path sx="0.0" sy="0.0" tx="0.0" ty="0.0"/>
          <y:LineStyle color="#808080" type="line" width="1.0"/>
          <y:Arrows source="none" target="none"/>
          <y:BendStyle smoothed="false"/>
        </y:PolyLineEdge>
      </data>
    </edge>
    <edge id="e285" source="n230" target="n59">
      <data key="d9">
        <y:PolyLineEdge>
          <y:Path sx="0.0" sy="0.0" tx="0.0" ty="0.0"/>
          <y:LineStyle color="#808080" type="line" width="1.0"/>
          <y:Arrows source="none" target="none"/>
          <y:BendStyle smoothed="false"/>
        </y:PolyLineEdge>
      </data>
    </edge>
    <edge id="e286" source="n147" target="n56">
      <data key="d9">
        <y:PolyLineEdge>
          <y:Path sx="0.0" sy="0.0" tx="0.0" ty="0.0"/>
          <y:LineStyle color="#808080" type="line" width="2.0"/>
          <y:Arrows source="none" target="none"/>
          <y:BendStyle smoothed="false"/>
        </y:PolyLineEdge>
      </data>
    </edge>
    <edge id="e287" source="n54" target="n23">
      <data key="d9">
        <y:PolyLineEdge>
          <y:Path sx="0.0" sy="0.0" tx="0.0" ty="0.0"/>
          <y:LineStyle color="#808080" type="line" width="4.0"/>
          <y:Arrows source="none" target="none"/>
          <y:BendStyle smoothed="false"/>
        </y:PolyLineEdge>
      </data>
    </edge>
    <edge id="e288" source="n199" target="n79">
      <data key="d9">
        <y:PolyLineEdge>
          <y:Path sx="0.0" sy="0.0" tx="0.0" ty="0.0"/>
          <y:LineStyle color="#808080" type="line" width="1.0"/>
          <y:Arrows source="none" target="none"/>
          <y:BendStyle smoothed="false"/>
        </y:PolyLineEdge>
      </data>
    </edge>
    <edge id="e289" source="n144" target="n41">
      <data key="d9">
        <y:PolyLineEdge>
          <y:Path sx="0.0" sy="0.0" tx="0.0" ty="0.0"/>
          <y:LineStyle color="#808080" type="line" width="1.0"/>
          <y:Arrows source="none" target="none"/>
          <y:BendStyle smoothed="false"/>
        </y:PolyLineEdge>
      </data>
    </edge>
    <edge id="e290" source="n198" target="n20">
      <data key="d9">
        <y:PolyLineEdge>
          <y:Path sx="0.0" sy="0.0" tx="0.0" ty="0.0"/>
          <y:LineStyle color="#808080" type="line" width="1.0"/>
          <y:Arrows source="none" target="none"/>
          <y:BendStyle smoothed="false"/>
        </y:PolyLineEdge>
      </data>
    </edge>
    <edge id="e291" source="n152" target="n237">
      <data key="d9">
        <y:PolyLineEdge>
          <y:Path sx="0.0" sy="0.0" tx="0.0" ty="0.0"/>
          <y:LineStyle color="#808080" type="line" width="1.0"/>
          <y:Arrows source="none" target="none"/>
          <y:BendStyle smoothed="false"/>
        </y:PolyLineEdge>
      </data>
    </edge>
    <edge id="e292" source="n212" target="n32">
      <data key="d9">
        <y:PolyLineEdge>
          <y:Path sx="0.0" sy="0.0" tx="0.0" ty="0.0"/>
          <y:LineStyle color="#808080" type="line" width="1.0"/>
          <y:Arrows source="none" target="none"/>
          <y:BendStyle smoothed="false"/>
        </y:PolyLineEdge>
      </data>
    </edge>
    <edge id="e293" source="n15" target="n55">
      <data key="d9">
        <y:PolyLineEdge>
          <y:Path sx="0.0" sy="0.0" tx="0.0" ty="0.0"/>
          <y:LineStyle color="#808080" type="line" width="2.0"/>
          <y:Arrows source="none" target="none"/>
          <y:BendStyle smoothed="false"/>
        </y:PolyLineEdge>
      </data>
    </edge>
    <edge id="e294" source="n238" target="n149">
      <data key="d9">
        <y:PolyLineEdge>
          <y:Path sx="0.0" sy="0.0" tx="0.0" ty="0.0"/>
          <y:LineStyle color="#808080" type="line" width="1.0"/>
          <y:Arrows source="none" target="none"/>
          <y:BendStyle smoothed="false"/>
        </y:PolyLineEdge>
      </data>
    </edge>
    <edge id="e295" source="n13" target="n169">
      <data key="d9">
        <y:PolyLineEdge>
          <y:Path sx="0.0" sy="0.0" tx="0.0" ty="0.0"/>
          <y:LineStyle color="#808080" type="line" width="1.0"/>
          <y:Arrows source="none" target="none"/>
          <y:BendStyle smoothed="false"/>
        </y:PolyLineEdge>
      </data>
    </edge>
    <edge id="e296" source="n54" target="n86">
      <data key="d9">
        <y:PolyLineEdge>
          <y:Path sx="0.0" sy="0.0" tx="0.0" ty="0.0"/>
          <y:LineStyle color="#808080" type="line" width="1.0"/>
          <y:Arrows source="none" target="none"/>
          <y:BendStyle smoothed="false"/>
        </y:PolyLineEdge>
      </data>
    </edge>
    <edge id="e297" source="n75" target="n99">
      <data key="d9">
        <y:PolyLineEdge>
          <y:Path sx="0.0" sy="0.0" tx="0.0" ty="0.0"/>
          <y:LineStyle color="#808080" type="line" width="1.0"/>
          <y:Arrows source="none" target="none"/>
          <y:BendStyle smoothed="false"/>
        </y:PolyLineEdge>
      </data>
    </edge>
    <edge id="e298" source="n54" target="n70">
      <data key="d9">
        <y:PolyLineEdge>
          <y:Path sx="0.0" sy="0.0" tx="0.0" ty="0.0"/>
          <y:LineStyle color="#808080" type="line" width="1.0"/>
          <y:Arrows source="none" target="none"/>
          <y:BendStyle smoothed="false"/>
        </y:PolyLineEdge>
      </data>
    </edge>
    <edge id="e299" source="n85" target="n71">
      <data key="d9">
        <y:PolyLineEdge>
          <y:Path sx="0.0" sy="0.0" tx="0.0" ty="0.0"/>
          <y:LineStyle color="#808080" type="line" width="1.0"/>
          <y:Arrows source="none" target="none"/>
          <y:BendStyle smoothed="false"/>
        </y:PolyLineEdge>
      </data>
    </edge>
    <edge id="e300" source="n141" target="n27">
      <data key="d9">
        <y:PolyLineEdge>
          <y:Path sx="0.0" sy="0.0" tx="0.0" ty="0.0"/>
          <y:LineStyle color="#808080" type="line" width="1.0"/>
          <y:Arrows source="none" target="none"/>
          <y:BendStyle smoothed="false"/>
        </y:PolyLineEdge>
      </data>
    </edge>
    <edge id="e301" source="n213" target="n19">
      <data key="d9">
        <y:PolyLineEdge>
          <y:Path sx="0.0" sy="0.0" tx="0.0" ty="0.0"/>
          <y:LineStyle color="#808080" type="line" width="1.0"/>
          <y:Arrows source="none" target="none"/>
          <y:BendStyle smoothed="false"/>
        </y:PolyLineEdge>
      </data>
    </edge>
    <edge id="e302" source="n144" target="n140">
      <data key="d9">
        <y:PolyLineEdge>
          <y:Path sx="0.0" sy="0.0" tx="0.0" ty="0.0"/>
          <y:LineStyle color="#808080" type="line" width="1.0"/>
          <y:Arrows source="none" target="none"/>
          <y:BendStyle smoothed="false"/>
        </y:PolyLineEdge>
      </data>
    </edge>
    <edge id="e303" source="n54" target="n32">
      <data key="d9">
        <y:PolyLineEdge>
          <y:Path sx="0.0" sy="0.0" tx="0.0" ty="0.0"/>
          <y:LineStyle color="#808080" type="line" width="1.0"/>
          <y:Arrows source="none" target="none"/>
          <y:BendStyle smoothed="false"/>
        </y:PolyLineEdge>
      </data>
    </edge>
    <edge id="e304" source="n54" target="n100">
      <data key="d9">
        <y:PolyLineEdge>
          <y:Path sx="0.0" sy="0.0" tx="0.0" ty="0.0"/>
          <y:LineStyle color="#808080" type="line" width="1.0"/>
          <y:Arrows source="none" target="none"/>
          <y:BendStyle smoothed="false"/>
        </y:PolyLineEdge>
      </data>
    </edge>
    <edge id="e305" source="n44" target="n115">
      <data key="d9">
        <y:PolyLineEdge>
          <y:Path sx="0.0" sy="0.0" tx="0.0" ty="0.0"/>
          <y:LineStyle color="#808080" type="line" width="1.0"/>
          <y:Arrows source="none" target="none"/>
          <y:BendStyle smoothed="false"/>
        </y:PolyLineEdge>
      </data>
    </edge>
    <edge id="e306" source="n135" target="n29">
      <data key="d9">
        <y:PolyLineEdge>
          <y:Path sx="0.0" sy="0.0" tx="0.0" ty="0.0"/>
          <y:LineStyle color="#808080" type="line" width="1.0"/>
          <y:Arrows source="none" target="none"/>
          <y:BendStyle smoothed="false"/>
        </y:PolyLineEdge>
      </data>
    </edge>
    <edge id="e307" source="n1" target="n215">
      <data key="d9">
        <y:PolyLineEdge>
          <y:Path sx="0.0" sy="0.0" tx="0.0" ty="0.0"/>
          <y:LineStyle color="#808080" type="line" width="1.0"/>
          <y:Arrows source="none" target="none"/>
          <y:BendStyle smoothed="false"/>
        </y:PolyLineEdge>
      </data>
    </edge>
    <edge id="e308" source="n229" target="n201">
      <data key="d9">
        <y:PolyLineEdge>
          <y:Path sx="0.0" sy="0.0" tx="0.0" ty="0.0"/>
          <y:LineStyle color="#808080" type="line" width="1.0"/>
          <y:Arrows source="none" target="none"/>
          <y:BendStyle smoothed="false"/>
        </y:PolyLineEdge>
      </data>
    </edge>
    <edge id="e309" source="n207" target="n148">
      <data key="d9">
        <y:PolyLineEdge>
          <y:Path sx="0.0" sy="0.0" tx="0.0" ty="0.0"/>
          <y:LineStyle color="#808080" type="line" width="1.0"/>
          <y:Arrows source="none" target="none"/>
          <y:BendStyle smoothed="false"/>
        </y:PolyLineEdge>
      </data>
    </edge>
    <edge id="e310" source="n75" target="n34">
      <data key="d9">
        <y:PolyLineEdge>
          <y:Path sx="0.0" sy="0.0" tx="0.0" ty="0.0"/>
          <y:LineStyle color="#808080" type="line" width="2.0"/>
          <y:Arrows source="none" target="none"/>
          <y:BendStyle smoothed="false"/>
        </y:PolyLineEdge>
      </data>
    </edge>
    <edge id="e311" source="n230" target="n159">
      <data key="d9">
        <y:PolyLineEdge>
          <y:Path sx="0.0" sy="0.0" tx="0.0" ty="0.0"/>
          <y:LineStyle color="#808080" type="line" width="1.0"/>
          <y:Arrows source="none" target="none"/>
          <y:BendStyle smoothed="false"/>
        </y:PolyLineEdge>
      </data>
    </edge>
    <edge id="e312" source="n230" target="n183">
      <data key="d9">
        <y:PolyLineEdge>
          <y:Path sx="0.0" sy="0.0" tx="0.0" ty="0.0"/>
          <y:LineStyle color="#808080" type="line" width="4.0"/>
          <y:Arrows source="none" target="none"/>
          <y:BendStyle smoothed="false"/>
        </y:PolyLineEdge>
      </data>
    </edge>
    <edge id="e313" source="n141" target="n61">
      <data key="d9">
        <y:PolyLineEdge>
          <y:Path sx="0.0" sy="0.0" tx="0.0" ty="0.0"/>
          <y:LineStyle color="#808080" type="line" width="1.0"/>
          <y:Arrows source="none" target="none"/>
          <y:BendStyle smoothed="false"/>
        </y:PolyLineEdge>
      </data>
    </edge>
    <edge id="e314" source="n197" target="n223">
      <data key="d9">
        <y:PolyLineEdge>
          <y:Path sx="0.0" sy="0.0" tx="0.0" ty="0.0"/>
          <y:LineStyle color="#808080" type="line" width="1.0"/>
          <y:Arrows source="none" target="none"/>
          <y:BendStyle smoothed="false"/>
        </y:PolyLineEdge>
      </data>
    </edge>
    <edge id="e315" source="n196" target="n103">
      <data key="d9">
        <y:PolyLineEdge>
          <y:Path sx="0.0" sy="0.0" tx="0.0" ty="0.0"/>
          <y:LineStyle color="#808080" type="line" width="1.0"/>
          <y:Arrows source="none" target="none"/>
          <y:BendStyle smoothed="false"/>
        </y:PolyLineEdge>
      </data>
    </edge>
    <edge id="e316" source="n47" target="n225">
      <data key="d9">
        <y:PolyLineEdge>
          <y:Path sx="0.0" sy="0.0" tx="0.0" ty="0.0"/>
          <y:LineStyle color="#808080" type="line" width="1.0"/>
          <y:Arrows source="none" target="none"/>
          <y:BendStyle smoothed="false"/>
        </y:PolyLineEdge>
      </data>
    </edge>
    <edge id="e317" source="n54" target="n224">
      <data key="d9">
        <y:PolyLineEdge>
          <y:Path sx="0.0" sy="0.0" tx="0.0" ty="0.0"/>
          <y:LineStyle color="#808080" type="line" width="1.0"/>
          <y:Arrows source="none" target="none"/>
          <y:BendStyle smoothed="false"/>
        </y:PolyLineEdge>
      </data>
    </edge>
    <edge id="e318" source="n39" target="n126">
      <data key="d9">
        <y:PolyLineEdge>
          <y:Path sx="0.0" sy="0.0" tx="0.0" ty="0.0"/>
          <y:LineStyle color="#808080" type="line" width="1.0"/>
          <y:Arrows source="none" target="none"/>
          <y:BendStyle smoothed="false"/>
        </y:PolyLineEdge>
      </data>
    </edge>
    <edge id="e319" source="n40" target="n187">
      <data key="d9">
        <y:PolyLineEdge>
          <y:Path sx="0.0" sy="0.0" tx="0.0" ty="0.0"/>
          <y:LineStyle color="#808080" type="line" width="1.0"/>
          <y:Arrows source="none" target="none"/>
          <y:BendStyle smoothed="false"/>
        </y:PolyLineEdge>
      </data>
    </edge>
    <edge id="e320" source="n44" target="n19">
      <data key="d9">
        <y:PolyLineEdge>
          <y:Path sx="0.0" sy="0.0" tx="0.0" ty="0.0"/>
          <y:LineStyle color="#808080" type="line" width="1.0"/>
          <y:Arrows source="none" target="none"/>
          <y:BendStyle smoothed="false"/>
        </y:PolyLineEdge>
      </data>
    </edge>
    <edge id="e321" source="n105" target="n51">
      <data key="d9">
        <y:PolyLineEdge>
          <y:Path sx="0.0" sy="0.0" tx="0.0" ty="0.0"/>
          <y:LineStyle color="#808080" type="line" width="1.0"/>
          <y:Arrows source="none" target="none"/>
          <y:BendStyle smoothed="false"/>
        </y:PolyLineEdge>
      </data>
    </edge>
    <edge id="e322" source="n43" target="n113">
      <data key="d9">
        <y:PolyLineEdge>
          <y:Path sx="0.0" sy="0.0" tx="0.0" ty="0.0"/>
          <y:LineStyle color="#808080" type="line" width="2.0"/>
          <y:Arrows source="none" target="none"/>
          <y:BendStyle smoothed="false"/>
        </y:PolyLineEdge>
      </data>
    </edge>
    <edge id="e323" source="n1" target="n112">
      <data key="d9">
        <y:PolyLineEdge>
          <y:Path sx="0.0" sy="0.0" tx="0.0" ty="0.0"/>
          <y:LineStyle color="#808080" type="line" width="1.0"/>
          <y:Arrows source="none" target="none"/>
          <y:BendStyle smoothed="false"/>
        </y:PolyLineEdge>
      </data>
    </edge>
    <edge id="e324" source="n101" target="n76">
      <data key="d9">
        <y:PolyLineEdge>
          <y:Path sx="0.0" sy="0.0" tx="0.0" ty="0.0"/>
          <y:LineStyle color="#808080" type="line" width="1.0"/>
          <y:Arrows source="none" target="none"/>
          <y:BendStyle smoothed="false"/>
        </y:PolyLineEdge>
      </data>
    </edge>
    <edge id="e325" source="n7" target="n120">
      <data key="d9">
        <y:PolyLineEdge>
          <y:Path sx="0.0" sy="0.0" tx="0.0" ty="0.0"/>
          <y:LineStyle color="#808080" type="line" width="1.0"/>
          <y:Arrows source="none" target="none"/>
          <y:BendStyle smoothed="false"/>
        </y:PolyLineEdge>
      </data>
    </edge>
    <edge id="e326" source="n185" target="n179">
      <data key="d9">
        <y:PolyLineEdge>
          <y:Path sx="0.0" sy="0.0" tx="0.0" ty="0.0"/>
          <y:LineStyle color="#808080" type="line" width="1.0"/>
          <y:Arrows source="none" target="none"/>
          <y:BendStyle smoothed="false"/>
        </y:PolyLineEdge>
      </data>
    </edge>
    <edge id="e327" source="n75" target="n126">
      <data key="d9">
        <y:PolyLineEdge>
          <y:Path sx="0.0" sy="0.0" tx="0.0" ty="0.0"/>
          <y:LineStyle color="#808080" type="line" width="1.0"/>
          <y:Arrows source="none" target="none"/>
          <y:BendStyle smoothed="false"/>
        </y:PolyLineEdge>
      </data>
    </edge>
    <edge id="e328" source="n75" target="n184">
      <data key="d9">
        <y:PolyLineEdge>
          <y:Path sx="0.0" sy="0.0" tx="0.0" ty="0.0"/>
          <y:LineStyle color="#808080" type="line" width="1.0"/>
          <y:Arrows source="none" target="none"/>
          <y:BendStyle smoothed="false"/>
        </y:PolyLineEdge>
      </data>
    </edge>
    <edge id="e329" source="n141" target="n151">
      <data key="d9">
        <y:PolyLineEdge>
          <y:Path sx="0.0" sy="0.0" tx="0.0" ty="0.0"/>
          <y:LineStyle color="#808080" type="line" width="1.0"/>
          <y:Arrows source="none" target="none"/>
          <y:BendStyle smoothed="false"/>
        </y:PolyLineEdge>
      </data>
    </edge>
    <edge id="e330" source="n152" target="n104">
      <data key="d9">
        <y:PolyLineEdge>
          <y:Path sx="0.0" sy="0.0" tx="0.0" ty="0.0"/>
          <y:LineStyle color="#808080" type="line" width="1.0"/>
          <y:Arrows source="none" target="none"/>
          <y:BendStyle smoothed="false"/>
        </y:PolyLineEdge>
      </data>
    </edge>
    <edge id="e331" source="n54" target="n27">
      <data key="d9">
        <y:PolyLineEdge>
          <y:Path sx="0.0" sy="0.0" tx="0.0" ty="0.0"/>
          <y:LineStyle color="#808080" type="line" width="1.0"/>
          <y:Arrows source="none" target="none"/>
          <y:BendStyle smoothed="false"/>
        </y:PolyLineEdge>
      </data>
    </edge>
    <edge id="e332" source="n101" target="n190">
      <data key="d9">
        <y:PolyLineEdge>
          <y:Path sx="0.0" sy="0.0" tx="0.0" ty="0.0"/>
          <y:LineStyle color="#808080" type="line" width="1.0"/>
          <y:Arrows source="none" target="none"/>
          <y:BendStyle smoothed="false"/>
        </y:PolyLineEdge>
      </data>
    </edge>
    <edge id="e333" source="n43" target="n193">
      <data key="d9">
        <y:PolyLineEdge>
          <y:Path sx="0.0" sy="0.0" tx="0.0" ty="0.0"/>
          <y:LineStyle color="#808080" type="line" width="1.0"/>
          <y:Arrows source="none" target="none"/>
          <y:BendStyle smoothed="false"/>
        </y:PolyLineEdge>
      </data>
    </edge>
    <edge id="e334" source="n161" target="n103">
      <data key="d9">
        <y:PolyLineEdge>
          <y:Path sx="0.0" sy="0.0" tx="0.0" ty="0.0"/>
          <y:LineStyle color="#808080" type="line" width="1.0"/>
          <y:Arrows source="none" target="none"/>
          <y:BendStyle smoothed="false"/>
        </y:PolyLineEdge>
      </data>
    </edge>
    <edge id="e335" source="n124" target="n179">
      <data key="d9">
        <y:PolyLineEdge>
          <y:Path sx="0.0" sy="0.0" tx="0.0" ty="0.0"/>
          <y:LineStyle color="#808080" type="line" width="1.0"/>
          <y:Arrows source="none" target="none"/>
          <y:BendStyle smoothed="false"/>
        </y:PolyLineEdge>
      </data>
    </edge>
    <edge id="e336" source="n135" target="n115">
      <data key="d9">
        <y:PolyLineEdge>
          <y:Path sx="0.0" sy="0.0" tx="0.0" ty="0.0"/>
          <y:LineStyle color="#808080" type="line" width="1.0"/>
          <y:Arrows source="none" target="none"/>
          <y:BendStyle smoothed="false"/>
        </y:PolyLineEdge>
      </data>
    </edge>
    <edge id="e337" source="n141" target="n24">
      <data key="d9">
        <y:PolyLineEdge>
          <y:Path sx="0.0" sy="0.0" tx="0.0" ty="0.0"/>
          <y:LineStyle color="#808080" type="line" width="1.0"/>
          <y:Arrows source="none" target="none"/>
          <y:BendStyle smoothed="false"/>
        </y:PolyLineEdge>
      </data>
    </edge>
    <edge id="e338" source="n105" target="n194">
      <data key="d9">
        <y:PolyLineEdge>
          <y:Path sx="0.0" sy="0.0" tx="0.0" ty="0.0"/>
          <y:LineStyle color="#808080" type="line" width="1.0"/>
          <y:Arrows source="none" target="none"/>
          <y:BendStyle smoothed="false"/>
        </y:PolyLineEdge>
      </data>
    </edge>
    <edge id="e339" source="n163" target="n2">
      <data key="d9">
        <y:PolyLineEdge>
          <y:Path sx="0.0" sy="0.0" tx="0.0" ty="0.0"/>
          <y:LineStyle color="#808080" type="line" width="1.0"/>
          <y:Arrows source="none" target="none"/>
          <y:BendStyle smoothed="false"/>
        </y:PolyLineEdge>
      </data>
    </edge>
    <edge id="e340" source="n141" target="n214">
      <data key="d9">
        <y:PolyLineEdge>
          <y:Path sx="0.0" sy="0.0" tx="0.0" ty="0.0"/>
          <y:LineStyle color="#808080" type="line" width="4.0"/>
          <y:Arrows source="none" target="none"/>
          <y:BendStyle smoothed="false"/>
        </y:PolyLineEdge>
      </data>
    </edge>
    <edge id="e341" source="n54" target="n184">
      <data key="d9">
        <y:PolyLineEdge>
          <y:Path sx="0.0" sy="0.0" tx="0.0" ty="0.0"/>
          <y:LineStyle color="#808080" type="line" width="1.0"/>
          <y:Arrows source="none" target="none"/>
          <y:BendStyle smoothed="false"/>
        </y:PolyLineEdge>
      </data>
    </edge>
    <edge id="e342" source="n135" target="n12">
      <data key="d9">
        <y:PolyLineEdge>
          <y:Path sx="0.0" sy="0.0" tx="0.0" ty="0.0"/>
          <y:LineStyle color="#808080" type="line" width="1.0"/>
          <y:Arrows source="none" target="none"/>
          <y:BendStyle smoothed="false"/>
        </y:PolyLineEdge>
      </data>
    </edge>
    <edge id="e343" source="n135" target="n76">
      <data key="d9">
        <y:PolyLineEdge>
          <y:Path sx="0.0" sy="0.0" tx="0.0" ty="0.0"/>
          <y:LineStyle color="#808080" type="line" width="1.0"/>
          <y:Arrows source="none" target="none"/>
          <y:BendStyle smoothed="false"/>
        </y:PolyLineEdge>
      </data>
    </edge>
    <edge id="e344" source="n75" target="n223">
      <data key="d9">
        <y:PolyLineEdge>
          <y:Path sx="0.0" sy="0.0" tx="0.0" ty="0.0"/>
          <y:LineStyle color="#808080" type="line" width="1.0"/>
          <y:Arrows source="none" target="none"/>
          <y:BendStyle smoothed="false"/>
        </y:PolyLineEdge>
      </data>
    </edge>
    <edge id="e345" source="n54" target="n50">
      <data key="d9">
        <y:PolyLineEdge>
          <y:Path sx="0.0" sy="0.0" tx="0.0" ty="0.0"/>
          <y:LineStyle color="#808080" type="line" width="2.0"/>
          <y:Arrows source="none" target="none"/>
          <y:BendStyle smoothed="false"/>
        </y:PolyLineEdge>
      </data>
    </edge>
    <edge id="e346" source="n95" target="n184">
      <data key="d9">
        <y:PolyLineEdge>
          <y:Path sx="0.0" sy="0.0" tx="0.0" ty="0.0"/>
          <y:LineStyle color="#808080" type="line" width="1.0"/>
          <y:Arrows source="none" target="none"/>
          <y:BendStyle smoothed="false"/>
        </y:PolyLineEdge>
      </data>
    </edge>
    <edge id="e347" source="n75" target="n189">
      <data key="d9">
        <y:PolyLineEdge>
          <y:Path sx="0.0" sy="0.0" tx="0.0" ty="0.0"/>
          <y:LineStyle color="#808080" type="line" width="1.0"/>
          <y:Arrows source="none" target="none"/>
          <y:BendStyle smoothed="false"/>
        </y:PolyLineEdge>
      </data>
    </edge>
    <edge id="e348" source="n54" target="n194">
      <data key="d9">
        <y:PolyLineEdge>
          <y:Path sx="0.0" sy="0.0" tx="0.0" ty="0.0"/>
          <y:LineStyle color="#808080" type="line" width="1.0"/>
          <y:Arrows source="none" target="none"/>
          <y:BendStyle smoothed="false"/>
        </y:PolyLineEdge>
      </data>
    </edge>
    <edge id="e349" source="n1" target="n22">
      <data key="d9">
        <y:PolyLineEdge>
          <y:Path sx="0.0" sy="0.0" tx="0.0" ty="0.0"/>
          <y:LineStyle color="#808080" type="line" width="1.0"/>
          <y:Arrows source="none" target="none"/>
          <y:BendStyle smoothed="false"/>
        </y:PolyLineEdge>
      </data>
    </edge>
    <edge id="e350" source="n7" target="n149">
      <data key="d9">
        <y:PolyLineEdge>
          <y:Path sx="0.0" sy="0.0" tx="0.0" ty="0.0"/>
          <y:LineStyle color="#808080" type="line" width="1.0"/>
          <y:Arrows source="none" target="none"/>
          <y:BendStyle smoothed="false"/>
        </y:PolyLineEdge>
      </data>
    </edge>
    <edge id="e351" source="n176" target="n5">
      <data key="d9">
        <y:PolyLineEdge>
          <y:Path sx="0.0" sy="0.0" tx="0.0" ty="0.0"/>
          <y:LineStyle color="#808080" type="line" width="1.0"/>
          <y:Arrows source="none" target="none"/>
          <y:BendStyle smoothed="false"/>
        </y:PolyLineEdge>
      </data>
    </edge>
    <edge id="e352" source="n53" target="n218">
      <data key="d9">
        <y:PolyLineEdge>
          <y:Path sx="0.0" sy="0.0" tx="0.0" ty="0.0"/>
          <y:LineStyle color="#808080" type="line" width="2.0"/>
          <y:Arrows source="none" target="none"/>
          <y:BendStyle smoothed="false"/>
        </y:PolyLineEdge>
      </data>
    </edge>
    <edge id="e353" source="n220" target="n148">
      <data key="d9">
        <y:PolyLineEdge>
          <y:Path sx="0.0" sy="0.0" tx="0.0" ty="0.0"/>
          <y:LineStyle color="#808080" type="line" width="1.0"/>
          <y:Arrows source="none" target="none"/>
          <y:BendStyle smoothed="false"/>
        </y:PolyLineEdge>
      </data>
    </edge>
    <edge id="e354" source="n62" target="n169">
      <data key="d9">
        <y:PolyLineEdge>
          <y:Path sx="0.0" sy="0.0" tx="0.0" ty="0.0"/>
          <y:LineStyle color="#808080" type="line" width="1.0"/>
          <y:Arrows source="none" target="none"/>
          <y:BendStyle smoothed="false"/>
        </y:PolyLineEdge>
      </data>
    </edge>
    <edge id="e355" source="n105" target="n37">
      <data key="d9">
        <y:PolyLineEdge>
          <y:Path sx="0.0" sy="0.0" tx="0.0" ty="0.0"/>
          <y:LineStyle color="#808080" type="line" width="1.0"/>
          <y:Arrows source="none" target="none"/>
          <y:BendStyle smoothed="false"/>
        </y:PolyLineEdge>
      </data>
    </edge>
    <edge id="e356" source="n102" target="n115">
      <data key="d9">
        <y:PolyLineEdge>
          <y:Path sx="0.0" sy="0.0" tx="0.0" ty="0.0"/>
          <y:LineStyle color="#808080" type="line" width="1.0"/>
          <y:Arrows source="none" target="none"/>
          <y:BendStyle smoothed="false"/>
        </y:PolyLineEdge>
      </data>
    </edge>
    <edge id="e357" source="n163" target="n204">
      <data key="d9">
        <y:PolyLineEdge>
          <y:Path sx="0.0" sy="0.0" tx="0.0" ty="0.0"/>
          <y:LineStyle color="#808080" type="line" width="1.0"/>
          <y:Arrows source="none" target="none"/>
          <y:BendStyle smoothed="false"/>
        </y:PolyLineEdge>
      </data>
    </edge>
    <edge id="e358" source="n64" target="n122">
      <data key="d9">
        <y:PolyLineEdge>
          <y:Path sx="0.0" sy="0.0" tx="0.0" ty="0.0"/>
          <y:LineStyle color="#808080" type="line" width="1.0"/>
          <y:Arrows source="none" target="none"/>
          <y:BendStyle smoothed="false"/>
        </y:PolyLineEdge>
      </data>
    </edge>
    <edge id="e359" source="n83" target="n6">
      <data key="d9">
        <y:PolyLineEdge>
          <y:Path sx="0.0" sy="0.0" tx="0.0" ty="0.0"/>
          <y:LineStyle color="#808080" type="line" width="1.0"/>
          <y:Arrows source="none" target="none"/>
          <y:BendStyle smoothed="false"/>
        </y:PolyLineEdge>
      </data>
    </edge>
    <edge id="e360" source="n45" target="n166">
      <data key="d9">
        <y:PolyLineEdge>
          <y:Path sx="0.0" sy="0.0" tx="0.0" ty="0.0"/>
          <y:LineStyle color="#808080" type="line" width="1.0"/>
          <y:Arrows source="none" target="none"/>
          <y:BendStyle smoothed="false"/>
        </y:PolyLineEdge>
      </data>
    </edge>
    <edge id="e361" source="n64" target="n234">
      <data key="d9">
        <y:PolyLineEdge>
          <y:Path sx="0.0" sy="0.0" tx="0.0" ty="0.0"/>
          <y:LineStyle color="#808080" type="line" width="1.0"/>
          <y:Arrows source="none" target="none"/>
          <y:BendStyle smoothed="false"/>
        </y:PolyLineEdge>
      </data>
    </edge>
    <edge id="e362" source="n89" target="n126">
      <data key="d9">
        <y:PolyLineEdge>
          <y:Path sx="0.0" sy="0.0" tx="0.0" ty="0.0"/>
          <y:LineStyle color="#808080" type="line" width="1.0"/>
          <y:Arrows source="none" target="none"/>
          <y:BendStyle smoothed="false"/>
        </y:PolyLineEdge>
      </data>
    </edge>
    <edge id="e363" source="n7" target="n210">
      <data key="d9">
        <y:PolyLineEdge>
          <y:Path sx="0.0" sy="0.0" tx="0.0" ty="0.0"/>
          <y:LineStyle color="#808080" type="line" width="1.0"/>
          <y:Arrows source="none" target="none"/>
          <y:BendStyle smoothed="false"/>
        </y:PolyLineEdge>
      </data>
    </edge>
    <edge id="e364" source="n54" target="n106">
      <data key="d9">
        <y:PolyLineEdge>
          <y:Path sx="0.0" sy="0.0" tx="0.0" ty="0.0"/>
          <y:LineStyle color="#808080" type="line" width="1.0"/>
          <y:Arrows source="none" target="none"/>
          <y:BendStyle smoothed="false"/>
        </y:PolyLineEdge>
      </data>
    </edge>
    <edge id="e365" source="n69" target="n202">
      <data key="d9">
        <y:PolyLineEdge>
          <y:Path sx="0.0" sy="0.0" tx="0.0" ty="0.0"/>
          <y:LineStyle color="#808080" type="line" width="1.0"/>
          <y:Arrows source="none" target="none"/>
          <y:BendStyle smoothed="false"/>
        </y:PolyLineEdge>
      </data>
    </edge>
    <edge id="e366" source="n75" target="n82">
      <data key="d9">
        <y:PolyLineEdge>
          <y:Path sx="0.0" sy="0.0" tx="0.0" ty="0.0"/>
          <y:LineStyle color="#808080" type="line" width="1.0"/>
          <y:Arrows source="none" target="none"/>
          <y:BendStyle smoothed="false"/>
        </y:PolyLineEdge>
      </data>
    </edge>
    <edge id="e367" source="n123" target="n125">
      <data key="d9">
        <y:PolyLineEdge>
          <y:Path sx="0.0" sy="0.0" tx="0.0" ty="0.0"/>
          <y:LineStyle color="#808080" type="line" width="1.0"/>
          <y:Arrows source="none" target="none"/>
          <y:BendStyle smoothed="false"/>
        </y:PolyLineEdge>
      </data>
    </edge>
    <edge id="e368" source="n105" target="n202">
      <data key="d9">
        <y:PolyLineEdge>
          <y:Path sx="0.0" sy="0.0" tx="0.0" ty="0.0"/>
          <y:LineStyle color="#808080" type="line" width="1.0"/>
          <y:Arrows source="none" target="none"/>
          <y:BendStyle smoothed="false"/>
        </y:PolyLineEdge>
      </data>
    </edge>
    <edge id="e369" source="n102" target="n36">
      <data key="d9">
        <y:PolyLineEdge>
          <y:Path sx="0.0" sy="0.0" tx="0.0" ty="0.0"/>
          <y:LineStyle color="#808080" type="line" width="4.0"/>
          <y:Arrows source="none" target="none"/>
          <y:BendStyle smoothed="false"/>
        </y:PolyLineEdge>
      </data>
    </edge>
    <edge id="e370" source="n75" target="n157">
      <data key="d9">
        <y:PolyLineEdge>
          <y:Path sx="0.0" sy="0.0" tx="0.0" ty="0.0"/>
          <y:LineStyle color="#808080" type="line" width="1.0"/>
          <y:Arrows source="none" target="none"/>
          <y:BendStyle smoothed="false"/>
        </y:PolyLineEdge>
      </data>
    </edge>
    <edge id="e371" source="n62" target="n134">
      <data key="d9">
        <y:PolyLineEdge>
          <y:Path sx="0.0" sy="0.0" tx="0.0" ty="0.0"/>
          <y:LineStyle color="#808080" type="line" width="1.0"/>
          <y:Arrows source="none" target="none"/>
          <y:BendStyle smoothed="false"/>
        </y:PolyLineEdge>
      </data>
    </edge>
    <edge id="e372" source="n161" target="n86">
      <data key="d9">
        <y:PolyLineEdge>
          <y:Path sx="0.0" sy="0.0" tx="0.0" ty="0.0"/>
          <y:LineStyle color="#808080" type="line" width="1.0"/>
          <y:Arrows source="none" target="none"/>
          <y:BendStyle smoothed="false"/>
        </y:PolyLineEdge>
      </data>
    </edge>
    <edge id="e373" source="n141" target="n29">
      <data key="d9">
        <y:PolyLineEdge>
          <y:Path sx="0.0" sy="0.0" tx="0.0" ty="0.0"/>
          <y:LineStyle color="#808080" type="line" width="1.0"/>
          <y:Arrows source="none" target="none"/>
          <y:BendStyle smoothed="false"/>
        </y:PolyLineEdge>
      </data>
    </edge>
    <edge id="e374" source="n105" target="n121">
      <data key="d9">
        <y:PolyLineEdge>
          <y:Path sx="0.0" sy="0.0" tx="0.0" ty="0.0"/>
          <y:LineStyle color="#808080" type="line" width="2.0"/>
          <y:Arrows source="none" target="none"/>
          <y:BendStyle smoothed="false"/>
        </y:PolyLineEdge>
      </data>
    </edge>
    <edge id="e375" source="n186" target="n179">
      <data key="d9">
        <y:PolyLineEdge>
          <y:Path sx="0.0" sy="0.0" tx="0.0" ty="0.0"/>
          <y:LineStyle color="#808080" type="line" width="1.0"/>
          <y:Arrows source="none" target="none"/>
          <y:BendStyle smoothed="false"/>
        </y:PolyLineEdge>
      </data>
    </edge>
    <edge id="e376" source="n205" target="n28">
      <data key="d9">
        <y:PolyLineEdge>
          <y:Path sx="0.0" sy="0.0" tx="0.0" ty="0.0"/>
          <y:LineStyle color="#808080" type="line" width="1.0"/>
          <y:Arrows source="none" target="none"/>
          <y:BendStyle smoothed="false"/>
        </y:PolyLineEdge>
      </data>
    </edge>
    <edge id="e377" source="n144" target="n32">
      <data key="d9">
        <y:PolyLineEdge>
          <y:Path sx="0.0" sy="0.0" tx="0.0" ty="0.0"/>
          <y:LineStyle color="#808080" type="line" width="1.0"/>
          <y:Arrows source="none" target="none"/>
          <y:BendStyle smoothed="false"/>
        </y:PolyLineEdge>
      </data>
    </edge>
    <edge id="e378" source="n141" target="n37">
      <data key="d9">
        <y:PolyLineEdge>
          <y:Path sx="0.0" sy="0.0" tx="0.0" ty="0.0"/>
          <y:LineStyle color="#808080" type="line" width="2.0"/>
          <y:Arrows source="none" target="none"/>
          <y:BendStyle smoothed="false"/>
        </y:PolyLineEdge>
      </data>
    </edge>
    <edge id="e379" source="n62" target="n131">
      <data key="d9">
        <y:PolyLineEdge>
          <y:Path sx="0.0" sy="0.0" tx="0.0" ty="0.0"/>
          <y:LineStyle color="#808080" type="line" width="1.0"/>
          <y:Arrows source="none" target="none"/>
          <y:BendStyle smoothed="false"/>
        </y:PolyLineEdge>
      </data>
    </edge>
    <edge id="e380" source="n213" target="n142">
      <data key="d9">
        <y:PolyLineEdge>
          <y:Path sx="0.0" sy="0.0" tx="0.0" ty="0.0"/>
          <y:LineStyle color="#808080" type="line" width="1.0"/>
          <y:Arrows source="none" target="none"/>
          <y:BendStyle smoothed="false"/>
        </y:PolyLineEdge>
      </data>
    </edge>
    <edge id="e381" source="n144" target="n48">
      <data key="d9">
        <y:PolyLineEdge>
          <y:Path sx="0.0" sy="0.0" tx="0.0" ty="0.0"/>
          <y:LineStyle color="#808080" type="line" width="1.0"/>
          <y:Arrows source="none" target="none"/>
          <y:BendStyle smoothed="false"/>
        </y:PolyLineEdge>
      </data>
    </edge>
    <edge id="e382" source="n54" target="n19">
      <data key="d9">
        <y:PolyLineEdge>
          <y:Path sx="0.0" sy="0.0" tx="0.0" ty="0.0"/>
          <y:LineStyle color="#808080" type="line" width="1.0"/>
          <y:Arrows source="none" target="none"/>
          <y:BendStyle smoothed="false"/>
        </y:PolyLineEdge>
      </data>
    </edge>
    <edge id="e383" source="n123" target="n221">
      <data key="d9">
        <y:PolyLineEdge>
          <y:Path sx="0.0" sy="0.0" tx="0.0" ty="0.0"/>
          <y:LineStyle color="#808080" type="line" width="1.0"/>
          <y:Arrows source="none" target="none"/>
          <y:BendStyle smoothed="false"/>
        </y:PolyLineEdge>
      </data>
    </edge>
    <edge id="e384" source="n66" target="n175">
      <data key="d9">
        <y:PolyLineEdge>
          <y:Path sx="0.0" sy="0.0" tx="0.0" ty="0.0"/>
          <y:LineStyle color="#808080" type="line" width="1.0"/>
          <y:Arrows source="none" target="none"/>
          <y:BendStyle smoothed="false"/>
        </y:PolyLineEdge>
      </data>
    </edge>
    <edge id="e385" source="n46" target="n81">
      <data key="d9">
        <y:PolyLineEdge>
          <y:Path sx="0.0" sy="0.0" tx="0.0" ty="0.0"/>
          <y:LineStyle color="#808080" type="line" width="1.0"/>
          <y:Arrows source="none" target="none"/>
          <y:BendStyle smoothed="false"/>
        </y:PolyLineEdge>
      </data>
    </edge>
    <edge id="e386" source="n87" target="n94">
      <data key="d9">
        <y:PolyLineEdge>
          <y:Path sx="0.0" sy="0.0" tx="0.0" ty="0.0"/>
          <y:LineStyle color="#808080" type="line" width="1.0"/>
          <y:Arrows source="none" target="none"/>
          <y:BendStyle smoothed="false"/>
        </y:PolyLineEdge>
      </data>
    </edge>
    <edge id="e387" source="n163" target="n91">
      <data key="d9">
        <y:PolyLineEdge>
          <y:Path sx="0.0" sy="0.0" tx="0.0" ty="0.0"/>
          <y:LineStyle color="#808080" type="line" width="2.0"/>
          <y:Arrows source="none" target="none"/>
          <y:BendStyle smoothed="false"/>
        </y:PolyLineEdge>
      </data>
    </edge>
    <edge id="e388" source="n135" target="n211">
      <data key="d9">
        <y:PolyLineEdge>
          <y:Path sx="0.0" sy="0.0" tx="0.0" ty="0.0"/>
          <y:LineStyle color="#808080" type="line" width="1.0"/>
          <y:Arrows source="none" target="none"/>
          <y:BendStyle smoothed="false"/>
        </y:PolyLineEdge>
      </data>
    </edge>
    <edge id="e389" source="n54" target="n110">
      <data key="d9">
        <y:PolyLineEdge>
          <y:Path sx="0.0" sy="0.0" tx="0.0" ty="0.0"/>
          <y:LineStyle color="#808080" type="line" width="1.0"/>
          <y:Arrows source="none" target="none"/>
          <y:BendStyle smoothed="false"/>
        </y:PolyLineEdge>
      </data>
    </edge>
    <edge id="e390" source="n105" target="n167">
      <data key="d9">
        <y:PolyLineEdge>
          <y:Path sx="0.0" sy="0.0" tx="0.0" ty="0.0"/>
          <y:LineStyle color="#808080" type="line" width="1.0"/>
          <y:Arrows source="none" target="none"/>
          <y:BendStyle smoothed="false"/>
        </y:PolyLineEdge>
      </data>
    </edge>
    <edge id="e391" source="n97" target="n139">
      <data key="d9">
        <y:PolyLineEdge>
          <y:Path sx="0.0" sy="0.0" tx="0.0" ty="0.0"/>
          <y:LineStyle color="#808080" type="line" width="1.0"/>
          <y:Arrows source="none" target="none"/>
          <y:BendStyle smoothed="false"/>
        </y:PolyLineEdge>
      </data>
    </edge>
    <edge id="e392" source="n54" target="n157">
      <data key="d9">
        <y:PolyLineEdge>
          <y:Path sx="0.0" sy="0.0" tx="0.0" ty="0.0"/>
          <y:LineStyle color="#808080" type="line" width="1.0"/>
          <y:Arrows source="none" target="none"/>
          <y:BendStyle smoothed="false"/>
        </y:PolyLineEdge>
      </data>
    </edge>
    <edge id="e393" source="n102" target="n203">
      <data key="d9">
        <y:PolyLineEdge>
          <y:Path sx="0.0" sy="0.0" tx="0.0" ty="0.0"/>
          <y:LineStyle color="#808080" type="line" width="2.0"/>
          <y:Arrows source="none" target="none"/>
          <y:BendStyle smoothed="false"/>
        </y:PolyLineEdge>
      </data>
    </edge>
    <edge id="e394" source="n197" target="n68">
      <data key="d9">
        <y:PolyLineEdge>
          <y:Path sx="0.0" sy="0.0" tx="0.0" ty="0.0"/>
          <y:LineStyle color="#808080" type="line" width="1.0"/>
          <y:Arrows source="none" target="none"/>
          <y:BendStyle smoothed="false"/>
        </y:PolyLineEdge>
      </data>
    </edge>
    <edge id="e395" source="n46" target="n114">
      <data key="d9">
        <y:PolyLineEdge>
          <y:Path sx="0.0" sy="0.0" tx="0.0" ty="0.0"/>
          <y:LineStyle color="#808080" type="line" width="1.0"/>
          <y:Arrows source="none" target="none"/>
          <y:BendStyle smoothed="false"/>
        </y:PolyLineEdge>
      </data>
    </edge>
    <edge id="e396" source="n64" target="n195">
      <data key="d9">
        <y:PolyLineEdge>
          <y:Path sx="0.0" sy="0.0" tx="0.0" ty="0.0"/>
          <y:LineStyle color="#808080" type="line" width="1.0"/>
          <y:Arrows source="none" target="none"/>
          <y:BendStyle smoothed="false"/>
        </y:PolyLineEdge>
      </data>
    </edge>
    <edge id="e397" source="n75" target="n90">
      <data key="d9">
        <y:PolyLineEdge>
          <y:Path sx="0.0" sy="0.0" tx="0.0" ty="0.0"/>
          <y:LineStyle color="#808080" type="line" width="1.0"/>
          <y:Arrows source="none" target="none"/>
          <y:BendStyle smoothed="false"/>
        </y:PolyLineEdge>
      </data>
    </edge>
    <edge id="e398" source="n39" target="n98">
      <data key="d9">
        <y:PolyLineEdge>
          <y:Path sx="0.0" sy="0.0" tx="0.0" ty="0.0"/>
          <y:LineStyle color="#808080" type="line" width="1.0"/>
          <y:Arrows source="none" target="none"/>
          <y:BendStyle smoothed="false"/>
        </y:PolyLineEdge>
      </data>
    </edge>
    <edge id="e399" source="n227" target="n134">
      <data key="d9">
        <y:PolyLineEdge>
          <y:Path sx="0.0" sy="0.0" tx="0.0" ty="0.0"/>
          <y:LineStyle color="#808080" type="line" width="1.0"/>
          <y:Arrows source="none" target="none"/>
          <y:BendStyle smoothed="false"/>
        </y:PolyLineEdge>
      </data>
    </edge>
    <edge id="e400" source="n64" target="n149">
      <data key="d9">
        <y:PolyLineEdge>
          <y:Path sx="0.0" sy="0.0" tx="0.0" ty="0.0"/>
          <y:LineStyle color="#808080" type="line" width="1.0"/>
          <y:Arrows source="none" target="none"/>
          <y:BendStyle smoothed="false"/>
        </y:PolyLineEdge>
      </data>
    </edge>
    <edge id="e401" source="n54" target="n191">
      <data key="d9">
        <y:PolyLineEdge>
          <y:Path sx="0.0" sy="0.0" tx="0.0" ty="0.0"/>
          <y:LineStyle color="#808080" type="line" width="1.0"/>
          <y:Arrows source="none" target="none"/>
          <y:BendStyle smoothed="false"/>
        </y:PolyLineEdge>
      </data>
    </edge>
    <edge id="e402" source="n186" target="n208">
      <data key="d9">
        <y:PolyLineEdge>
          <y:Path sx="0.0" sy="0.0" tx="0.0" ty="0.0"/>
          <y:LineStyle color="#808080" type="line" width="1.0"/>
          <y:Arrows source="none" target="none"/>
          <y:BendStyle smoothed="false"/>
        </y:PolyLineEdge>
      </data>
    </edge>
    <edge id="e403" source="n233" target="n49">
      <data key="d9">
        <y:PolyLineEdge>
          <y:Path sx="0.0" sy="0.0" tx="0.0" ty="0.0"/>
          <y:LineStyle color="#808080" type="line" width="1.0"/>
          <y:Arrows source="none" target="none"/>
          <y:BendStyle smoothed="false"/>
        </y:PolyLineEdge>
      </data>
    </edge>
    <edge id="e404" source="n213" target="n25">
      <data key="d9">
        <y:PolyLineEdge>
          <y:Path sx="0.0" sy="0.0" tx="0.0" ty="0.0"/>
          <y:LineStyle color="#808080" type="line" width="1.0"/>
          <y:Arrows source="none" target="none"/>
          <y:BendStyle smoothed="false"/>
        </y:PolyLineEdge>
      </data>
    </edge>
    <edge id="e405" source="n15" target="n42">
      <data key="d9">
        <y:PolyLineEdge>
          <y:Path sx="0.0" sy="0.0" tx="0.0" ty="0.0"/>
          <y:LineStyle color="#808080" type="line" width="2.0"/>
          <y:Arrows source="none" target="none"/>
          <y:BendStyle smoothed="false"/>
        </y:PolyLineEdge>
      </data>
    </edge>
    <edge id="e406" source="n197" target="n179">
      <data key="d9">
        <y:PolyLineEdge>
          <y:Path sx="0.0" sy="0.0" tx="0.0" ty="0.0"/>
          <y:LineStyle color="#808080" type="line" width="1.0"/>
          <y:Arrows source="none" target="none"/>
          <y:BendStyle smoothed="false"/>
        </y:PolyLineEdge>
      </data>
    </edge>
    <edge id="e407" source="n186" target="n126">
      <data key="d9">
        <y:PolyLineEdge>
          <y:Path sx="0.0" sy="0.0" tx="0.0" ty="0.0"/>
          <y:LineStyle color="#808080" type="line" width="1.0"/>
          <y:Arrows source="none" target="none"/>
          <y:BendStyle smoothed="false"/>
        </y:PolyLineEdge>
      </data>
    </edge>
    <edge id="e408" source="n105" target="n27">
      <data key="d9">
        <y:PolyLineEdge>
          <y:Path sx="0.0" sy="0.0" tx="0.0" ty="0.0"/>
          <y:LineStyle color="#808080" type="line" width="1.0"/>
          <y:Arrows source="none" target="none"/>
          <y:BendStyle smoothed="false"/>
        </y:PolyLineEdge>
      </data>
    </edge>
    <edge id="e409" source="n75" target="n236">
      <data key="d9">
        <y:PolyLineEdge>
          <y:Path sx="0.0" sy="0.0" tx="0.0" ty="0.0"/>
          <y:LineStyle color="#808080" type="line" width="1.0"/>
          <y:Arrows source="none" target="none"/>
          <y:BendStyle smoothed="false"/>
        </y:PolyLineEdge>
      </data>
    </edge>
    <edge id="e410" source="n217" target="n77">
      <data key="d9">
        <y:PolyLineEdge>
          <y:Path sx="0.0" sy="0.0" tx="0.0" ty="0.0"/>
          <y:LineStyle color="#808080" type="line" width="1.0"/>
          <y:Arrows source="none" target="none"/>
          <y:BendStyle smoothed="false"/>
        </y:PolyLineEdge>
      </data>
    </edge>
    <edge id="e411" source="n97" target="n172">
      <data key="d9">
        <y:PolyLineEdge>
          <y:Path sx="0.0" sy="0.0" tx="0.0" ty="0.0"/>
          <y:LineStyle color="#808080" type="line" width="2.0"/>
          <y:Arrows source="none" target="none"/>
          <y:BendStyle smoothed="false"/>
        </y:PolyLineEdge>
      </data>
    </edge>
    <edge id="e412" source="n176" target="n91">
      <data key="d9">
        <y:PolyLineEdge>
          <y:Path sx="0.0" sy="0.0" tx="0.0" ty="0.0"/>
          <y:LineStyle color="#808080" type="line" width="1.0"/>
          <y:Arrows source="none" target="none"/>
          <y:BendStyle smoothed="false"/>
        </y:PolyLineEdge>
      </data>
    </edge>
    <edge id="e413" source="n105" target="n192">
      <data key="d9">
        <y:PolyLineEdge>
          <y:Path sx="0.0" sy="0.0" tx="0.0" ty="0.0"/>
          <y:LineStyle color="#808080" type="line" width="1.0"/>
          <y:Arrows source="none" target="none"/>
          <y:BendStyle smoothed="false"/>
        </y:PolyLineEdge>
      </data>
    </edge>
    <edge id="e414" source="n54" target="n18">
      <data key="d9">
        <y:PolyLineEdge>
          <y:Path sx="0.0" sy="0.0" tx="0.0" ty="0.0"/>
          <y:LineStyle color="#808080" type="line" width="1.0"/>
          <y:Arrows source="none" target="none"/>
          <y:BendStyle smoothed="false"/>
        </y:PolyLineEdge>
      </data>
    </edge>
    <edge id="e415" source="n217" target="n28">
      <data key="d9">
        <y:PolyLineEdge>
          <y:Path sx="0.0" sy="0.0" tx="0.0" ty="0.0"/>
          <y:LineStyle color="#808080" type="line" width="1.0"/>
          <y:Arrows source="none" target="none"/>
          <y:BendStyle smoothed="false"/>
        </y:PolyLineEdge>
      </data>
    </edge>
    <edge id="e416" source="n97" target="n167">
      <data key="d9">
        <y:PolyLineEdge>
          <y:Path sx="0.0" sy="0.0" tx="0.0" ty="0.0"/>
          <y:LineStyle color="#808080" type="line" width="1.0"/>
          <y:Arrows source="none" target="none"/>
          <y:BendStyle smoothed="false"/>
        </y:PolyLineEdge>
      </data>
    </edge>
  </graph>
  <data key="d0">
    <y:Resources>
      <y:Resource id="1" type="java.awt.image.BufferedImage">iVBORw0KGgoAAAANSUhEUgAAAMgAAADICAYAAACtWK6eAAAUWklEQVR42u3de3CU9bkH8P5xptNx&#13;
GItyHI9TW7W1ntOxnIu1FbUjtHU8bU91RKhSQUQBFUFALoKCSi6EJCyQkBCSsISEkPsmWTaXXTab&#13;
3WRD7ndyJ00gcomIEXPWmENz6HPyvLo5gewm2ey7u+/77vc38/3PP5zs8+H3/u7fITQ0NKftO/gT&#13;
oKG5CGT+/Pm0YMECBPG7TAuIo/8QDU3pDUDQ0AAEDQ1A0NAABA0NQJTe/j5Mti9a6FJvIbU3xFFN&#13;
6R6yFH5M5rwtZMl/lyx5G8iiW0mWk68J2bovmlYm5QnZkFJAm1O/yUeZegrW6CnaYKXM6maq7O6j&#13;
z7/8b/x9AUQm7YaNPr+kp9baKLIato8W/Woy5z5PxZqnqSp/HrWbH6YLVT+kwebZdOPsPzjN63sP&#13;
022555xmTlYn3Z9aT3OTyugJtYGeiz9Jq46dpG1pBbRfa6QUay11XeynGzdu4DcBEN/1CoyhqSJE&#13;
6AmKta9SUdbvqU7/KPXX3ENDrbMmReAOkMkyO7ub7k1vokcTimnZUS1tSsmnwKxCyiiroQufXcXv&#13;
BiCea0PXmqm9PnL0k2gNncp8lhoMj9CVurtppOu7M8YgNhBnYTSPJ5jo7UQthWYVUF5NEw0NDeFH&#13;
BRD32sCnVVRVvJNOaZaSNfcp4RPpesf3RAXhDSDjMyunlx5MqaHFCQW0M1VHuWXVNDg4iB8bQKbX&#13;
hm09VFG8m/SZr1BN4eNCL+FJEN4Gcmt+lNZIi5IMtDtVS0UV1XT9+nUAAZCJ7WKPhk4b1lFF3q+9&#13;
jsKXQMbnJ2kN9E5KIcXlm+ji5csA4u9ARv7nIp2p3kvm3IXCLJPY4wm5ARn/GfZ0SimFaAx0urnV&#13;
b2bEAMQ+4P6yjepKPyCr9mkaaJzjcxRSA3JTr5LZTO9nGEhfWUfDw8MAomQgtoEqOq1fI4wtplqP&#13;
AJCbc3dmG72ZXkRZ5jLFQvFbINxjnDasF2AMt98mSRhSB2LPHZouWp9moMLTVYob0PsdEGFGyriB&#13;
6vSPSR6GXIDYc09WB23KNFJxVa1ixij+A+Tvw9RUuVdY0Ltaf5csYMgNiD3/kV5De9K01Hv+PIDI&#13;
oV0+n08F6UuFRT05wZArEHueyaggtbZQ1uMTRQMZ/qqPDNnrhC0gUpiu9Tcg9r1gmzIMZJHpZ5di&#13;
gXQ2HiZ9xiK61nSnbGEoAcjYZ1d2M8Vo9TQwMAAgvl3o+5SMOW9Tq2mu7GEoCYh9sfHtLAtVNbcA&#13;
iC9af59xdKyxWBG9hhKB2POb3AZKzj8liylhxQCpMO0iq3aBrMca/gKEc1f2WQpOOyn5/V2yBzL8&#13;
9ZdUmLWB+iruUxwMJQOxh1fiy+sbAcQT7crlM3Qy5RWytdyuWBxKB8KZl1VHOcZiGhkZARCx2l/b&#13;
c4Xz3Ur8pPI3IJwfaNop/qRecqcaZQmkynqIagqfVDwMfwLC+UdNF4Wmn5TUVLDsgJgLAqiz5Od+&#13;
g8OfgNjzQYqOPrl4EUBcbSbde7LdLgIgrmV9so7Of/IJgEyn3fjf64qfqQKQiVmZqKPm9k4AmXRl&#13;
/G82ys9YJ7lTfgDinSw9qqX2zk4AcYxjeLTnWCu77ekAIm5WHNFQW0cHgNzajNotfo8DQL7Ja3GZ&#13;
1NvXByDjB+S+vGoHQKSXdTHH6byXD2FJEojVFOm3A3IAmTxbo454dZ1EckAqSmKpr/LHgAEgTrfM&#13;
fxwdTzabzf+AdLUaqLPkX4ECQCbfCZzVTnsOH/HKdnnJAOGNhxUFzwEEgEwrD6TW0+GEJP8AMvy1&#13;
jcwnVwMDgLiUp+ILSKvTKR+IIWebWw/MAIj/Ztn+BKqpqVEuEKspCtO5AOJWNoZFeGz616dAutqK&#13;
qNX8GBAAiFv5p4wW2hG2zyMzWz4DMvTVF2TNewkAAESU/CLBTFGxcaLfveUzIJaCHbK5GxdA5JEl&#13;
EYmkE3nQ7hMgzfV51Hv6IRQ/gIia27N7aMvucGptbZUvkMEvB6hCj08rAPFM5iZZKSBkD/X398sT&#13;
iFEX5BcXLQCID3f+quIoOjpalJV2rwLpaD1N5yrmougBxMNbUTpoe1AIFRYWygcIX4HPx2ZR8ADi&#13;
lacXDudSQEAAXbhwQR5ATHo12VrvQMEDiNeyKUTl9qeWV4Bc/exTKjn5IoodQLy8NlJMH+/aRRaL&#13;
RdpADLoDWPMAEJ/krfAoCgkJmfEhK48D6T7bSe2lv0OhA4hP8uCJGqEXSU1NlR4QXvbXaUIxrQsg&#13;
Ps2qvTG0axRJd3e3tIA0NtRQb8U8FDmA+DT3pjfTzoBAYcDu6l4tjwLJzw5DgQOIJPK6KlboRRob&#13;
G6UB5Ny5c9Rgeh4FDiCSyM+SK4SxyMGDB13qRTwGRJdzCGMPAJHWvVqhEUIvUllZ6VsgvFGsxrgM&#13;
xQ0gksojx8wCEJVKNe3FQ48AMepTaKjt+yhuAJFctuwOE5CUl5f7BgjLtBq2o7ABRJJ54WCKACQm&#13;
JmZaYxHRgdTXVVF/3T+jsAFEkrlTc5Y+2hUgIGlra/M+kELtfhQ1gEg6a8IOCkDUarV3gfDg/EzJ&#13;
IhQ1gEg6v0wwCUA4ly5d8h6QspIcbEoEEFnk/aA9ApD8/HzvAOEBj7kgCAUNILLIq/viBSC803dk&#13;
ZMTzQHp6eqjd+gwKGkBkkZ8nnRZW1qfafiIaELMxBSvnACKrbN4dPuVgXTQgprwAFDOAyCrLv/3M&#13;
4ly9etVzQK5cuUJN5oUoZgCR2dYTyxgQs9nsOSC1NadpoAk3tAOI/J5z+zAwSADibJevKEBMhZEo&#13;
ZACRZdaGRY71In0Onpl2GwhPkZnzNqGQAUSWWRR5YgyIyWQSHwirw6UMACLbg1THK8aA8AZG0YGU&#13;
lxlxIRyAyDo7A4PHkPANoKICMReloYgBROZnRMLHgNTX14sLxJQfjiIGEFnnjb2HxoBotVrxgPDi&#13;
SkPJGhQxgMg6f4rOGAMSEREhHpCWlhbqb3wCRQwgss7Dx8vHgHCGhobEAVJmLaWhdiwQAoi8M0fT&#13;
OXbKkDP+yQS3gFhMmShgAFFEtn57mcOtFzq4B8QYjwIGEEXkndADY0DS09NFAqIPRgEDiCKycvRv&#13;
bAfC+7LcBmKz2ajKtBkFDCCKyIsRSWNAgoODx04ZzhgIH3ZvL1+OAgYQxbxpOH4my36Zw4yBdHR0&#13;
0IV67MECEGVdS2qP/c6sGQOpra2lwdafooABRDFviIwHUlpa6h4QfhgRxQsgSsp4IPbrgGYMxFyc&#13;
j+IFEEVlx7enC3eNe9Nw5j1IsRbFCyCKyvagkDEgsbGxAAIgiDMg4eHhbgIpSkXxAogi78myx00g&#13;
iSheAFFU3g1RTdjVCyAAgjgBcu3aNQABEARAAASZARA+FwIgAII4AXLu3DkAARDEM0BMGhQvgCgq&#13;
24JDRQSChUIAUfBCodtAsBcLQJS8F8ttIGVlZTTcgStHAUQh76dnd92Ew20g/K7bQMu/oYABRBF5&#13;
6ET1BCD8MNSMgXR1ddGFBjzaCSDKPFHo9kIhzqQDiJLPpLu9Fwu3mgCIUm81sd9sgnuxAARxcC/W&#13;
+EuscbMigCC33KwoyolC3M0LIEq9m1eUM+n2292HO+9CEQOIom53F+VWE/v7IFea56GIAURR74OI&#13;
ci8WXpgCECW+MCXazYp4oxBAlPhGoWh38/7/K7cZKGIAUcwrt6Ld7j5+oG5ruweFDCCKGaCL8j6I&#13;
vfGOx87yP6OQAUSWmR+fP+HzSrQXprhxV1Si34VCBhBZ5tV9cROAiPZGob0ZC9QoZACR6Tn0fROA&#13;
iPbKrb1VV1lpoAnPQQOIvDIrp5d2BgY7HaCLBoQPljSZF6KYAURmZ0AsE3qPxMTEKeveZSDfrIeE&#13;
oJgBRNY7eDkmk8kzQHg9ZOTsbShoAJHPBsXgsAlA+KSsR4D09PRQuxVHcAFEHvnZ8YoJOOynCD0C&#13;
5MaNG2Q8+SEKGkBkkZcPHJ2AIyYmZlp1PyMg9tsWh1pnoagBRPq3KAbtcbqD12NA+vv7qcb4Eooa&#13;
QCSdXyaYHH5ecf16FIiwaJiH3b0AIr/ZK/sZdI8Dqa4soquN96OwAUSSmZ3dTe8H7p5yetdjQIaH&#13;
h8mctwmFDSCSzLPR6Q4/r/jwn1eAcDMUJNNQ2/dR3AAiwbMfE9c+1Gq101r2CJBvBuvLUNwAIvnr&#13;
RTmVlZXeBcJNl3OIRrq+iwIHEMlkXWjEBBy8OXFwcND7QPgg1RnLsyhwAJHGynlyBX3soPfQaDST&#13;
1rHHgAi9iCYUvQiASGNqV3XY4eeV/XIGnwDp6myhVst8FDmA+DT3pTXQzoBAlwbnXgGCXgRApNx7&#13;
2O++8imQvvO91F76OxQ6gPgkP0mpddh78MZE3mDrcyDcSoyR6EUAxCd5KzzKYe8x/mIGnwO5+tmn&#13;
ZNXhSC6AeP/Mh6OZK5VKRdevX5cOEOFIrv4I2VrxKi6AeC8b9+xzq/fwKhAWm5+5AQUPID57c9C+&#13;
a3e6vYdXgQhPR9eb6VzFXBQ9gHg0d2V1ODwQxeHny11pXgXCLT87BAN2APFoXlPFOcTBd+5OZ+bK&#13;
p0CuffE5leiWoPABxCOZm2R1OK3L6e7udrlevQ6EW3N9HvWefgjFDyCi5vbsnglPGdz65qAsgAgX&#13;
PBTsoOF23KMFIOJlSUSiQxwhISFOD0RJFsjQV1+QNQ8XPACIOPlFgnn00yrIIZCysrIZ16nPgAib&#13;
GduKqNX8GBAAiFu5O7ON3nNwUpATHR3t0rSupIBws5qi6Go9npIGEHcOQkU6xBEYGHjTUwayBCKc&#13;
Yc/ZhvEIgMwoL0YkOcTBKSwsdLs2JQFk+GsbFeWuBgYAcSlPqE/Rh7scT+nybl13Pq0kBUR4Y+Ty&#13;
GbLqngMIAJlWHkitp21BIU5nrRzdkihrIMKgvdVAbeZ/BwoAmWIrSTttdTIon8l2EtkA4VZREkt9&#13;
FQ8ABoA4zfo9B5zi0Gq1otaj5IAIM1tFkaNI7gMOAJmQt8OinOJISEi46X1BxQLhdip3M6Z/AeSm&#13;
LN1/1CmO/fv308DAgOh1KFkg3Ao0G4EEQMamcz8KCHCIgy9/m+r6HkUCGfnbMGlT3vB7JP4O5PmD&#13;
qfShkx26nJaWFo/VoKSBfIPERrkpb9FA4xwA8cO8cDBlUhy1tbUerT/JA+HGh1xyU1bTlbq7AcTP&#13;
PqucbUD0xIyVbIHYW1bSGrpQ9UMA8fMxBycnJ8fl04GKB8J/kOPq96iz5F8ARKGZldNLq1Sxk+I4&#13;
fvy46NO5igAijElG/zCZydupJGcBgCgsc7I66R0HTxT4CocsgdhbXnYQFaT+ia53fA9AFJAHT9TQ&#13;
phDVpDjS09NF2YDoF0C46fMTKOPoEsXPcCkdyOPqU7Q9eM+kOLw15lAUEG6NDbWUHL+c/mr9KYDI&#13;
cLwx1UwVx2Kx+ASHIoBw42vsk+NWULnuSUXeuaVEIHxMdvXemEkH43wi0NPrHH4BhFtPTw8dObSZ&#13;
8lKeI1vL7QAi4TycVE7vTjHeCA0Npa6uLp/XlWKAcOPHGI/Gh1P60b9Qq2kugEjwk4rfKf8gaPek&#13;
OPj+XE9sPPR7IPa1Ep1OR0mxK4Te5FrTnQAikVmqdWGRk35S+Wqmyq+A2Ft1dTXtC99GqUeWUoPh&#13;
EQDxUWZnd9PiyGTa7uR47PiYzWafDcb9Dgg3PpccHh5OcVFvUk7SItluU5ErkHlHjVOubXD4N+Jn&#13;
w6XYFA2E29DQkHAva3DQTjoet5wK0/5Ldtvn5QaE3yRfEx5FO6aYvuWcOHFC+I2k2hQPZGy9pLFR&#13;
+JdqX9hm0hxbTLWFv5LNXVxyAcJTty9FJE7rc4pnqfg3kdonld8C4Waz2YRBIP9AkaqNlHXsz1Sd&#13;
P0/yUKQO5A5N1yiMJHpvitXw8Tet84yjHJpfAbE3/t7lx1SEC8YOrKWcxEUClMHm2QDiYo+x8GAK&#13;
bXLy5ICj6Vter5JT80sg3HhHaGVlpXDJmL1HyUh4kSzZv5Hc3i6pAbk/rZ5e2a+mrcFh04LBZ8b5&#13;
hnUpTd8CiAuLi3wyjbc1CE8Eh22hE/HLRgfzf6B288OS2LoiBSC8yPfkET2t2hvj9P0/R1tF+G8r&#13;
l88pAJmk8cot7xi1Q+GoD60Sxim8x8uXM1++BPLjlDphfLE2NGLKRb7x0Wg0klkNBxCR104yMzNv&#13;
gsIzX0mxr1J20iKqKfiV17F4G8iP0hrpmcM5wlTtdGakbh2Ae+oKHgCRWI9iNBrHxij2RO1fT6lH&#13;
Xqbc4wvJmvuUsPjo6c8wTwPhzyfuKf54KIteV8XSppC9LqHgMQY/NTDTZ84AROZTwzyY5xmYCa8X&#13;
HXiHkuOWU2bCS6RP/6OwpYVvXhEbjCeA/CD9DD2mNtLLEcfozb3RtDFE5dInlP02Qx58y3mMASAi&#13;
Nn5GmL+tx39+jf0rGrSTjkSvppQjy0azlLTJz5Mx8z8FNP0199BQ6yyfAOG9UPemN9GjCcW0MCqN&#13;
lh5IEC5FWL9nP+0IDHIJhH3gzZ+gfAZH6ot8AOLDmS/+l5MfaZmsmEKCP6D4qDco8fAK4bMsJ+kF&#13;
MqT/nszZv6Wq/HnCLBl/ok21/jIVEL7s4P7UepqbVEZPqA30h0MaWnzwhDAV+0Z49OgAO5Led3Es&#13;
4eitP6X3FgDigXblyhUymUxTYrm1t4lQvUuxkWvoWMxro59prwiIuOdJU/+F0tVLKDdp4Vg2jP5r&#13;
vygyWciSA4nCJc6cFao4WjmKZ/XeQ7Q2LJI27VZNeXzVlfBiqsFgUNSgG0B8jIWPiPJ2Fh64ilWo&#13;
3gp/PvHmwfLycgGFP3xCAYiPGq/U85YW/izhA1zx8fEOxy6+DPd6PKbiSxH4/1WOK90AoqDGBciF&#13;
WF9fL0yL8iVoKpXK4xB4F7NarRag8kEynmyQ8hZzAEGb0NvwuktfXx81NzcLvQ6fruOC5q0avMKf&#13;
mJjoMDyjxP8Nh8dCpaWlAkDeFMjrEt68hRBA0NAABEDQ0GYEBEH8MdMCgoaGBiBoaACChgYgaGge&#13;
av8H7wgFgzAbcPMAAAAASUVORK5CYII=</y:Resource>
      <y:Resource id="2" type="java.awt.image.BufferedImage">iVBORw0KGgoAAAANSUhEUgAAAMgAAADICAYAAACtWK6eAAAUG0lEQVR42u3d+VOUV9YH8PlDplKT&#13;
VEwyMca8vhOTTM2IRkk0ySQpHZ24Je4LKouIIAFlX5pm66ahgQabVUREBEQhCKIiIuIyooiGIKMG&#13;
iTG+aogaY523z2OaQehm66e7n+fp76k6v6UqKfp+cp9777nn/oEQCITV+AP+BAjEGIG4ubnR9OnT&#13;
kUiXy1EBsfQPIhBKDwBBIAAEgQAQBAJAEAgAUXj89vg3unm1h84faaPaXUeoNK2C8uOLKDsyj7LD&#13;
8ygrNJf0AdmU5p8lZGrANqr22PQs/QKoJuDrZxkeSd/EqKhRn0Fte/fR9ZOn6P6dO/gDA4g84tdf&#13;
ntClYx1UnXuY8mKLKD1wJyWtTyPVMg3FLdRRwtx0Svo4izQzcyjl7/lWM3Pterrzx5et5o2XJ9Ll&#13;
yW/T6b+60RH3OXTwX4voAGMK3kGHk7V0pmg33bpylZ4+fYofBUCcNyswhv1pVcJMoPPLpLgVGlL/&#13;
K5WSZmeTdkbusAhsATJc3nrxNfr2jSnUON2dDqxaS4f8A6kmOpZO79lLP964gR8OQOwXNztuUXVO&#13;
HWUGG0m9xoRhQSolf5hNKdPyxo1BbCDWktEcnzWbKr196ZA6nv5ddZD6+vrwowKIbfHd+S4qSthL&#13;
Gh89qZZohU8krZu4IBwBZGDefmECXZzyLn2z5Cs6EBJGLfvL6d69e/ixAWR08eP1n2hPyj5K9kmj&#13;
+EW/zxJ2BOFoIIPzyqS/UL0JS0Wsik7VHqbHjx8DCIAMjdbqc7QzJJ/US3QOR+FMIAPzMs8svn5U&#13;
l5VNPTduAoirA7n3w32qzKymJI80YZdJ7PWE3IAM/Axr/mwefaNS06UTTS6zIwYgv0fPt71UHL+P&#13;
4pebZgv3nU5HITUgA7PTNKvUbg8xzbA19PDhQwBRMpDu8zcoe3u+sLYY6TwCQJ7P7lffpCOePtS4&#13;
t1SxUFwWCM8YxtACAYZ2eq4kYUgdiDm/f+l1OrzFn5oPVStuQe9yQHhHKid8F8UvlD4MuQAx5/U/&#13;
T6b6gEA6XVenmDWKywDhk+6KzIPCgV7yBztlAUNuQMzZNm0WVZgW893fdQGIHOJ8fRsleumEQz05&#13;
wZArEHOe+Xw+Hco2ynp9omggP31/l/Tbs4QSECls17oaEHMt2GH+7DpyRJafXYoFcriwgeLXa0kz&#13;
yyhbGEoA0l/75eZO1ekZdEdm5fiKA/Lgx59JH5RF8fP0soehJCDmw8bjPluorfkUgDgj2o63k9pD&#13;
o4hZQ4lAzNn+6TyqyS+QxZawYoDsTt5LcV9qZb3WcBUgwtnJK5OoMiZW8vVdsgfy8z3TJ9UOAyV+&#13;
YlAcDCUDMSefxJ9rPAEg9oiuy92U4GNaiL+fo1gcSgfCecn9I6rbV0ZPnjwBELGiufq0cL9biZ9U&#13;
rgZEOIWfOIVqDFmSu9UoSyAVOVUUvyRN8TBcCQjnzQlvUKU6XlJbwbIDkp9YRInzMlwGhysBMeeB&#13;
7SF08z/XAWSskR2VJ9tyEQAZW1Zt2UrXr3UDyGjiya+/KX6nCkCG5qH1m+jy+X8DyHDxqO8R6YIz&#13;
JHfLD0AcNJOsWE0dl9oBxFI8fvQrpQZlyq48HUDEzf1r1tPlixcBZHAYInJcHgeAPMt9az2ccr9E&#13;
skB4Qe7MVjsAIr0s8PGla9euAUipYb/LLsgBZPjM2hbo0HMSyQGpyKui5E+zAANArJbMZ4aF0YMH&#13;
D1wPSEt9KyXNzwQKABm+LGXCJDLExjqkXF4yQLjwULseOABklC1RJ0+lHL3eNYD0/fwL6bfhswpA&#13;
xpaHZ39CFWX7lQ/EEGm06YEZAHHdzFm+ik6dOqVcIKXZ5djOBRCbUuO7xW7bv04FcvroGdIsxnYu&#13;
gNiW116bTInBwXbZ2XIakPt375POGzgARJw84eZOGdoU0XtvOQ1IrqpQNr1xAUQmJ+1Ll1F5ebn8&#13;
gRyvPkFJn2P2ABBxs/dPr5B6qz+1tbXJF8jdn/6P0nxQgAgg9kl+Kz4mLIx6enrkCSQ3sdAlGi0A&#13;
iBPrtVavpZSUFFFO2h0K5GzzOdItMGLQA4idS1HeoOjAQKqqqpIPEG6Bz9dmMeABxCGNHz6bS6Gh&#13;
oXT9+nV5ACnN308p7ti1AhDHZfwWP5s/tRwCpPfWD6T1zMBgBxDHno1Mn0WhO3ZQfX29tIEU6nfj&#13;
zANAnJKpGzdRVFTUuC9Z2R3IlY4rpF+Vg4EOIE7Ji1PeFWaRwsJC6QHhY3+jJg/bugDi1Exft4FC&#13;
QkLo6tWr0gLS2tJK+qX4tAIQ52bnxCkUHrxdWLCPtVbLrkBytRjcACKNNKxdJ8wiZ8+elQaQrq4u&#13;
St+EtQeASCPPTf2bsBbRaDRjmkXsBqQgcxfWHgAirYtVXt7CLNLU1ORcIFwoZvADDgCRVp6cNlMA&#13;
olarR314aBcg+3eXk24WgACI9DJu61YBSWNjo3OAsMy82CIMbACRZBYvXCIASU1NHdVaRHQgLc0t&#13;
lDoXsweASPT56Zf+TKHbtwtILo6iY7zoQArSMHsAiLRTt8lTAGIwGBwLRFicexdgUAOIpLNxhrsA&#13;
hPPmzZuOA1JTUYuiRACRRUZvCxSAVFZWOgYIL3gKknZjQAOILDJ75RoBCFf6PnnyxP5AOjs7KX0N&#13;
Zg8AkUeeec9NOFkfqfxENCAVew7g5BxAZJXq389EhlusiwYkL6EQgxlA5PWZtWpN/2L99u3b9gPS&#13;
29tLmV6YPQBEnqUnnHV1dfYDcvJEM2lno50PgMjvObeI4GABiLUqX1GAFGeWYCADiCwzxdO7fxbp&#13;
7u4WHwhvkWWFY/cKQOSZuxct7QdSW1srPhBWh6YMACLni1RmIFzAKDqQhsMNaAgHILLOyKDgfiTc&#13;
AVRUIJUlVRjEACLz8xD/fiCtra3iAtmlK8YgBhB5twXy2NgPpKysTDwgfLiSFwIgACLvLPvnF/1A&#13;
kpKSxANy4cIF2rkcBYoAIu88+87f+4Fw9vX1iQPkaMNRSvsI9z8ARN558+WJ/bcMOQc+mWATkKp9&#13;
BzGAAUQZzRz8/7tQH9jQwSYg+3LLMYABRBk9s7w39wMpKioSB0ihBgt0AFFGZqzz6AfCdVk2A3nw&#13;
4AEVRAMIgCgjC5d+1Q8kIiKi/5bhuIHwZff8wD0YwACimDcNB+5kmZs5jBtIe3s7GddhBgEQZWTT&#13;
gLshA3tmjRtIS0sLZf4TZyAAooz8duKU54A0NDTYBoQfRsTgBRAl5UAg5nZA4wZSc/AbDF4AUVRG&#13;
BAX1AzG/aThuINUVNRi8AKKsZnKBgf1A9Ho9gAAI0hoQlUplG5DKPbgHAiAKuxfit/W5dYhNQMp3&#13;
VWLwAoiiMt53y5CqXgABEKQVIHfv3gUQAEECCIAgxwGE74UACIAgrQDp6uoCEABB2gXIwbJDGLwA&#13;
oqiMDQgQDwgOCgFEyQeFNgNBLRaAKLkWy2Ygx44do9QP0NEEQJSRPS+9/hwOm4Hwu25Zi3AfBECU&#13;
kRf+970hQPhhqHED6ejooBwPvAsCIMq8UWjzQSHupAOIku+k21yLha4mAKLUribmziboiwUgSAt9&#13;
sQY2sUZnRQBBDuqsKMqNQvTmBRCl9uYV5U66ubu7fk4hBjGAKKq7uyhdTf77PgjWIQCirPdBROmL&#13;
hRemAESJL0yJ1lkRbxQCiBLfKBStN685DpSiuwmAKOeVW9G6uz/3DNvHKFoEEOUs0EV5H8QcXPGY&#13;
44uiRQCRZ9bO+ceQzyvRXpji4KmoIBFAAESembV67RAgor1RaI69ufswkAFElpk46B66qK/cmuPE&#13;
8SbSzjZiMAOIrPL2CxMoIijY6gJdNCB8sSTTKw+DGUBklSct3AExGo0jjvsxA+Eo0GIdAiDyruDl&#13;
rK2ttQ8QPg9JnYHBDCDySdWg8w9OvilrFyCdnZ2UviYXAxpAZJHnpv5tCA7zLUK7AHn69CkZ4zCY&#13;
AUQembts5RAcqampoxr34wJi7raonYFZBECknzEB26xW8NoNSE9PD6VvzsGgBhBJZ+MMd4ufVzx+&#13;
7QpEuKeuK8KgBhDZ7V6Z76DbHcix+uOk+xSfWQAizbz14msUFfj1iNu7dgPy8OFDygoHEACRZpbO&#13;
X2jx84ov/zkEiNDtpGg/6WbhZB1AJNicYevWITgMBoPVsWwXILzYMfgBCIBIv7SEs6mpybFAhNKT&#13;
zF2UMg1IAERCva+8vIfg4OLEe/fuOR4IX6TK2AggACKdk/PQHTuGACkpKRl2HNsNCIdRk4dZBEAk&#13;
kfw3tPR5ZW7O4BQg7RfbSbd8JwY5gDg1r7z5NoUHB49pce4QIJhFAETKs4e595VTgXR1XSP9KpSf&#13;
AIhz8tJb71icPbgwkQtsnQ6EoySzDLMIgDglUzdusjh7DGzM4HQgvbd+IM2GDAx2AHFonreyc6VW&#13;
q+nx48fSAcJRmmuaRdxRggIgzu1YMpbZw6FAWGzajkwMeABx2puD5qrd0c4eDgXCcfJoM+kWoD0Q&#13;
gNg3r094w+KFKE5+vnws4VAgwrZvErZ9AcTe3RLXWcTBPXdHs3PlVCB3fvyJUrzxqQUg9snTf3Wz&#13;
uK3LefXq1TGPV4cD4ThefYKSPjdg8AOIqNn7p1eGPGUw+M1BWQDhyFUVknY6drUARLwsWLrMIo6o&#13;
qCirF6IkC+T+3fuk88YsAiDi5Ak3dwoPsvxpdezYsXGPU6cB4Th99AxpFgMJgNiW3a9OIpV/gEUc&#13;
KSkpY9rWlRQQ4QAxu5ySP0DFL4CMP7VePhZxhIWFPfeUgSyBcBgijViPAMi4snDJVxZxcFZVVdk8&#13;
NiUBpO/nXyhtGz61AGRs2TBrDoUNel9wYLWuLZ9WkgIilMVf7qbkdekAASCjysuTp1L0tm1Wd60s&#13;
dUmUNRCOlvpWSpyPql8AGamUZBLF+ftb/bQaazmJbIBwVORVUdI/8LkFINYz2WezVRxlZWWijkfJ&#13;
AeHYayijxE+ABECGpm6Tl1Uc2dnZz70vqFggws5WuBHbvwAy4pse5kxISKA7d+6IPg4lC4RDH5IF&#13;
JADSX0YSun2HRRzc/G2k9j2KBPL40a+U7K9zeSSuDmTPF4utbudyXrhwwW5jUNJAOB71PaLkABMS&#13;
950A4oJZvHDJsDhaWlrsOv4kD4SDL7kk8UzyYTaAuNgpubUCRHvsWMkWiDkSA7SU9HEWgLj4moOz&#13;
tLR0zLcDFQ+E/yCJIRpK+DwdQBSat1+YQJnrPIbFkZubK/p2riKAcPAfRheuJ9VSDYAoLG+8PNFq&#13;
Za4zcMgSiDl2JuRSzKpE0rrlAYgCsm3Ke5SwxW9YHEVFRaIUILoEEI6S/FKK8lArfodL6UAaZs6m&#13;
mG2Bw+Jw1JpDUUA4Wk+foSjPOEr8LANAZLjeGGmnirO+vt4pOBQBhIPb2Ed7xVHcYq0ie24pEUj3&#13;
q29S+voNFDbMYpxvBNr7nMMlgHB0dnaSKiieYlYnkub9HACRcJ55dxrFW+mba86YmBjq6Ohw+rhS&#13;
DBAOfoxRl5hK0RvUFD9PDyAS/KTid8qjAr8eFgf3z7VH4aHLAzGflZSXl1Okp+rZbDLLCCAS2aVK&#13;
8fIe9pPKWTtVLgXEHM3NzRQRFElRG+NIvSAVQJyUt158jYoWL6XoEXapOOvq6py2GHc5IBx8L1ml&#13;
UlHE5miKXhcv2zIVuQI59v6HFD/C2QYn/0b8bLgUQ9FAOPr6+oS+rKHbQ4XPrtiVSbIrn5cbEH7Z&#13;
KXWjp2kGDx4RR35+vvAbSTUUD8QcfJGf/08Vti3CNJuoSf2FTja9uOQChLduuchwNJ9TvEvFv4nU&#13;
PqlcFgjHgwcPhEUg/0DhAZHPoCyUPhSpA/n+pdcFGLEBASPCMHda5x1HOYRLATEHf+/yYyrCdc0t&#13;
URS9Nl6AopmZAyBjnDGKFy4mtZ/fqGDw9i2fV8kpXBIIB1eENjU1CU3GzDNK1Po4Un2pkVxtl9SA&#13;
dLz5NhlXrCbVVv9RweA749xhXUrbtwAyhsNFvpnGZQ1CeUNgOEVtUlHMikRKmJsuidIVKQDhQ776&#13;
Dz6ijHUeVt//s1Qqwn9buXxOAcgwwSe3XDFqhsIZ6RMjrFO4xsuZO1/OBNL+1lRhfaH19B72EtPg&#13;
LCkpkcxpOICIfHZSXFz8HBTe+Yr0jBXOUnj3y9FYHA3kyqS/0IHP5glbtaPZkRq8ALdXCx4AkdiM&#13;
UlNT079GMWf4VtNaZUMcxaxNINWS3+/I2/kzzN5A+POp/a13qHzuAjKY/l2jOdwbvMbgpwbG+8wZ&#13;
gMh8a5gX87wDM2RgmLBEmtYr0R5q4QCSS1qEzisig7EHkO9e/x86NvNDyv9qBek3bKQEX98R66Qs&#13;
dTPkxbec1xgAImLwM8L8bT3w88ucfFIfYVqzRG1UCfVfMWtMM8zyZAFN0uxs0s7IdQoQroX69o0p&#13;
1DjdnUq+WEx5y1YKTRGSfDZTRFDQmECYF978Ccp3cKR+yAcgTtz54v9z8iMtww2m0OAwitgcQ5Fe&#13;
scJnGZ+3xC5PEraS4xbqhF0y/kQb6fxlJCDc7ODy5LeFN8KPuM8xfSrNp+JFS8m4cjWleWykFE+v&#13;
Ma8lLL31p/TZAkDsEL29vVRbWzsilsGzTXhABEX4Rj/DY/pM400AnnkYUpTHM0zmTNrsS7tNA54z&#13;
/8vlQhNnTsPqtcK2K9/MS9nkRfG+fhQeHGwThIHJh6mHDh1S1KIbQJyMha+IcjkLL1zFGqiOSv58&#13;
4uLBxsZGAYUrfEIBiJOCT+q5pIU/S/gCV0ZGhsW1izOTZz1eU3FTBP5vleNJN4AoKHgA8kBsbW0V&#13;
tkW5CZparbY7BK5iNhgMAlS+SMabDVIuMQcQxJDZhs9duru76fz588Ksw7freEBzqQaf8BuNRovJ&#13;
O0r8z3DyWqihoUEAyEWBfC7hyC6EAIJAAAiAIBDjAoJEumKOCggCgQAQBAJAEAgAQSDsFP8Py3qh&#13;
gE5KqQAAAAAASUVORK5CYII=</y:Resource>
      <y:Resource id="3" type="java.awt.image.BufferedImage">iVBORw0KGgoAAAANSUhEUgAAAMgAAADICAYAAACtWK6eAAAT6ElEQVR42u3da2xb53kH8H4egiJd&#13;
VnRDgy5dgwFFlw9bW6zNgCUDhgIbtmFtgi5ourVN0ltuTd26SRonsW7UjZIoiqIupqgrL+JFvIii&#13;
bpSoq2XrZkuyLcuabDm2Y9iJ7TiK7CiO94zPcY4gW6QkiofkOYf/B/h/y4dAfH9+z3v/HKFQqJj1&#13;
OfwJUKg4gTz22GP0+OOPI0jGZUdAov2HKJTaC0BQKABBoQAEhQIQFApAVF7/d/tTuvr+BVo6NUtT&#13;
h/pooNdDHV4L+V315HdH4jKTt7Umkmohe0sM9Gxju5DfWDrod9Y7ecvRSbmuTjJ0DZHj8AyNLZ6l&#13;
9z/4EH9gAFFG3f70Ezq/PE/joz3U6Wshn6OW3JZycjQWk89aQr1tOhrp0NN0XyWdGK6KmWeKq+hP&#13;
PGdi5gHnSXrIOkWPNA7To6Yu+o9aHz1X76NXbR1U6u0hy9AELZy/SLdv38aPAiDp6xUYw2jYL/QE&#13;
bbYqam3QUqC1lMY6K2gmbNwSQSJAtsr97kV60H6UvmXuox/XeWmPJUDZziC1Do/Tucvv4YcDkOTV&#13;
tSvv0sRYD/mcJrI3lFCHo5QOdVXQ8aGqXWOQGkisMJrvmkP0fIOXCpwd1D5+lFZXV/GjAkhidfH8&#13;
aQp1tpKzuYLczVrhE2lu0CgpiFQA2Zj72k7Tw5ZxetLcQfusfvIMH6br16/jxwaQndWHH1yJoHBR&#13;
a5Oe2u1lQi+RTBCpBnJvvmI7Qk80dlGe1Uu9Bw/T2toagADI5lqcn6agtyEyoC5NOYp0AtmYr9mm&#13;
6SVLkGoCITr/7rsAkulAbq5ep7GhDnJb9MIsk9TjCaUB2fgZ9s+WQdK4umhk5ljGzIgBiDjgvnqR&#13;
Brod1GYpo4leQ9pRyA3IXb2KY4Zeb+2izrFJunnzJoCoGcj7l85S0FMvjC22W48AkLvzJcdx+qW9&#13;
l5z9w6qFkrFAuMfo9DYKMGYHjLKEIXcgYr7gWqCXbV0UHDmkugF9xgHhGakufzN1tMofhlKAiPkL&#13;
5zztcfRQ36EJ1YxRMgYIr3SPDgSEBb3xboMiYCgNiJi/tY9Tvs1Lp5eXAUQJdWZxlmwNd/Y9KQmG&#13;
UoGI+V7rQTJ5g4oen6gayMr1q+Sy1ghbQOQwXZtpQMS9YHtauyis0M8u1QKZPtwf6TVKaSpkUCwM&#13;
NQBZ/+xyz5DR20lXrlwBkHTWxzdWyG2roR53meJhqAmIuNj4vDNMh2bmACQdtfy/x8haX6KKXkON&#13;
QMT8k2eamgPdipgSVg2Q3qCD2lpKFD3WyBQgnC+6T1GuzSf7/V2KB3Jj9SNyWqppOKBXHQw1AxHD&#13;
K/GjU0cAJBl14dwytZjL6Eh/pWpxqB0I5zvOSWrr6aNbt24BiFR1YnZcON+txk+qTAPC+bLrBNX6&#13;
OmV3qlGRQAZC7dTeWqZ6GJkEhPNnrgUqsPtkNRWsOCABj4X6vOUZgyOTgIj5o8VP75w/DyDxls9Z&#13;
r9jtIgASX15u9tPyO+8AyE7q009vqX6mCkA259kGP82cOAkgW9Unax+Tvdkou1N+AJKaPF3npRMn&#13;
TwJIVByfrJGjpUpx29MBRNr89ICLjs/PA8i95XHUZTwOALmTn9U46PTZswCycUCezqt2AER+edHY&#13;
RMspPoQlSyC9nW0ZOyAHkK2zt+JAStdJZAckHArQSAd6DgCJvWX+bUMtraysZB6QuZkJ6vOi5wCQ&#13;
bXYCO09QftWBlGyXlw0Q3njY7qgECADZUb5qnaIqc2NmALlxY5U8rTXAACBx5R9rO8jr96sfiNte&#13;
l9ADMwCSuflxqZnGx8fVC6S304PpXABJKK8U6pI2/ZtWIMdmJynkwUIggCSWP2+dozcKS5Iys5U2&#13;
IB+tfEj+VjR+AJEm3zT3U0V1jeR3b6UNSMDTrJi7cQFEGXlK10B+iQftaQEyOT5Cg+0YdwCItPm8&#13;
e4l+n1dEx44dUy6QDz64RgFXNRo+gCQljzQOUZYmny5evKhMID53c0ZctAAgadz5q60hg8EgyUp7&#13;
SoEcmz1CI0E0eABJ9laUeXotR0PBYFA5QPgKfD42iwYPICl5eqHKQ1lZWXTu3DllAOkMeOhoGI0d&#13;
QFKXPRptwp9aKQFy+fIl8tqwERFAUr020kdv799P4XBY3kB8bTaseQBIWvKrogrSaDS7PmSVdCCn&#13;
Tp2icHstGjqApCUPt4wLvYjVapUfEF72d9obMa0LIGnNc8VG2h9Bsri4KC8g09NTNNKJcx4Akt48&#13;
aJ+hfVnZwoA93r1aSQXidjShgQOILPKMtlroRY4cOSIPIGfOnKEe7wE0cACRRb7efFAYi+j1+rh6&#13;
kaQBcTutGHsAiLzu1SrQCb3I2NhYeoHwRrFubx0aN4DIKn9X3y8A0Wq1O148TAqQYIePZgfQsAFE&#13;
fvl9XqGAZHR0ND1AWGanrwUNG0BkmR/oLQIQo9G4o7GI5EAmJydovBdTuwAiz/yp6xS9tT9LQHL8&#13;
+PHUA/G6LGjUACLr/LpQLwAxmUypBcKD8/6AGY0aQGSdb5tDAhDOhQsXUgdkoL8XmxIBRBF5PSdf&#13;
ABIIBFIDhAc8AS8+rwBEGflJSa0AhHf63rp1K/lAlpaWKBzAyjmAKCN/0zgirKxvt/1EMiA9XQGs&#13;
nAOIovK7vKJtB+uSAfG3Ye0DQJSV//nsM4vz3nvvJQ/IpUuXKOQ3oTEDiMK2noTXgfT39ycPyPjh&#13;
QzTZi9krAFHec25vZucIQGLt8pUESIffgYYMIIrMC4Xl673I2SjPTCcMhKfIfC4sDgKIMvNEecs6&#13;
kFAoJD0QVodLGQBEsQepmg6uA+ENjJIDGR4axIVwAKLo7MvOXUfCN4BKCqSnO4BGDCAKPyNStA5k&#13;
ampKWiABrw2NGEAUnV8UV64D8Xq90gHhxZX+Tuy/AhBl598MretAdDqddEDm5uZoMtyARgwgis43&#13;
mkbXgXBWV1elATI0NESzQ5jBAhBl5wHXyfVThpyNTyYkBCTUE0QDBhBVZO9nlznce6FDQkC6g140&#13;
YABRRV4qKFsHYrfbpQES9GEGC0DUkWcjf2MRCO/LShjIysoK9QYwgwUg6sgPdY3rQHJzc9dPGe4a&#13;
CB92H+4BEABRz5uGG2eyxMscdg1kfn6eJvpxezuAqOtaUjHinVm7BjIxMUEzQ9jFCyDqeUNkI5DB&#13;
wcHEgPDDiGi8AKKmbAQiXge0ayB9oR40XgBRVd747HTh/g1vGu4eSG83Gi+AqCqv5WjWgVRXVwMI&#13;
gCCxgBQVFSUGpLe7A40XQFR5T5aYhID0dPnReAFEVfmtRrtpVy+AAAgSA8i1a9cABEAQAAEQZBdA&#13;
+FwIgAAIEgPImTNnAARAkKQACfV2ovECiKryam6BdECwUAggal4oTBwI9mIBiIr3YiUMZHh4mOaG&#13;
8B46gKjk/XT3wl04EgbC77odHapHAwYQVeSvWw5vAsIPQ+0ayMLCAk2Em9GAAUSVJwoTXijEmXQA&#13;
UfOZ9IT3YuFWEwBR660m4s0muBcLQJAo92JtvMQaNysCCHLPzYqSnCjE3bwAota7eSU5ky7e7n5s&#13;
+AAaMYCo6nZ3SW41Ed8HmRpoRCMGEFW9DyLJvVh4YQpA1PjClGQ3K+KNQgBR4xuFkt3Ni9tNAESN&#13;
r9xKdrv7xoH6zACeYQMQ9QzQJXkfRCze8TjcjVveAUSZeaw2sOnzSrIXpri4Kwr6rWjIAKLI/KSk&#13;
ZhMQyd4oFKuj3Y2GDCAKPYdesgmIZK/cinVo7CBN9hrRmAFEUbmv7TTty86NOUCXDAgfLAn5TWjM&#13;
AKKwMyDhTb1HQ0PDtu0+biBc7R6MQwBE2Tt4OaFQKDlA7qyH4Iw6gChog2Ju4SYgfFI2KUCWlpYo&#13;
HMDGRQBRRr7edHATDvEUYVKA3L59m7xObFwEEGXkR2V1m3AYjcYdtftdARFvW5wJYzYLQBRwi2JO&#13;
fswdvEkDcvHiRery4DMLQOSdb5tDUT+vuP0mFQiXH7NZAKLA2SvxDHrSgYwdHKbJUDUaNoDIMve7&#13;
F+n17Lxtp3eTBuTmzZvkc5nRsAFElvl3gz3q5xUf/ksJEOEQVbuHZgfQsAFEjmc/Nq99mEymmG05&#13;
KUB4sNPtrUPjBhDZXy/KGRsbSy0QLrfTSseH0LgBRD55sUC3CQdvTrx+/XrqgfBBqr52bGAEEJms&#13;
nDcfpLej9B4ul2vLdpw0IFxOeyN6EQCRx9Sutirq55V4OUNagJw8OU99PjRwAElv/tI2TfuysuMa&#13;
nKcECHoRAJFz7yHefZVWIMvLZyjcjltPACQ9+ZplImrvwRsTeYNt2oEIt8B3uNGLAEha8quiiqi9&#13;
x8aLGdIO5PLlS+S1GdDYASTlZz6izVxptVpaW1uTDxDhsZ1AGx0No7EDSOrySn5JQr1HSoGw2NYW&#13;
NHYASd+bg+Ku3Z32HikFwjU5cYhGgmjwAJLcfNE5H/VAFIefL4+nUgqEy9WKaV8ASW5+pq2JioPv&#13;
3N3JzFVagVy9eoW8dhzLBZDk5JHGoajTupzFxcW422vKgQifWuMjNNhegcYPIJLm8+6lTU8Z3Pvm&#13;
oCKACGdGPM00O4CeBECky1O6hqg4NBpNzANRsgXy0cqH5G9F4wcQafJNc3/k0yonKpDh4eFdt9O0&#13;
AeE6NjtJIQ8WEAEksXzJcZz+EOWkIMdgMMQ1rSsrIMKVpZ0eGu8GEgBJ5CBUeVQc2dnZdz1loEgg&#13;
wulDex3GIwCyq/xQ1xgVBycYDCbcNmUB5MaNVXLbcFUQgMSXR03d9Ob+6FO6vFs3kU8rWQHhunBu&#13;
mbw2TP0CyM7yVesUvZqjiTlrFe2WREUD4ZqbmaBeTzlQAMg2W0lO0N4Yg/LdbCdRDBCucChAwwH0&#13;
JAASOy/nl8XE4fV6JW2PsgMizGwF2yJI9MABIJvyfGFFTBxms/mu9wVVC4SrzW7C9C+A3JWnS+ti&#13;
4igtLaUrV65I3g5lC0S48MFaAyQAsj6d+1ZWVlQcfPnbdtf3qBLIJ5+sUUu9PuORZDqQ/9Rb6c0Y&#13;
O3Q5c3NzSWuDsgYiIFn7mFrMeproNQBIBuYHesuWOCYmJpLa/mQPhIsPubSYy+lQVwWAZNhnVawN&#13;
iMmYsVIsELEaDuhopEMPIBk+5uC0tbXFfTpQ9UD4D3KgSkd9Hh2AqDT3tZ2m57TVW+JoamqSfDpX&#13;
FUC4+A/TZDaSq6kYQFSWB5wn6aUoTxSkC4cigYjlstdTi6mI5gaNAKKCPNwyTns02i1x2O12STYg&#13;
ZgQQrnafm0zGAtXPcKkdyHdN3fRabv6WOFI15lAVEK7p6SmqrsinsK8cQBQ43thupooTDofTgkMV&#13;
QLj4GvsaQz55LCWqvHNLjUD4mOzPi41bDsb5RGCy1zkyAgjX0tISGfRF1HygkI70VwKIjPONxlH6&#13;
7TbjjYKCAlpYWEh7u1INEC5+jLG2ulIYl/S4ywBEhp9U/E75H3PytsTB9+cmY+NhxgMR10r8fj9V&#13;
lWuE3mQqZAAQmcxSvVhYvuUnVbpmqjIKiFiHDx+mwvxcqo2MTTocpQCSptzvXqQny5vptRjHYzem&#13;
v78/bYPxjAPCxeeSi4qKSF+aRw3VhYrdpqJUIN+p69l2bYPDvxE/Gy7HUjUQrtXVVeFe1pzsLKqu&#13;
0JC1rkhx2+eVBoTfJP91UQW9sc30LaelpUX4jeRaqgciFh/k53+pCvJzyFxVQO32UsXcxaUUIDx1&#13;
+1+6hh19TvEsFf8mcvukylggXCsrK8IgkH+g4sI7UPy2EtlDkTuQL7gWIjAa6Q/brIZvvGmdZxyV&#13;
UBkFRCz+3uXHVISzzNpcqq++A2W6rxJA4uwxvq+30J4YTw5Em77l9SolVUYC4eIdoWNjY8IlY2KP&#13;
YjLmk7OpWHZ7u+QG5CHbFP13qYn25hbuCAafGecb1uU0fQsgcSwu8sk03tYgfBtrsqkmMpi3RAbz&#13;
vW06WWxdkQMQXuT7hwOd9FyxMeb7f9G2ivDfVimfUwCyRfHKLe8YFaFwKsryqC4yTuE9Xumc+Uon&#13;
kL+yTArjixcKdNsu8m2My+WSzWo4gEi8duJwOO6CwjNfVXpNZKxSSO221GNJNZCv2I7Q96rahKna&#13;
ncxI3TsAT9YVPAAisx6lp6dnfYwipqQoR1idb6wpJHezVlh8TPZnWLKB8OcT9xT/WumkZ7TVtEdT&#13;
HBcKHmPwUwO7feYMQBQ+NcyDeZ6B2XSbX3GucBaFP8Os5iJhSwvfvCI1mGQA+bJ9lv7e1EM/0tXT&#13;
L4sN9IpGG9cnlHibIQ++lTzGABAJi58R5m/rjZ9fYnilnscsfC5F6GFqC8leXyygGeusoJmwMS1A&#13;
eC/Ug/aj9C1zH32/wkZPl5mFSxFezi+lN7Jz4gIhDrz5E5TP4Mh9kQ9A0jjzxf9y8iMtW3565GQJ&#13;
+8CM5RoBDa+32CI9jbOxmHzWEmGWjD/Rtlt/2Q4IX3bwkHWKHmkcpkdNXfQvlS56Ut8iTMX+osgQ&#13;
GWCX0+txjiWivfWn9t4CQJJQly5dolAotC2We3sbXnfRleRRpS5P2CMmIqqtzKcDkTTUFKznN5F/&#13;
7Z8obxbyVFmDcIkz56faGno2gufnxZX0QmE57cnTbnt8NZ7wYmpXV5eqBt0AkmYsfESUt7PwwFWq&#13;
hpqq8OcTbx4cHR0VUGTCJxSApKl4pZ63tPBnCR/gqq2tjTp2SWe41+MxFV+KwP+vSlzpBhAVFTdA&#13;
bohTU1PCtChfgqbVapMOgXcxm0wmASofJOPJBjlvMQcQ1Kbehtddzp49SzMzM0Kvw6fruEHzVg1e&#13;
4W9oaIganlHi/4bDY6HBwUEBIG8K5HWJVN5CCCAoFIAACAq1KyAIkonZERAUCgUgKBSAoFAAgkIl&#13;
qf4f8oCEdmvt0A4AAAAASUVORK5CYII=</y:Resource>
      <y:Resource id="4" type="java.awt.image.BufferedImage">iVBORw0KGgoAAAANSUhEUgAAAMgAAADICAYAAACtWK6eAAAUPklEQVR42u3dWWxc53UH8DwXRuDU&#13;
DdIiRuo0RoEg9UObBE1coHaBIkCLNrGWSIply9ZuSdZGWRJlrdy3EdfhcIYcDme4DPdV3EQNSXMX&#13;
SVHcRFE0Re2rJUqiaYamFeF0zrWHpcQZbnPvzL13/gc48IseDPL8eL/1fN8jBALhMr6HHwECsUgg&#13;
b731Fr399ttIpM/lgoA4+4cIhNoDQBAIAEEgAASBABAEAkDUHn+Zoi/vXKabfc00UJdP7SUpVJsV&#13;
TzZzBNWmhdszjGzJx8hmOCrk/pNa2mg5JeTurAraZ/02j+VVUXBBFWmrGymvvZfahq/Twydf4ucL&#13;
IAqJbybpwWAb9ddkU0NWDNlSTpAtfg/VaD6i5uiN1Be3jq5q19DDpBU0afi9y9wQlUR/VXzVZb6S&#13;
f4les3bRG5YmetNYTb9PLqVNaaV0MLuCoktqKKuxk4Zu3aVnz57hdwIg3vsqMIbzZUbhS3Am6TBV&#13;
n9xOZ2PW043E1fQkadmcCNwBMle+XDhMr+b00K9MtfReagn5ZZVTYH4l5TZ10M0vHuD3BiDSxVd3&#13;
hmmgxkq1xiCqjN5JHXYMtxJX0YThD0vGIDYQV8lofmuy0XZzCYXnV9Cpjh6amJjALxVA3IuHV/qo&#13;
LS+BqrT+VH9yszBEGte/IyoITwCZmS8VXaHXszpopamCjljLqLipncbGxvDLBpCFxZ9Hb1NLgZ4q&#13;
EvypNXaT8JWQEoSngbyYP8nuphWWagqxltCZ1naampoCEACZHTfP11KjOZSaYjZ7HIU3gczMn2Wf&#13;
p51ZlWQot9GtO3cAxNeBfDP2gHoqzWRL8BNWmcSeTygNyMxh2H9mNVBoQTU1917wmRUxAHFMuO9d&#13;
oc78BKqP3U73dCu9jkJuQJ77quT10qHcaqpqO0eTk5MAomYgYzcG7MOoYGFuMd9+BIA8nz/KG6Ct&#13;
OWcov65JtVB8Fgh/MRrTwwQYYxKvQqkViCN/UDBEu7KrqbL5rOom9D4HhFekmjMi6GzsRtnDUAoQ&#13;
R/5d/iD55dVQ7dlO1cxRfAfIX6bofHmasKF3J/GPioChNCCO/OecDgrLLqEr164BiBLidl8TnYo7&#13;
IGzqKQmGUoE48ne5rWQsqVT0/ETVQP786C5VGoKEIyByWK71NSCOs2B+udVUr9Bhl2qBDNblUUXM&#13;
HvpCt0KxMNQAZHrYVdhLupIqGh0dBRCvbvSNj1KVIZB64tYpHoaagDg2G7fn19PZ3n4A8cpcY6CN&#13;
TkXvVcVXQ41AHPkfxecpo/y0IpaEVQOkJS+R6qO3Knqu4StAOH9Y+DkFZ5fK/nyX4oFMfjVG5YZg&#13;
Gkn4k+pgqBmII3knvqWrG0CkiHvXhqg45gA9SlquWhxqB8L5m/xzVFRTS0+fPgUQseJyR61wv1uN&#13;
QypfA8L544KLlFxaJbtbjYoE0laeSa2xW1QPw5eAcP5NwRCF55TKailYcUBsWQnUn/CBz+DwJSCO&#13;
/DSrjG7cugUgi40ac5Rij4sAyOJyV0YZXbtxA0AWEs+efqP6lSoAmZ0bzWXUe/ESgMwVT7+eoLKk&#13;
ANnd8gMQz+Ta1BK6eOkSgDjFMfU1ndIHKO54OoCImx+mFNDA4CCAvBjVpgifxwEg3+Z6Qx5duX4d&#13;
QGZOyL3ZagdA5Jcf69LpmocvYckSSEOx2Wcn5AAyd+5PSPHoPonsgLSUW2kkcS1gAIjLI/PHtck0&#13;
Pj7ue0AunWukfu16oACQuU8C51+ksKQUjxyXlw0QPnjYpPMDCABZUP7U2kVJJotvAJmc+IrOJB8H&#13;
BgBZVP57cgWVlJWpH0ilKdKtB2YAxHfzvWgTdXR0qBdIQ7EFy7kA4lbuiYiVbPnXq0AunWuinsQt&#13;
QAAgbuXf5vbT4YiTkqxseQ3IxJeP6bOkgwAAIKLkL011lKA3iN57y2tAajNiFNMbF0CUkWtizVQm&#13;
8qTdK0B6Wmw0pH0fxQ8goub3C0fok5BIunDhgnKBjD1+RM3J/ih8AJEk37A0UkBoGN29e1eZQKoz&#13;
Enyi0QKAePHkr8ZAWq1WlJ12jwK52N1Bl/UbUPQAIvFRlEHyDwqlyspK5QDhFvh8bRYFDyAeeXoh&#13;
qZgCAgLo5s2bygBypthKjwy4/AQgnku/UI3bQy2PAHlw/x7V6g6g2AHEw3sjtXT8xAmqr6+XN5Cq&#13;
7BTseQCIV/KjyAQKDQ1d8iUryYEMfz5EfSm7UegA4pV8PbND+IpYrVb5AeFt/1JLIpZ1AcSruSlK&#13;
RyfsSIaHh+UFpLurkz5P2YYiBxCv5qs5vXQkIFCYsC/2rJakQE6lJ6LAAUQWuUGjF74i3d3d8gBy&#13;
9epV6kzZjwIHEFnkzzNahblIfHz8or4ikgEptaZi7gEg8uqrFR4rfEXa2tq8C4QPirWZjqC4AURW&#13;
+S9pdQIQjUaz4M1DSYCcLs2nJ4aVKG4AkV1+EhIhIGlpafEOEJbZkBWDwgYQWeby+CwBiE6nW9Bc&#13;
RHQgXZ3tdDP5QxQ2gMgy/7rgczp2IkBAMjAw4HkgFdZkFDWAyDq3RcQLQIxGo2eB8OS8O+0QihpA&#13;
ZJ2/NtkEIJy3b9/2HJDGM+U4lAggishDQWECkPLycs8A4QmPzapFQQOIIvKDk8kCED7p+/TpU+mB&#13;
jIyMUJ9xLwoaQBSR/2RpFnbW5zt+IhqQ2vIC7JwDiKJyX0jkvJN10YDUZMajmAFEUbnuu2EW54MH&#13;
D6QDcv/+fepKRRtRAFHa0ZP6aSB1dXXSAek820r39KtRzACiuOfcjgYGCUBcnfIVBciZfBMKGUAU&#13;
mTsi4qa/ItedPDPtNhBeIrOlRaCQAUSRuSIucxqIzWYTHwirQ1MGAFHsRar01mkgfIBRdCDNDbVo&#13;
CAcgis4jgcHTSLgDqKhAaiuKUMQAovA7IpHTQLq6usQFcibHgCIGEEXnlqjEaSAlJSXiAeHNlXNZ&#13;
YShiAFF0/o82dxpIbGyseED6+/vpZvouFDGAKDp/kd4yDYRzYmJCHCBNjQ30xPgnFDGAKDpfKbg0&#13;
fcuQc+aTCW4Bqa8sQQEDiCpy/3fNHF5s6OAWkLqSLBQwgKgid4bHTAPJyckRB0httg4FDCCqyI32&#13;
n7EDCJ/LchvI+Pg4tVo1KGAAUUWuirVMAwkODp6+ZbhkIHzZvd8aiAIGENW8aThzJcvRzGHJQAYH&#13;
B+lahh8KGEBU1ZbUkY6eWUsG0tnZSaNmPOkMIOp5Q2QmkIaGBveA8MOIKF4AUVPOBOJoB7RkIHU1&#13;
VSheAFFVHv7uduGJGW8aLv0LcrocxQsgqkr/oNBpIHq9HkAABOkKSGRkpJtDrIpCFC+AqLJPliPd&#13;
A1KWi+IFEFXl3lDNrFO9AAIgSBdAHj9+DCAAggQQAEEuAQjfCwEQAEG6AHL16lUAARCkJEDqq0pR&#13;
vACiqjwYHC4iEGwUAoiKNwrdH2LhLBaAqPgslttAmpqaaCxlFQoYQNTxfnrh0HM43AbC77rdt2xF&#13;
AQOIKvIfM9tnAeGHoZYMZGhoiK5l7UcBA4gqbxS6vVGIO+kAouY76W6fxUJXEwBRa1cTR2cT9MUC&#13;
EKSTvlgzm1ijsyKAIF/orCjKjUL05gUQtfbmFeVOuqO7+1jqGhQxgKiqu7soXU0c74PcTt+JIgYQ&#13;
Vb0PIkpfLLwwBSBqfGFKtM6KeKMQQNT4RqFovXn/v7tJMYoYQFTzyq1o3d1nTtQf4Rk2AFHRBF2U&#13;
90EcwSceBzKPoJABRJH5VnL5rOGVaC9McfCnqD47AYUMIIrMD04aZgER7Y1CR5wuwo46gCj1HvrJ&#13;
WUBEe+XWEe2tzXRPvxrFDCCKypeKrtCRwGCXE3TRgPDFkq7UgyhmAFHYHZD6WV8Ps9k8b90vGghH&#13;
jRUnewFE2Sd4OW02mzRAeD9kImU5ChpAlHNAMThiFhC+KSsJkJGREeoz7kVBA4gi8ufprbNwOG4R&#13;
SgLk2bNnVG2JQUEDiCLy3ZjUWTh0Ot2C6n5JQBzdFp8kLUNRA4j8uygGhbk8wSsZkLt371Kb8RCK&#13;
GkBknb822ZwOr7h+JQUibBpa9ShqAFHc6pXjDrrkQM421dOd5PdQ2AAiy3y5cJgOBYbMu7wrGZDJ&#13;
yUmypUWgsAFElvm/2hynwyu+/OcRIBxVJXn0xLASxQ0gMrz7MXvvw2g0uqxlSYAIk3UTjsADiPzb&#13;
i3K2tbV5FghHqTWVJgx/QIEDiGzy4/DYWTj4cOLY2JjngfBFqu5UNLcGEJnsnGe00nEnX4+CgoI5&#13;
61gyIMJXxJKIrwiAyGNpV5PkdHjlaM7gFSBDgwPUo9+BIgcQr+bfZ5+nIwGBi5qcewQIviIAIuev&#13;
h6P3lVeBXLfPRfpSdqPQAcQr+bOsTqdfDz6YyAdsvQ5EOMRYmIavCIB4JT+KTHD69ZjZmMHrQB7c&#13;
v0f12n0odgDx+J0PZytXGo2Gpqam5ANEaFFalEmPDH9EwQOIx3JP2Em3vh4eBcJiy/RBKHgA8dqb&#13;
g45Tuwv9engUCMf5s010Wb8BRQ8gkuYP8wedXoji5OfLFxMeBcJRZknAhB1AJM31GoNTHNxzdyEr&#13;
V14F8nj0IdXp0EMLQKTJNyyNTpd1OYeHhxddrx4HwtHTYqMh7fsofgARNb9fODLrKYMX3xxUBBDh&#13;
CemMGBrTvwMAACJarok1O8URGhrq8kKUbIFMfPmYPkvCUAtAxMlfmursQ6sgp0CampqWXKdeA8Jx&#13;
6VwT9SRuAQIAcSt/lDdAB5zcFOTUarWLWtaVFRCOhmIL3UnEBiKAuHMRKs4pjsDAwOeeMlAkEI5K&#13;
UyTmIwCypFwVa3GKg7OystLt2pQFkMmJr+i0/hgwAMii8k3jaTp6wvmSLp/WdWdoJSsgHPeuDdFn&#13;
CWh+DSALy59au+hgUKjLVStnXRIVDeTbSXsj9cavBwoAmecoyUXa72JSvpTjJIoBwtFSbqXL2ncB&#13;
A0Bc5q6wGJc4SkpKRK1H2QERVraK0mgkAW+vA8js3B6R4BKHyWR67n1B1QIRujOmhmP5F0Cey7XR&#13;
qS5xREdH0+joqOh1KFsgHOXJIUACINPLuccCApzi4OZv87XvUSWQp1NfU1H8EZ9H4utA3om30lEX&#13;
J3Q5+/v7JatBWQMRkHw9QYXxR+mebiWA+GAuj8+aE0dnZ6ek9Sd7IBx8yaUw/jDdSlwFID42rHJ1&#13;
AFGKFSvFAnFEbuxRuqpdAyA+PufgLCoqWvTtQNUD4R+IJTaILsS/DyAqzZeKrtAmjX5OHOnp6aIv&#13;
56oCiDAnsf9gcnVhVKvZAiAqy1fyL9FOJ08UeAuHIoE4oswcR2VRO2jcB04B+wKQ1zM7yC9UMyeO&#13;
nJwcUQ4g+gQQ4Zh8oZWyw/eofoVL7UB+azxN/sFhc+Lw1JxDVUA4urvOkSV8Hw3GrwUQBc435lup&#13;
4qyvr/cKDlUA4eA29unhn1BD9CZV9txSIxC+Jrs5SjfnZJxvBEq9z+ETQDhGRkbIEHWcSiM/pkdJ&#13;
ywFExvkLSwvtnWe+ER4eTkNDQ16vK9UA4eDHGI2JMWS1z0t64tYBiAyHVPxO+adBIXPi4P65Uhw8&#13;
9Hkgjr2SsrIySgvbJ3xNvtCtABCZrFJ9HBE355DKWytVPgXEEe3t7aQJPkqZ4XupI2Y9gHgpXy4c&#13;
ppVxGeTv4nrszKyrq/PaZNzngHDwveTIyEjShxyg/Ihdij2molQgv0mtmXdvg5N/R/xsuBxD1UA4&#13;
JiYmhL6swQHHyBzmR+VR2xV3fF5pQPhN8m2RCXR4nuVbzszMTOF3JNdQPZDp/ZLubuEvlSboMOWG&#13;
76K2mA2K6cWlFCC8dLs61ryg4RSvUvHvRG5DKp8FwjE+Pi5MAoWVkuBPBSgtMRtlD0XuQH5QMGSH&#13;
YaED8+yGz+y0ziuOSgifAuIIHu/yYypC79Zgf/v8ZKcA5WHSCgBZ5BdjWXwW+bl4csDZ8i3vVykp&#13;
fBIIB58IbWtrE5qMOb4o2eG7yabZIruzXXID8lp2F70fbaT9wRELgsF3xrnDupyWbwFkEZuLfDON&#13;
jzXwLzMq8DClh+0VJvN9cetkcXRFDkB4k+/fUqpoU5TO5ft/zo6K8M9WKcMpAJkjeOeWT4w6oHCm&#13;
hOwX5il8xsubK1/eBPIPWeeE+cWO8Nh5N/lmZkFBgWx2wwFE5L2TvLy856DwyhfvzPNeSmvMBo9j&#13;
8TSQn2R30++SioSl2oWsSL04AZeqBQ+AyOyLUlNTMz1HmX4pNcifMsP2UGHkLqo/uVnYfJR6GCY1&#13;
EB4+8ZfivxPzaYNGT36hUYtCwXMMfmpgqc+cAYjCl4Z5Ms8rMC8WRkKwP1nC/CgnYg9V2OcsfKSF&#13;
O6+IDUYKID/O6aN/NdbQu7FptDVKS3tCNYsaQjm6GfLkW8lzDAARMfgZYR5bzxx+Tf8VDThGySEH&#13;
KMM+wc8I30tFkTupSrNNQHMjcTU9SVrmFSB8FurVnB76lamWliVk09oYk9AUYVdYNB0ODFoUCMfE&#13;
m4egfAdH7pt8AOLFlS/+y8mPtMxVTKF2NAY7mrTQfcKwjPdbKqO20RnNVmqO3iiskvEQbb79l/mA&#13;
cLOD16xd9Ialid40VtN/JRbQyvhMYSl2S6TWPsGOo0OLnEs4e+tP7V8LAJEg7t+/TzabbV4sL35t&#13;
YoI/JZ0dT6odDw/TTPb/8pcnyw6J77MU2DE5crf9r/2KuAwh18SYhSbOnB9qDLTRjmdzVCLtiIgj&#13;
vxDNvNdXF5O8mVpdXa2qSTeAeBkLXxHl4yw8cRWrUD2VPHziw4MtLS0CCl8YQgGIl4J36vlICw9L&#13;
+AJXcnKy07mLN5O/ejyn4qYI/P+qxJ1uAFFRcAFyIXZ1dQnLotwETaPRSA6BTzEbjUYBKl8k48UG&#13;
OR8xBxDErK8N77tcv36dent7ha8O367jguajGrzDbzabnSavKPG/4eS5UENDgwCQDwXyvoQnuxAC&#13;
CAIBIACCQCwJCBLpi7kgIAgEAkAQCABBIAAEgZAo/g81dJptJn947QAAAABJRU5ErkJggg==</y:Resource>
      <y:Resource id="5" type="java.awt.image.BufferedImage">iVBORw0KGgoAAAANSUhEUgAAAMgAAADICAYAAACtWK6eAAAYEUlEQVR42u2deXCUdZrH5++tKWt2&#13;
tnZndmtntnZ31tF1vGYcxvGCERVExGNABJTLcCRyxJBAJPSZzn2f5KKTdDpJp++kO0nnJgkQcnDJ&#13;
YEQO8UC0kFI2Y7muhc/282Jnkk530ul+++33eJ6qb0kVpBPzPp/393ue3/M8vx8BGRmZX/sR/QrI&#13;
yOYJyMKFC2HRokUkkuQUECC+/iEZmdiNACEjI0DIyAgQMjIChIyMAJGAffXl/8B7716EkeOn4XDP&#13;
UWixd4DJ0ALGxhYw6O3QoLNDfa2VUUJOMbxR62C0U98Kexpa4W1DG6hNbVDg7IWqvuNgPzkOY5c+&#13;
gm+//ZZ+uQSIMOz/vv0OPrj8MQweHgaL0QkNdVaoqWoCbYURqsvNYKh1Q6HvhWbDUWiznIAO2xmf&#13;
2px1EP7O9oFP/cRyAf656SzcqR+G+2v6YWmlA1ZWNcNWN0xJhlbIsXWAbeQduHztc7h16xY9FAIk&#13;
gqvCVxMwdOQEsxLU11qgqqwR9FonWOoPzwrAXJoNkLl0h/Ui/Ef9GDyk7YGo6mb3ynMbmqN/eY9W&#13;
GwIkvPa/33wLY+63MwJRU2UEbbkJzPV90G49GTQMbAPiD5pf1w3BKq0D4vUOKHX2wJkLl2iFIUBC&#13;
t5tf/RV6Oo9AdZUBqg42QpOuE1rNY6wCEW5AfG3T7q0dhHXaZtC4t4K9J9+B7777jh42ARKYfXbt&#13;
C3A2d0Gt1ujeNhnA2jAQViC4BsRbuLpsqLKCqqEZ2ofGJL0VI0D82Pfffw9nTr3rhsIdVJcZwW44&#13;
wikUkQRkqjB+eUNrg3JbK3x07TMCROqA/HXia2h39kJ1ZRM0VLeBy3o6YmDwARCP/t58HpZoXaDW&#13;
mWHs3Lhk4hUC5Af75KNrzBnEoXJDRFcLvgIyVffpjkJsjQ0cR4ZFH6tIHpArlz+GJvdeu+6QHZym&#13;
UV6BwVdAPPpXw2mIa2wHW98R0YIiWUA++eQzNxg20GtbWE/LSgUQj35mPAfxTR3gGDgmuoBecoB8&#13;
cf0LBgxcMUI5vCNAfK8oe+sd0HtsSDQximQAwS2As8UFNZXGsJ9bSBUQjx4wjEGm3gSXr1whQIRg&#13;
Q8eGQVtZD7bGQUGBIVRAPFpV3w3VVgdMTEwQIPw84PsMaqsbwKjvEiQYQgcE9Q+m92Cfzg79w6ME&#13;
CF8M979dnb2gr7bzPgAXOyAeLTCNQanRDl9++SUBEtEg/IsvoKqyhqmgFToYYgLEU/MVX9cMJ975&#13;
CwESCRsdPgk6rZm35xlSB8SjxYajYGjvgm+++YYA4cLwF63XNUJTXYeowBArIKhfms9Buq4JPvrk&#13;
EwIknHb16qdQfaie6coTIxxiBcSj3fWtcGzsJAESDhseHoW6aotgDvwIEN96tGkYzB09vCxXESwg&#13;
rU4XNNS2ihoMqQDC9KAYT0N5gxG+/vprAiTUE3GjwQJ2w4Ak4JAKIKifm96F3EYbr1LBggIEg/H6&#13;
uiZRxxtSBsTTL68xOOD69esEyHwM3yp6XZPoUrgEiG/J6qxw9epVAiQQw7dJbXWjKE7FCZDAFaez&#13;
wfsXLxIgs9m1a9egXmcWfaaKAPGt7TV2eO/99wkQfytHg97Ci75wAiRy2nAocisJbwG5efOme+Uw&#13;
SR4OAuS2tlSZI3LqzktAMFvVoDdJNuYgQHwr9qCO8+wW7wDBnuYGvVGS2SoCZG7tK9HCjRs3pAkI&#13;
9nEYmyxuOEYIDALEp35svQyyglLOuhR5BUiz3QkO0zGCggCZc4pKZnEpJ4MheANIX18/OC1HCAgC&#13;
JCDdozsKZdW10gDk4sWLYGxoIxgIkHlpYYUTmh0OcQOCWQmcU0UgECDBaG2eFkZHR8UJCGasDA2U&#13;
ziVAQgvad2cUwKeffio+QFpaHNBmpXQuARJ60K5IzwpLL0nEADlz5gyYDRR3ECDsaGmpGQqKiljP&#13;
bEUEECS9oZ7KSAgQdvVmRiFYLBbhA+JoaYV22wlyfgKE5Ut+3odETRqMjY0JFxDcWjlth8nxCZCw&#13;
6LHKdlCpVKyVo3AKCFboWkzN5PQESFgVnVEElZWVrMQjnALS3NwCLjuldAmQMA/MNr8HSWoNHD16&#13;
VDiAfPzxx9Bi7SCHJ0A40cqCOmarhR2pggDEZMTOwFPk8AQId6XxmnTQarX8B+TUqVPgaqFCRAKE&#13;
+4BdqVTC0NAQfwHBchKT0UqOToBEpgsxNQc0Gg2TIOIlIMPDw9DVRuUkBEhkdH9NP7OK2O12/gGC&#13;
q4fFZCcnJ0AiO0E+LZeBBBNFvAIEV492+3FycgIkorqr7jgo3IAEE7CHDRBcPcy0ehAgPNGutDxm&#13;
FTl79iw/AKHYgwDhYyxSVlbGD0Aoc0WA8C6jlZYz71UkLIBcunQJHFYqSCRA+KUnKloZQAoLCwOu&#13;
0woLIDZrM7XREiC8VHxKJgMJVpVHBBC8x8NqaifHJkB4qVUFdfOKRVgHZHBgkCp2CRDe6h9N7zKV&#13;
vgjJuXPnuAUE7w+0mBzk1AQIr7Upu4wBpKqqiltAxsfHwWEZIKcmQHitB2r6mYNDhOSDDz7gDhCr&#13;
xU6DGAgQQShBk8EAYjabuQPEbqExPgSIMLQ+p5IBBCt9Z5unxRogFy5cgM5WuraAABGG7q0dZABB&#13;
9fb2hh+QwcFj0Gl/hxyaABGM9mrSGUDy8/P9HhyyAgh+eJujm5yZABHWNiu3cnIV8VcKzwog+OE9&#13;
LipMJECEpQWHuiYBcblc4QNkZGQEulpoe0WACEt3WC+CTKlmACktLQ0fID3dVJhIgAhTO3/oE0H5&#13;
ukE3ZEDwymZXax85MgEiSK3Jq54EpK+vj31AsLa+z0W1VwSIsBupUDU1NewDMjw8QuldAkTQ2v9D&#13;
8SIeGmI9IauAdHf1khMTIILWW6lZk6sIHnizBgjS1mKn8hICRNh6I/vgJCDd3d3sAfL5559Dj4vG&#13;
+hAgwtYjVa5JQLxL4EMCBNsWD7efJScmQAStf2l6ZxIQ1NTixZAAGR0dowCdABGFDqjUk4B8+OGH&#13;
7ABy7OgwOTABIpoh1x5Apl68ExIgrnYqUCRAxDJ5MXcSEL1eHzogeILe5iRACBCx9KmXTwKSm5sb&#13;
OiBXr16Fno5j5MAEiCi0otgwLVDH2dIhAYIHKr0dVOJOgIhDfyp3TAPE0x8SNCA4nPqwizJYBIg4&#13;
9J/1o9MAOX/+fGiAYOVjv+tdcmACRDQD5aYC4slkhQQInYEQIGLSVECcTmfogJDzEiDiqupNmQTE&#13;
aDSGBkhXVw85LwEiKiUmp04C4mnBDR6QTjoDIUDEpX1TAMnOzg4NEFd7FzkvASIq7fnh7hCPQgKk&#13;
rbWDnJcAEVnjVPY0QCYmJggQAoTkDxC8DIoA4bl02mbYr1bCY5Xt5MQcA3Ljxg0ChK+yNgxCakYm&#13;
bFNshMdlv4YNqo0Qk54Fv6ofIWfmCBAsNyFAeKZW8xjk5hZBgioOnpb9Fh6V/dek/iS7F7Ynx8LW&#13;
zCL4edNZcuowA4KX61AWi0eqOFgP+5PfhuWyx6aB4a3l8oWwQ7Mfnim1kGOHMYsVEiB0DsKe6muc&#13;
oExVwVrFilnB8NZq1UqISUtnhp+Rg7N7DhI6IHSSHrJsjUcgIzMHYhRRTJwxHzg8wq/bpI6G7Rl5&#13;
8G8NJ8nRWTpJDxkQqsUKNc4ohjj1LiauCAYMb+HnbEveA2tzD8FPLefJ4UOYsMgaIFTNO3+VldS6&#13;
44xEd5zxCCtgzIxPFkGMRg5LKT4JqZo35CwW9YPMM86odkJyWgq8Il8aFjBmxier3duuLLhbd4yc&#13;
P4h+kJDPQbChZKDzHDn/XOcZjQO34wxl8HFGsHpCdjdsSt4B63MOUlp4nh2FIZ+kY096X+cYQeBH&#13;
TtMo5OWVwh7VbtbijGD1jHwBbNUkwiv5tXCH5RIBEUBPesi1WDTVxL9Ki2tAlnwAnpE9FFEwvPWi&#13;
8ll4M0UJT5a1EBRzTDUJuZqX5mLNlEHXwZSHrFEs5xUY3lqreh2iMvPgTv0wweFjLhYr/SBoToeL&#13;
wHCruekoZGXlw1bVel6DMVWLZL+Bzck73fFJBfyT8ZzkAdk9ZbIiKx2FVG5yBtosJyA/7yDEq9+C&#13;
J2X3CQaOqVoqfxi2JyfCiqJG+LH1smQBiU/JmAZIyD3pt2+37ZHsWUhZiQ7kGjnv4ozg45Pl7vhE&#13;
w9wdLkVAZFOmu7My1QStv79fcveDNFS3QWp6BqySLxEFGFP1mOxOeE29GbZkFsAvG09L9n4QVuZi&#13;
oeFRvFRumLI0HHYHbgWwTbVBdGDMLFu5D6KSY2Ft3iH4qfl9Sd0wxdpkRancUYh1UxhnJLjjDAxs&#13;
xQ7HVD0rfxRiNAdgyUFxl61MvaPQIzzGYOWWW7EG6i7raSgv0YMiRQFLZAskBYa3/qx6GaLT0uA3&#13;
tUfE2Qcy5ZZb1qa7/y0OGRBdoI5xRkpaOvxZ/pSkwfCOT15XR8HmrELRla0kqZOnwcHK/SAeO3v2&#13;
LPS5ToqkD3wAMjNzYbtyI0HhR0/KHoQoTTy8ml8tirIVbDbzXj1YuWFq6om6q7VP8HFGUX6FO86I&#13;
47ygUKjCtt9ojQwWlTsEDciavGq/GSxWALl9HnJYsHFGRWk9KFPUko8zgtVK1UrY7t6OCrWsfmda&#13;
3gxAWLvl1mMjIyPQ1SKsOKTuUAukp2dRnMGCmLFE6mhYn10qqLKVO6wXQaZUzwCEtXvSPYadVz2u&#13;
UcHEGdnZhbBVRXFGOOKTLZoEeL5YGGUrWDXgDUdVVdWcfj9vQG7dugVtjm6e92cMQ6E7ztiXnEBx&#13;
Rpj1vOJpiE7BaZBtvAZkfW7lDEC6u7vZBwRtcPAYL9O9t+OMBkhO08Bi2QPkwBzqVdU6iMrIhl/p&#13;
+TkNcq8mfQYg2AgYFkDwgztbR3gFh17rYNpdVyuWkcNGMD7ZqI6BNbnlvCpbubd2cAYcGo2GqQ4J&#13;
CyBodgs/yk5sjYOQm10EMclR5KQ8ik+2piTB8mIDP7ZXOTO3VzU1NQH5fdCAWC12ZksTyTijKL8S&#13;
ZKkyWCj7b3JMHuoF5TLYlpYCv9d2RxSQBE3GDEBwUk9YARkfHweHZSAicUbVQQOkpKfDs/I/kCMK&#13;
QBvV2yAqswD+veEE53A8UNMPCi84UNevXw8vILh/s5gc3M6b0jqZ8pDVyuXkeAIsq9+siYONORXw&#13;
E8sFDvvPy2bA4WmxDSsgTDZrYBBc9vDXZpnr+yAvtxR2JG8jZxNBWf32VBUsKbVyMiAuyWvEKMrl&#13;
cnEDCA7bsprawxpnlBRqQZYmo/MMkell1UsQnZYFD1YfDhsgqwrqZsDhGTPKCSBoNmsz68F6u/Uk&#13;
VJY2MmN1lskfJocSbVr4LtiQHANbMovhF42nwnAHyMzej/z8fOawmzNALl26BA4rewWM+kMOpjxk&#13;
jfJ5ciKJ6CnZQ7BdsxfW5mlZK6t/oqLV5+rR29vr15fDAgiayWhlpW6qpOAQxGp2kNNItaxesRh2&#13;
pShhaak5ZEBi03J8Hg5OLU7kDJDh4WHocgZ3su4wHofyYvdeMV1J5xkkRutUa2FHWib8TtsTdGOU&#13;
r9Su2Wye1Y/DBgj29JqarPM+z9CWm5g4Y4ViITkGaZrwZblFvQO2ZRbBz+ZZVr/LR9+H55KciADi&#13;
WUXa7ccD7gPH6SHrVC+RM5Bm1RL5AnhTkxTwtPq76o77XD28S9s5B4RZReaIRSz1h6EwrxwS0uLo&#13;
4ZPmlxZWPg+7Nao523695+56dO7cucgCMlss0tI0xATgyZkpsEhOcQYpeK1XbYDdqelwX+1AwLFH&#13;
WVmZ39Qup4DgKtJksEw7z6ipsDJTCinOILE5rT46eQ9sziqZNpYoNjXH5+px5syZgPw37ICgnTp1&#13;
Ctrsg6CrambijG0p1O5KCo+ekz8OuzQyZlrJwgqnz9WjsLAwoNWDM0DQsrKyIf1gOj1EEkfdjKtA&#13;
plL5XD1wllugxhkgWOuSrlXSwyNxomj1Jp9wBBp7cA4ImsVmgiXJv6MHSAp7PKJQy5kOQbVaHfTq&#13;
wTkgN2/ehFJdIT1EUli1R7l7Eoi8vDzQarXMn/G/81k9OAcEDbMHcSXUw0EKU+whf84dmCt8Hgpe&#13;
uXJl3v7KOSBoRlsTPK16kB4oifVSlCTlfp+xh91uD8pXIwIIVk8WVOYwI/XpwZLYUvyUrZV3xS5u&#13;
7wUDiGerlVi0mx4siRVtUKzyubVCDQ0NBe2nEQOE2WpZmuC5ZOoOJIU6c+s+OKBM8glHMIE5bwDB&#13;
MpSS6kKmzZIeNCkY4TY9QRnnEw5M8V67di0kH40oIGg4iyilTEEPmxSUdii2+ITD+yIcwQLCzPW9&#13;
eAFi87bSAyfNS68pXgS5Uu4TDjwkDGVrxStA0Dp6XLA+80V68KTArliQPe43pYtbK19TEgUNCFq9&#13;
qQ6WKugqNNJcExnvhf3KRL9bqxMnTrDmk7wCBJfEMl0JLJbfT45A8huU71PG+4WjpaWFVZ/kFSCe&#13;
zFZ+ZTZTcEYOQfKGY4+fw0BURUXFjPs9RAcIGl4tnXkwhdK/pGmKVezwC0dubi4z9pZt4yUgnspf&#13;
ZUESlaOQJtO5/k7KsZRk6tXNkgDEc0ZyIHcvQSJxbVds8gtHMD0eogEEDU9C92fH03aL4AjbYaCg&#13;
AfGsJPszCBKp6c1ZtlVzDZ2WFCBoGIAlZeyj7JZEtFsRMysc2N/Bxkm5aADxZLfkmfvhadlvyYlE&#13;
KtwlvKX0n63iEg7BAYKGee7kHCUsk/2RHEqEwxb2+qnMjQQcggTEY9lFWbBavowcSywD32SPzlo+&#13;
Egk4BA0IWmVNOUQp1lLwLoJBC0nKt2eFo7u7m3M4BA8ImqO1BWIVb8JTsgfI2QSaxpUrZbPC0d/f&#13;
HzH/EjwgaGNjY7BPFQ8vyZ8kpxNQRW6C8q1ZM1VYto5znSNpogAE7erVq5CkSYQtitdgoeweckIe&#13;
a7X8WUhUJMy6aqSnp/u9mpkACeGspKS0hHkz0VXR/Ezh4nZ4ri1VaWkpaw1PBIiPNLDNZoN4RSys&#13;
k79AdVx86QCUP8G8uGYDA2W1WpmWB76Y6ADxGN5spUyWw1uKHbDC/XDISSN3trFTsRUO+GmPnRpv&#13;
4PyqSGSqJAkIGu5hi4uLIVGZANGKzfCMjCbLczrMTb5yzrMNVH5+ftjK1QmQOQzfSJ2dncwbKk6x&#13;
CzbKX4EnZHeTA3OwnfI3cWSqXC4Xr7ZUkgPEY+Pj45CZmclM4MNCuDXy5wkUlrVE9pB7O7XN75RD&#13;
7yxVOPs4CJAgDIsdnU4ns5okuZd+zKggKBTIhybcumJpetIcccbUkpGJiQlB+IykAPEYNmHhfRH4&#13;
sN5W7mPeeq/JX6Lzk3lqqez3bjCiAgYDrz/jw9kGARKg4fwk3HZ5QMG+ZwwsqedkjsJC+SPubWq0&#13;
OwB/OyAwcDuFWUW2J44QIBxtu9ra2pjGf3yYWDSHWy88kX9Zvpi2X5OX09wD69yr7B7lLpAFEGN4&#13;
UrdC2k4RILMYPkTMqHhAwRohPEPBLcRr8hdhsUyaw+yWyR5mUuR7lXvmPAH3BiPYS2sIEB4bPlQ8&#13;
zfWAgpIpDzCwbFdsdL9FX4Ql7r23mKF4Vv4HiFKsY4a0HQgwvvCAYTQawzKfigDhISi49UpNTZ3m&#13;
BIlMrLIVtik2wAbFSlghXyj4dDH+/Pj/ESVfB3HKnUw8FigUnrlUmB0UExgESICG9yniaBk87fV2&#13;
DHy7YryC27Aod8yCmbBl8j/yPm7BokEMtDfJX2HSs3sUuwM6u/BWdnY2DA4OMr8jsRoBEqDhifyF&#13;
CxfAbDbPWFX+trrshV2KaCYbhluU1+Uvw0r5M7BUtiBiXY/4fXFLiD/HZsWrEKN4A+IUO5kSkNl6&#13;
MWZbLQwGA3PwKsSsFAHCgWFpBKaI8ZKW2ZwJYxd8O+9SbGe2Zdg9h6UuCM4q+RJ4Qb6ImdASaloZ&#13;
vx4/Bz8PPxe/x1bFegZUnGeboIibVyzh766/0dFRQWekCJAIxSq4BcPJ4hikBuJsmErep0xwO28M&#13;
U/aCB5UofLujot0goYP7Ev6d59/h1+DXIwQIIn5mqCB4H+zhFurGjRuSfb4ECMtnKrj1wDsqCgsL&#13;
WXNUroQ/M6Zn8YpuMccVBAiPVhfsqcZsGG5RAl1huBKueph9wq0TZqD41otBgEgwdsFaJIxf8FBS&#13;
p9NNlrqEU/g9EFAEFUs+sPeCVggCRFCpZNznnz9/nllxcN+PPSy43UHh4RsmBHwJ/87z7/BrcEQO&#13;
AoifhX3dBAIBQkZGgJCR8R4QEkmKCggQMjIyAoSMjAAhIyNAyMjCZP8PdnTCFiWDJ3cAAAAASUVO&#13;
RK5CYII=</y:Resource>
      <y:Resource id="6" type="java.awt.image.BufferedImage">iVBORw0KGgoAAAANSUhEUgAAAMgAAADICAYAAACtWK6eAAAUPklEQVR42u3dWWxc53UH8DwXRuDU&#13;
DdIiRuo0RoEg9UObBE1coHaBIkCLNrGWSIply9ZuSdZGWRJlrdy3EdfhcIYcDme4DPdV3EQNSXMX&#13;
SVHcRFE0Re2rJUqiaYamFeF0zrWHpcQZbnPvzL13/gc48IseDPL8eL/1fN8jBALhMr6HHwECsUgg&#13;
b731Fr399ttIpM/lgoA4+4cIhNoDQBAIAEEgAASBABAEAkDUHn+Zoi/vXKabfc00UJdP7SUpVJsV&#13;
TzZzBNWmhdszjGzJx8hmOCrk/pNa2mg5JeTurAraZ/02j+VVUXBBFWmrGymvvZfahq/Twydf4ucL&#13;
IAqJbybpwWAb9ddkU0NWDNlSTpAtfg/VaD6i5uiN1Be3jq5q19DDpBU0afi9y9wQlUR/VXzVZb6S&#13;
f4les3bRG5YmetNYTb9PLqVNaaV0MLuCoktqKKuxk4Zu3aVnz57hdwIg3vsqMIbzZUbhS3Am6TBV&#13;
n9xOZ2PW043E1fQkadmcCNwBMle+XDhMr+b00K9MtfReagn5ZZVTYH4l5TZ10M0vHuD3BiDSxVd3&#13;
hmmgxkq1xiCqjN5JHXYMtxJX0YThD0vGIDYQV8lofmuy0XZzCYXnV9Cpjh6amJjALxVA3IuHV/qo&#13;
LS+BqrT+VH9yszBEGte/IyoITwCZmS8VXaHXszpopamCjljLqLipncbGxvDLBpCFxZ9Hb1NLgZ4q&#13;
EvypNXaT8JWQEoSngbyYP8nuphWWagqxltCZ1naampoCEACZHTfP11KjOZSaYjZ7HIU3gczMn2Wf&#13;
p51ZlWQot9GtO3cAxNeBfDP2gHoqzWRL8BNWmcSeTygNyMxh2H9mNVBoQTU1917wmRUxAHFMuO9d&#13;
oc78BKqP3U73dCu9jkJuQJ77quT10qHcaqpqO0eTk5MAomYgYzcG7MOoYGFuMd9+BIA8nz/KG6Ct&#13;
OWcov65JtVB8Fgh/MRrTwwQYYxKvQqkViCN/UDBEu7KrqbL5rOom9D4HhFekmjMi6GzsRtnDUAoQ&#13;
R/5d/iD55dVQ7dlO1cxRfAfIX6bofHmasKF3J/GPioChNCCO/OecDgrLLqEr164BiBLidl8TnYo7&#13;
IGzqKQmGUoE48ne5rWQsqVT0/ETVQP786C5VGoKEIyByWK71NSCOs2B+udVUr9Bhl2qBDNblUUXM&#13;
HvpCt0KxMNQAZHrYVdhLupIqGh0dBRCvbvSNj1KVIZB64tYpHoaagDg2G7fn19PZ3n4A8cpcY6CN&#13;
TkXvVcVXQ41AHPkfxecpo/y0IpaEVQOkJS+R6qO3Knqu4StAOH9Y+DkFZ5fK/nyX4oFMfjVG5YZg&#13;
Gkn4k+pgqBmII3knvqWrG0CkiHvXhqg45gA9SlquWhxqB8L5m/xzVFRTS0+fPgUQseJyR61wv1uN&#13;
QypfA8L544KLlFxaJbtbjYoE0laeSa2xW1QPw5eAcP5NwRCF55TKailYcUBsWQnUn/CBz+DwJSCO&#13;
/DSrjG7cugUgi40ac5Rij4sAyOJyV0YZXbtxA0AWEs+efqP6lSoAmZ0bzWXUe/ESgMwVT7+eoLKk&#13;
ANnd8gMQz+Ta1BK6eOkSgDjFMfU1ndIHKO54OoCImx+mFNDA4CCAvBjVpgifxwEg3+Z6Qx5duX4d&#13;
QGZOyL3ZagdA5Jcf69LpmocvYckSSEOx2Wcn5AAyd+5PSPHoPonsgLSUW2kkcS1gAIjLI/PHtck0&#13;
Pj7ue0AunWukfu16oACQuU8C51+ksKQUjxyXlw0QPnjYpPMDCABZUP7U2kVJJotvAJmc+IrOJB8H&#13;
BgBZVP57cgWVlJWpH0ilKdKtB2YAxHfzvWgTdXR0qBdIQ7EFy7kA4lbuiYiVbPnXq0AunWuinsQt&#13;
QAAgbuXf5vbT4YiTkqxseQ3IxJeP6bOkgwAAIKLkL011lKA3iN57y2tAajNiFNMbF0CUkWtizVQm&#13;
8qTdK0B6Wmw0pH0fxQ8goub3C0fok5BIunDhgnKBjD1+RM3J/ih8AJEk37A0UkBoGN29e1eZQKoz&#13;
Enyi0QKAePHkr8ZAWq1WlJ12jwK52N1Bl/UbUPQAIvFRlEHyDwqlyspK5QDhFvh8bRYFDyAeeXoh&#13;
qZgCAgLo5s2bygBypthKjwy4/AQgnku/UI3bQy2PAHlw/x7V6g6g2AHEw3sjtXT8xAmqr6+XN5Cq&#13;
7BTseQCIV/KjyAQKDQ1d8iUryYEMfz5EfSm7UegA4pV8PbND+IpYrVb5AeFt/1JLIpZ1AcSruSlK&#13;
RyfsSIaHh+UFpLurkz5P2YYiBxCv5qs5vXQkIFCYsC/2rJakQE6lJ6LAAUQWuUGjF74i3d3d8gBy&#13;
9epV6kzZjwIHEFnkzzNahblIfHz8or4ikgEptaZi7gEg8uqrFR4rfEXa2tq8C4QPirWZjqC4AURW&#13;
+S9pdQIQjUaz4M1DSYCcLs2nJ4aVKG4AkV1+EhIhIGlpafEOEJbZkBWDwgYQWeby+CwBiE6nW9Bc&#13;
RHQgXZ3tdDP5QxQ2gMgy/7rgczp2IkBAMjAw4HkgFdZkFDWAyDq3RcQLQIxGo2eB8OS8O+0QihpA&#13;
ZJ2/NtkEIJy3b9/2HJDGM+U4lAggishDQWECkPLycs8A4QmPzapFQQOIIvKDk8kCED7p+/TpU+mB&#13;
jIyMUJ9xLwoaQBSR/2RpFnbW5zt+IhqQ2vIC7JwDiKJyX0jkvJN10YDUZMajmAFEUbnuu2EW54MH&#13;
D6QDcv/+fepKRRtRAFHa0ZP6aSB1dXXSAek820r39KtRzACiuOfcjgYGCUBcnfIVBciZfBMKGUAU&#13;
mTsi4qa/ItedPDPtNhBeIrOlRaCQAUSRuSIucxqIzWYTHwirQ1MGAFHsRar01mkgfIBRdCDNDbVo&#13;
CAcgis4jgcHTSLgDqKhAaiuKUMQAovA7IpHTQLq6usQFcibHgCIGEEXnlqjEaSAlJSXiAeHNlXNZ&#13;
YShiAFF0/o82dxpIbGyseED6+/vpZvouFDGAKDp/kd4yDYRzYmJCHCBNjQ30xPgnFDGAKDpfKbg0&#13;
fcuQc+aTCW4Bqa8sQQEDiCpy/3fNHF5s6OAWkLqSLBQwgKgid4bHTAPJyckRB0httg4FDCCqyI32&#13;
n7EDCJ/LchvI+Pg4tVo1KGAAUUWuirVMAwkODp6+ZbhkIHzZvd8aiAIGENW8aThzJcvRzGHJQAYH&#13;
B+lahh8KGEBU1ZbUkY6eWUsG0tnZSaNmPOkMIOp5Q2QmkIaGBveA8MOIKF4AUVPOBOJoB7RkIHU1&#13;
VSheAFFVHv7uduGJGW8aLv0LcrocxQsgqkr/oNBpIHq9HkAABOkKSGRkpJtDrIpCFC+AqLJPliPd&#13;
A1KWi+IFEFXl3lDNrFO9AAIgSBdAHj9+DCAAggQQAEEuAQjfCwEQAEG6AHL16lUAARCkJEDqq0pR&#13;
vACiqjwYHC4iEGwUAoiKNwrdH2LhLBaAqPgslttAmpqaaCxlFQoYQNTxfnrh0HM43AbC77rdt2xF&#13;
AQOIKvIfM9tnAeGHoZYMZGhoiK5l7UcBA4gqbxS6vVGIO+kAouY76W6fxUJXEwBRa1cTR2cT9MUC&#13;
EKSTvlgzm1ijsyKAIF/orCjKjUL05gUQtfbmFeVOuqO7+1jqGhQxgKiqu7soXU0c74PcTt+JIgYQ&#13;
Vb0PIkpfLLwwBSBqfGFKtM6KeKMQQNT4RqFovXn/v7tJMYoYQFTzyq1o3d1nTtQf4Rk2AFHRBF2U&#13;
90EcwSceBzKPoJABRJH5VnL5rOGVaC9McfCnqD47AYUMIIrMD04aZgER7Y1CR5wuwo46gCj1HvrJ&#13;
WUBEe+XWEe2tzXRPvxrFDCCKypeKrtCRwGCXE3TRgPDFkq7UgyhmAFHYHZD6WV8Ps9k8b90vGghH&#13;
jRUnewFE2Sd4OW02mzRAeD9kImU5ChpAlHNAMThiFhC+KSsJkJGREeoz7kVBA4gi8ufprbNwOG4R&#13;
SgLk2bNnVG2JQUEDiCLy3ZjUWTh0Ot2C6n5JQBzdFp8kLUNRA4j8uygGhbk8wSsZkLt371Kb8RCK&#13;
GkBknb822ZwOr7h+JQUibBpa9ShqAFHc6pXjDrrkQM421dOd5PdQ2AAiy3y5cJgOBYbMu7wrGZDJ&#13;
yUmypUWgsAFElvm/2hynwyu+/OcRIBxVJXn0xLASxQ0gMrz7MXvvw2g0uqxlSYAIk3UTjsADiPzb&#13;
i3K2tbV5FghHqTWVJgx/QIEDiGzy4/DYWTj4cOLY2JjngfBFqu5UNLcGEJnsnGe00nEnX4+CgoI5&#13;
61gyIMJXxJKIrwiAyGNpV5PkdHjlaM7gFSBDgwPUo9+BIgcQr+bfZ5+nIwGBi5qcewQIviIAIuev&#13;
h6P3lVeBXLfPRfpSdqPQAcQr+bOsTqdfDz6YyAdsvQ5EOMRYmIavCIB4JT+KTHD69ZjZmMHrQB7c&#13;
v0f12n0odgDx+J0PZytXGo2Gpqam5ANEaFFalEmPDH9EwQOIx3JP2Em3vh4eBcJiy/RBKHgA8dqb&#13;
g45Tuwv9engUCMf5s010Wb8BRQ8gkuYP8wedXoji5OfLFxMeBcJRZknAhB1AJM31GoNTHNxzdyEr&#13;
V14F8nj0IdXp0EMLQKTJNyyNTpd1OYeHhxddrx4HwtHTYqMh7fsofgARNb9fODLrKYMX3xxUBBDh&#13;
CemMGBrTvwMAACJarok1O8URGhrq8kKUbIFMfPmYPkvCUAtAxMlfmursQ6sgp0CampqWXKdeA8Jx&#13;
6VwT9SRuAQIAcSt/lDdAB5zcFOTUarWLWtaVFRCOhmIL3UnEBiKAuHMRKs4pjsDAwOeeMlAkEI5K&#13;
UyTmIwCypFwVa3GKg7OystLt2pQFkMmJr+i0/hgwAMii8k3jaTp6wvmSLp/WdWdoJSsgHPeuDdFn&#13;
CWh+DSALy59au+hgUKjLVStnXRIVDeTbSXsj9cavBwoAmecoyUXa72JSvpTjJIoBwtFSbqXL2ncB&#13;
A0Bc5q6wGJc4SkpKRK1H2QERVraK0mgkAW+vA8js3B6R4BKHyWR67n1B1QIRujOmhmP5F0Cey7XR&#13;
qS5xREdH0+joqOh1KFsgHOXJIUACINPLuccCApzi4OZv87XvUSWQp1NfU1H8EZ9H4utA3om30lEX&#13;
J3Q5+/v7JatBWQMRkHw9QYXxR+mebiWA+GAuj8+aE0dnZ6ek9Sd7IBx8yaUw/jDdSlwFID42rHJ1&#13;
AFGKFSvFAnFEbuxRuqpdAyA+PufgLCoqWvTtQNUD4R+IJTaILsS/DyAqzZeKrtAmjX5OHOnp6aIv&#13;
56oCiDAnsf9gcnVhVKvZAiAqy1fyL9FOJ08UeAuHIoE4oswcR2VRO2jcB04B+wKQ1zM7yC9UMyeO&#13;
nJwcUQ4g+gQQ4Zh8oZWyw/eofoVL7UB+azxN/sFhc+Lw1JxDVUA4urvOkSV8Hw3GrwUQBc435lup&#13;
4qyvr/cKDlUA4eA29unhn1BD9CZV9txSIxC+Jrs5SjfnZJxvBEq9z+ETQDhGRkbIEHWcSiM/pkdJ&#13;
ywFExvkLSwvtnWe+ER4eTkNDQ16vK9UA4eDHGI2JMWS1z0t64tYBiAyHVPxO+adBIXPi4P65Uhw8&#13;
9Hkgjr2SsrIySgvbJ3xNvtCtABCZrFJ9HBE355DKWytVPgXEEe3t7aQJPkqZ4XupI2Y9gHgpXy4c&#13;
ppVxGeTv4nrszKyrq/PaZNzngHDwveTIyEjShxyg/Ihdij2molQgv0mtmXdvg5N/R/xsuBxD1UA4&#13;
JiYmhL6swQHHyBzmR+VR2xV3fF5pQPhN8m2RCXR4nuVbzszMTOF3JNdQPZDp/ZLubuEvlSboMOWG&#13;
76K2mA2K6cWlFCC8dLs61ryg4RSvUvHvRG5DKp8FwjE+Pi5MAoWVkuBPBSgtMRtlD0XuQH5QMGSH&#13;
YaED8+yGz+y0ziuOSgifAuIIHu/yYypC79Zgf/v8ZKcA5WHSCgBZ5BdjWXwW+bl4csDZ8i3vVykp&#13;
fBIIB58IbWtrE5qMOb4o2eG7yabZIruzXXID8lp2F70fbaT9wRELgsF3xrnDupyWbwFkEZuLfDON&#13;
jzXwLzMq8DClh+0VJvN9cetkcXRFDkB4k+/fUqpoU5TO5ft/zo6K8M9WKcMpAJkjeOeWT4w6oHCm&#13;
hOwX5il8xsubK1/eBPIPWeeE+cWO8Nh5N/lmZkFBgWx2wwFE5L2TvLy856DwyhfvzPNeSmvMBo9j&#13;
8TSQn2R30++SioSl2oWsSL04AZeqBQ+AyOyLUlNTMz1HmX4pNcifMsP2UGHkLqo/uVnYfJR6GCY1&#13;
EB4+8ZfivxPzaYNGT36hUYtCwXMMfmpgqc+cAYjCl4Z5Ms8rMC8WRkKwP1nC/CgnYg9V2OcsfKSF&#13;
O6+IDUYKID/O6aN/NdbQu7FptDVKS3tCNYsaQjm6GfLkW8lzDAARMfgZYR5bzxx+Tf8VDThGySEH&#13;
KMM+wc8I30tFkTupSrNNQHMjcTU9SVrmFSB8FurVnB76lamWliVk09oYk9AUYVdYNB0ODFoUCMfE&#13;
m4egfAdH7pt8AOLFlS/+y8mPtMxVTKF2NAY7mrTQfcKwjPdbKqO20RnNVmqO3iiskvEQbb79l/mA&#13;
cLOD16xd9Ialid40VtN/JRbQyvhMYSl2S6TWPsGOo0OLnEs4e+tP7V8LAJEg7t+/TzabbV4sL35t&#13;
YoI/JZ0dT6odDw/TTPb/8pcnyw6J77MU2DE5crf9r/2KuAwh18SYhSbOnB9qDLTRjmdzVCLtiIgj&#13;
vxDNvNdXF5O8mVpdXa2qSTeAeBkLXxHl4yw8cRWrUD2VPHziw4MtLS0CCl8YQgGIl4J36vlICw9L&#13;
+AJXcnKy07mLN5O/ejyn4qYI/P+qxJ1uAFFRcAFyIXZ1dQnLotwETaPRSA6BTzEbjUYBKl8k48UG&#13;
OR8xBxDErK8N77tcv36dent7ha8O367jguajGrzDbzabnSavKPG/4eS5UENDgwCQDwXyvoQnuxAC&#13;
CAIBIACCQCwJCBLpi7kgIAgEAkAQCABBIAAEgZAo/g81dJptJn947QAAAABJRU5ErkJggg==</y:Resource>
      <y:Resource id="7" type="java.awt.image.BufferedImage">iVBORw0KGgoAAAANSUhEUgAAAMgAAADICAYAAACtWK6eAAAURklEQVR42u2de1CU97nH+8eZTqeT&#13;
aXva6XTyR6ftmWmSSWKa06bRJidRT3OSnKTJJDXX46U6iUkMd1BB7giiIiIKKAIaRLkvtwWWdVmX&#13;
m9xFVO6xiBxjCLFomA3hWI59Ds9rXg7CLrd9d/d93/0+M9///MPZ9/nw+z2X3/N8h2AwmFX7Dn4C&#13;
GGyRgKxcuZJWrVoFQS6nBQFi6R/CYGo3AAKDARAYDIDAYAAEBgMgard/jJP5Zgddv6Kj7vNHqaVm&#13;
N1XpwshUupWqynyoqtSLqrTvUVXJJkE7Ig+Q555sQQEH8ij4YL6g6ORCikktopTcSioytlJLRz+N&#13;
3BzF7wtAFGJ3zPS36xXU2ZpAtfqASaffTKai1+iM5jlqKltB3aZH6FrTz2n04o/ozqf/ZFVbAg/Q&#13;
A25nrGqZh56We5XQap98etnvFK0NOkGeu09ReEI+JWSUUp6uni4PXKc7d+7gmwAQ550KDMOFhmjh&#13;
JDhT/BeqzH+RzlU8QUMt99NY531zQmALIHPpYXcDPeFZSs/7ZtOHkRkUGJ9He1MKqUB/lj4b+hLf&#13;
DYDYz8ZuXaTutoOTV6ItdDrvFTqv/y0Nn/sZTfR9d8kwSA2INTE0L23NIr+YTNqfVkgVNedobGwM&#13;
HxWA2GYjXzRR05lgOq1ZS7VFzwpXpNs935MUCEcAMl0PuhnpKe8i2hSeSZGJuaStrKfRUcQyAGSB&#13;
Nm7up4Yzu6gibz216P4gnBL2BMLRgMzU7720tDEih/Yl59KZ2ka6ffs2AAEgs+2zfg2d1btTQ+m/&#13;
ORwKZwIyXX/w1tL2uDw6nquj69c/ByCuDsjE/3xGl5r3kanodSHLJHU8oTRApl/D3gzRUGxaMTWe&#13;
u+QyGTEAIgbcX3XRuZpAqi1+jkbaf+J0KOQGyHQ95VtOEUkFZKhppvHxcQCiZkDMI010tmKLEFvM&#13;
V48AIPfqcQ8d+e4voEJdtWpBcVlA+MQ4q/cUwBjv/r4swZA7IKIedT9NAfEaOl3VoLqA3uUAETJS&#13;
Bi86V7Fc9mAoBRBR/+qlp6CEIjLVNasmRnEdQP4xThca9wkFvRttP1UEGEoDRNTz/lqKTcmlgYGr&#13;
AEQJ9vnVMirPWSsU9ZQEhlIBEfVWeAml52gVHZ+oGpDxrwdJX+AutIDIIV3raoCIvWDBhwqo5qwy&#13;
r12qBaS3/QhV5K6hWxd+rFgw1ADI1LUrsIJSM7U0MjICQJxb6PuCDIUfU6dxmeLBUBMgYrFxW3wJ&#13;
tbRdAiDOsKFBw2Ss8YYqTg01AiLqjYgKytSUKyIlrBpAGozhVFu8StGxhqsAwnrM00B7k/Nk39+l&#13;
eEDGv/mKdPleNNjwC9WBoWZARHElvqH5PACxhw1/folKMteTueMHqoVD7YCw/hRURsXllTQxMQFA&#13;
pLK/dhcJ77vVeKVyNUCEF44+ejqWXSq7V42KBKSpNoladE+rHgxXAuTu8InTFJeaL6tUsOIAMZVH&#13;
UG/1oy4DhysBIioiIZeuXfsMgCzWjNrtim0XASCLk//+bBoc/G8AshC787+3VZ+pAiCz5bE7iy51&#13;
9gCQOSvjfzdTWa677F75ARDH6IOIk9TT2wtALMMxPnlyuCmuPR2ASKuPd6ZTV3cPAJlphuKtLg8H&#13;
ALkrt53HaeDqIACZHpA7c9QOAJGf/HYdpatXrwKQWuNBlw3IAcjcCoxOcmidRHaANFQn02DjvwAM&#13;
AGK1ZT5yXxKZzWbXA6SvU0+91Y8BCgAydyewRwXFxCc7pF1eNoBw42FD+asAAoAsSLwPJTn1E9cA&#13;
ZPwbM5lKNgMGALIovbI1g0q0WvUDoi/0t2nBDABxXW0OTKCWlhb1AlJrTEA6F4DYpK2h++yW/nUq&#13;
IH1dldRpWg4IAIhtEx09yikkcp9dMltOA2Ts65tUW/o2AAAgkug//LIp8fBRyWdvOQ2QqvIgxczG&#13;
BSDK0KYdSaSVOGh3CiAX20rpytkH4PwARFI95FZJ/qG7qbOzU7mAjH41Qg0VuFoBEPtotU8e7YyK&#13;
pqGhIWUCYtBGusSgBQDiPH0UGE+JiYmSVNodCkhP51kaaFgGpwcgdm9FCQyLIp1OpxxAeAQ+P5uF&#13;
wwMQh4w33XacIiIi6Nq1a8oAxFiRRubOf4bDAxCHaftkwG7rVcshgNz48guqLnkLzg5AHLtywTeb&#13;
wsLDqaqqSt6A6LUHUPMAIM6ZjBIUS9HR0Ut+ZGV3QC5/2kvdNX+EowMQ5+x09y4STpGsrCz5AcJl&#13;
f61mD9K6AMS5Ax+C4ih8EpLLly/LC5D28y10pWEFnByAOFW/8yyj0LAIIWBfbK+WXQEpK9gLBwcg&#13;
stCWoAPCKdLe3i4PQAYGBui88TU4OACRhZ7x0QixyKFDhxZ1itgNEG1hEmIPACIr+QTHCKdIY2Oj&#13;
cwHhRrEWwzo4NwCR15sR3xwBkNjY2AUXD+0CiKEik8a6fgjnBiDyW6sQGi1AUl9f7xxAmMxafQAc&#13;
G4DIUuv9jwiAHD58eEGxiOSAtJ1roqFzD8KxAYgs9Yj7aSHly5B0dXU5HhBdcRycGoDIWp7BsQIg&#13;
aWlpjgWEg/NL1Wvg1ABE1nrBL0sAhHX9+nXHAVJXXYimRACijCnxYVECIGVlZY4BhAMeU3kkHBqA&#13;
KEIfBh4UAOFO34mJCfsD0t/fT921z8OhAYgitMonX6isz9d+IhkgJkMmKucARGE1kd3zBuuSAWIs&#13;
jYAzAxBlbdD99prFunHjhv0AGR4epgum1+HMAERReu7b1hOWyWSyHyCtLWdp5AImtAMQ5a1zCwnf&#13;
KQBirctXEkCMuoNwZACiSHmH7Js6RQYHB6UHhFNkplJfODIAUaQ2BByZAsRoNEoPCFOHoQwARLkP&#13;
qQqmAOEGRskBqa8zYCAcAFG0QsIipyDhCaCSAmKqzIYTAxBV1ENYbW1t0gJiLIuBEwMQRcs9OG4K&#13;
kOLiYukA4eLK+eotcGIAomi9sz11CpD4+HjpAOno6KCh9qfgxABE0Vrpo5kChDU2NiYNIHW1NTTW&#13;
jQIhAFG2lnnop14ZsqavTLAJkCpjHhwYgKguUJ8+0ME2QAwpcGAAogr5hsRMAZKTkyMRIBVRcGAA&#13;
ogp9/O1oUrEvy2ZAzGYzNRn94MAARBXaGJA0BUhUVNTUK8MlA8KP3bvrN8CBAYhqdhpOz2SJwxyW&#13;
DEhPTw9da0MPFgBR11hSUeLMrCUD0traSqOdv4YDAxDV7BCZDkhNTY1tgPBiRDgvAFGTpgMijgNa&#13;
MiCmM2VwXgCiKgWH7ZwCRNxpuPQT5EwxnBeAqGuYXGjUFCDJyckABIBA1gCJiYmxEZDKLDgvAFGV&#13;
tofsvicOsRGQdDgvAFGVts0AhLt6AQgAgawAcuvWLQACQCAAAkCgJQDC70IACACBrAAyMDAAQAAI&#13;
ZB9AjBo4LwBRlXZ8uyJaGkBQKAQgKi4U2gwIerEAiJp7sWwGpK6ujsZ7MHIUgKhDj3qcvgcOmwHh&#13;
vW4jHb+BAwMQVehp78JZgPBiqCUD0tfXR9fOY2knAFHni0KbC4V4kw5A1Pwm3eZeLEw1ASBqnWoi&#13;
TjbBXCwAAlmYizV9iDUmKwIQaMZkRUleFGI2LwBR62xeSd6ki9Pdx3t/CicGIKqa7i7JVBNxP8jw&#13;
xRVwYgCiqv0gkszFwoYpAKLGDVOSTVbEjkIAosYdhZLN5v3/Lbe5cGIAoqoAXZLp7tMDdXPX/XBk&#13;
AKKaAF2S/SCiccdjb/2bcGQAoki9ujVj1vVKsg1TbHwUVVeEw5EBiCL1YWD8LEAk21EomqE8DY4M&#13;
QBSpraF7ZgEi2ZZb0ZqbamnkAtZBAxBl6UE3I4WERVoN0CUDhB+WXDC9DmcGIIrScxbegKSnp8/r&#13;
94sG5G49JBrODEAU3cHLMhqN9gGE6yETn34fDg1AFFT/iJ4FCL+UtQsg/f391F2LJ7gARBl6xqdg&#13;
FhziK0K7AHLnzh0ylITAoQGIIvTejoRZcBw+fHhBfr8kQMRpi2Od98GpAYgCpijustrBazdAhoaG&#13;
qMXwNpwagMhaL/hlWbxesf/aFRChaFiK7l4AIm+5Bc3u3hXfoNsdkObGSrrR/ks4NgCRpR52N1DQ&#13;
jOKgpfSu3QAZHx8nU6kvHBuAyFLv+qdYvF7x4z+HAMKmLz9JY10/hHMDEEXUPtLS0qz6sl0AuRus&#13;
r4NzAxDZjxdlNTY2OhYQNm1hEk30fRcODkBkI5/gmFlwcHPi6Oio4wHhh1SXql6BgwMQmVTONRRm&#13;
4fTQaDRz+rHdABFOEc0enCIARBbaYqExcfpwBqcA0tfbQZ1VK+HkAMSpetJLSyEztkfNF5w7BBCc&#13;
IgBEzqeHOPvKqYAMXr1C3TV/hKMDEKdohXexxdODGxO5wdbpgLBVGw7iFAEgTpFHUKzF02P6YAan&#13;
A3Ljyy+oVosnuQDEsXrWu8Bi5io2NpZu374tH0CEJ7kVqWTuxFZcAOLAiSUhe206PRwKCBNblucF&#13;
hwcgTts5KHbtLvT0cCggwuroNhMNNCyD0wMQu+oxjwqLD6JYvL58MeZQQNjKCqIRsAMQu+ojC9MS&#13;
xZm7C8lcORWQWzf/RtXad+D4AMQuWu2TZzGty7p8+fKi/dXhgLBdbCulK2cfgPMDEEn1kFvlrFUG&#13;
M3cOKgIQYcBDeRCNd2OOFgCRTpt2JFmEIzo62uqDKNkCMvb1TaotxYAHACLRWw+/bKtXq7q6uiX7&#13;
qdMAEZoZuyqp07QcEAAQm/QbDx0FWHgpyEpMTFxUWldWgLDVGhPoRhtWSQMQGx5CheyzCMfOnTvv&#13;
WWWgSECEN+yF/ohHAMiStDHActzB0ul0NvumLAAZ/8ZMlUWbAQMAWZRe8suctV9wereuLVcrWQEi&#13;
7Bj5/BLVal8FEABkQVruVUI7QqOsZq0sTUlUNCBC0N6ppy7T44ACgMzbSmItKF9KO4liAGFrqE6m&#13;
wYZfAQwAYlV+Vrp0WcXFxZL6o+wAETJblQcnIfkF4AAgs+QVHGsVjuPHj9+zX1C1gLCdLvJD+heA&#13;
3KP3Lez0EBUXF0cjIyOS+6FsAWEr13gDEgAylc4NC7ecseLhb/ON71ElIBN/H6fizA9cHhJXB2Sd&#13;
f7LVdC6ro6PDbj4oa0DuQmKmosyPaKT9JwDEBbV+HjhaW1vt6n+yB4SNH7kUZW6m4XM/AyAudq2y&#13;
1oBoj4yVYgERLf/EFrrW9HMA4uIxB6uwsHDRrwNVDwj/IBlp26m3+iEAolI96Gakj4MOzAlHRkaG&#13;
5OlcVQAixCSTP0zeyQCqLlwFQFSmZe568gmJsQqGo+FQJCCilRZEUnnWn+h2z/cAiAr0lFcRbQvd&#13;
MyccOTk5kjQgugQgbBVlxyn32Duqz3CpHZCX/E5RYNiuOeFwVMyhKkDY2s+30smUDfTX2l8DEAXG&#13;
G/NlqlhVVVVOgUMVgLDxGPuTRzdSvfZpVc7cUiMgj3voyD0obs5gnF8E2rvO4RKAsPX391Nqkh+V&#13;
Zr5K5o4fABAZa6WPhraF7J7z1NizZw/19fU53a9UAwgbL2M8lhJDOcfepU7jMgAiwysV7ykPCo2c&#13;
Ew6en2uPxkOXB0SslWi1WjqRvFE4TW5d+DEAkUmWyjt435xXKmdlqlwKENGam5tpf4w/ZaWupfP6&#13;
3wIQJ+lhdwNtCDhCgWFRc4LBMplMTgvGXQ4QNn6XHBMTQ0cTPqTCE2sU26aiVEBe9Muct7bB4m/E&#13;
a8PlaKoGhG1sbEyYyxoVGUwZRzeQLvtlxbXPKw2QZ3wKyDM4dt70LevUqVPCN5KrqR6QqXpJe7vw&#13;
l2r/Xj/SfPIGteqeVMwsLqUAwhMON+1IXNB1irNU/E3kdqVyWUDYzGazEATyBzoY6035n7xJzWUr&#13;
ZA+K3AF51P00bQpIooDQXfOCIU5a54yjEsylABGN77u8TEUYMHbAjQrT1wigjF78EQBZZLGPX/tt&#13;
D929IDA4fcv1KiWZSwLCxh2hjY2NwpAx8UTJPf4WVRWsll1vl9wAWe6lpc2Bh8h/jtlUM9+M84R1&#13;
OaVvAcgiiov8Mo3bGoQVwXu30qmUdZPB/H9St+kRWbSuyAEQLvK97HeS3ILirO7/s9Qqwr+tUq5T&#13;
AGQO48otd4yKoLDSkt4X4hTu8XJm5suZgKzwKqGNO5LIOzhm3iLfdGk0GtlUwwGIxLWTvLy8e0Dh&#13;
zNeJ5L9QwYk11FL+pMNhcTQgv5+8Qr2x7ZiQql1IRmpmAG6vETwARGYnisFgmIpRRCXEeVJW6n9R&#13;
UcbrVFv0rFB8tPc1zN6A8PVphVcxvb09lbYExc/bSGgpxuBVA0tdcwZAFJ4a5mCeMzCzthcd8KCT&#13;
RzdQ3vG3qSLnJaGlhSevSA2MPQD5nWeZUOl+b0cieQTvp60hexZ1hRKnGXLwreQYA4BIaLxGmO/W&#13;
069fU39FI4MpNXEzZaaum9RaKj75GhnyXhCgGWq5n8Y673MKINwL9YRnKT3vm03rAo7S+5NA8FAE&#13;
35C9FBwWuSggxMCbr6D8BkfuRT4A4sTMF//l5CUtczlTdFQgpSR8QOlHNgrXssITfyZ9zotkKvh3&#13;
aipbIWTJ+Io2X/1lPkCWeeiFfRmrffLpZb9T9Nb2NKFBkFOx7kH7hS7awNCoRcMwc9ef2k8LAGIH&#13;
Gx4eJqPROC8sM0+b+FgfSj64hT45vGnymrZegIhPnuy0dykn7R0qOvH6lHjcPzs8i1s5eIgz66PA&#13;
eOE04Jd5XpMQcGPgQvqfFioupur1elUF3QDEybDwE1FuZ+HAVSpHdZT4+sTNg/X19QIUrnCFAiBO&#13;
Mq7Uc0sLX0v4AVdKSorF2MWZ4lOPYyoeisD/VyVWugGIiowdkB2xra1NSIvyELTY2Fi7g8BdzGlp&#13;
aQKo/JCMkw1ybjEHILBZpw3XXQYHB+nixYvCqcOv69ihuVWDK/zp6ekWxRkl/jcsjoVqamoEALkp&#13;
kOsSjpxCCEBgMAACQGCwJQECQa6oBQECg8EACAwGQGAwAAKD2cn+D59+xrwpK32lAAAAAElFTkSu&#13;
QmCC</y:Resource>
      <y:Resource id="8" type="java.awt.image.BufferedImage">iVBORw0KGgoAAAANSUhEUgAAAMgAAADICAYAAACtWK6eAAAUSklEQVR42u3d+VOUZ7YH8PlDbqVi&#13;
xiXujhk1SeWKmchEM8k1FZNMjPsK7gsgiIDSbA00S9hpsG1ksYEGm1VERA1BVMQl7hqiRI0Sx1EH&#13;
GUO81rmcN9N9EbrZ+u3u9337e6pOzS+pyhR9PnneZzvPHwiBQNiMP+BPgEAMEYiHhwfNmjULiXS7&#13;
HBQQa/8gAqH0ABAEAkAQCABBIAAEgQAQhcfLF79S+92rdPVcHX13SE8HixPImBNJhqwgMmgDab82&#13;
gPJSNlJu8gYh0wJ20KF1G39PvwCqDdj5e4ZF0GF1DDVmaOlSyQG6c/I0/evRI/yBAUQe8aKrk1ov&#13;
HqFvq7OoRB9KeambSRe7iLQRn5EuYg7lRc6kwqi36IB6LFVGv24zs7zW0qP/Gmkz744cT9cmT6Mz&#13;
73rQMc+5dPDvX1MVYwreRUe+SaazhkJ6cOMmvXz5Ej8KgLhuVGAMh0vihZEg55u1lBnxOe2N8KTi&#13;
qClUph7dLwJ7gPSXD0a8ST9MmEqNszypapUX1fgHUm1UNJ0pLqF/3L2LHw5AHBe/3LncPTpkUkG6&#13;
D2mjFpA+YjYZ1ZOpInrEsDGIDcRWMprvZs+hyi0+VKOJo++rD1JnZyd+VACxL3764QyV50eQLm4N&#13;
ZUV8InwilUf/UVQQzgDSMx++NoouT32bDi9aSlW7VdRcVk5Pnz7Fjw0gg4snD9uowqChPXFetDdy&#13;
rjBKOBKEs4H0zhsT/0xHu7FURMfQ6boj1NXVBSAA0jcuNVdQUZYf6SI/djoKVwLpmdd4ZPHxo/o9&#13;
Orp/9x6AuDuQZ0/u05GyZNJplgirTGLPJ+QGpOdn2Kl58+lwjIaunGhymxUxAPlPPLx3jSoLwmiP&#13;
+jMqUU9wOQqpAemZrd2jSl3Ibmo5VEvPnz8HECUD+flWCxVpfYS5xUD7EQDyaraNmUTHNm2lxpJS&#13;
xUJxWyA8YhRn+wswyqNHShKG1IGY8+c3xtERX386VXNIcRN6twPCK1Iluh2kj/xQ8jDkAsScd8ZO&#13;
pqMBgXSmvl4xcxS3AcI73XWmJGFDr0Q9URYw5AbEnJdmzqaK7sl824+3AEQOce1cLWXFrhY29eQE&#13;
Q65AzHn20y+oRqeX9fxE0UCePLpD+1L8hCMgUliudTcg5rNgR/iz69gxWX52KRZIY62OtOolVKoe&#13;
J1sYSgBiOfvl4UmHMrX0SGbH8RUHpPNfD7tHDR/KjfSQPQwlATFvNn631ZcunToNIK6IG98fpUz1&#13;
UkWMGkoEYs6r/zOfavPyZbEkrBgg5QVqyo6cJ+u5hrsAEfZORk+kSnW05M93yR5IZ8cTykndToao&#13;
aYqDoWQg5uSd+PONJwDEEfHTj5cpM8aLTOoxisWhdCCcVzw/ovoDJnrx4gWAiBXnmiqF+91K/KRy&#13;
NyDCLvz4qVSbvUdytxplCeSQKYv0UX9TPAx3AsJ5b9QEqtTESWopWHZAjDlqyld7uA0OdwJizqqQ&#13;
3XTvpzsAMtTYnxUi2+MiADK0rPbdTndutwHIYOJ/X/ym+JUqAOmbNWs30rUL3wNIf9H1/Bnpknwl&#13;
d8sPQJw0kqxYTdevXAUQa/Fb16+kT/aV3fF0ABE3y9aspWuXLwNI78jPDHJ7HADyex7wWueS+yWS&#13;
BcITcle22gEQ6WX+Vh+6ffs2gFQa0912Qg4g/eeeHYFO3SeRHJBDZToqVM8ADACxeWQ+S6Wijo4O&#13;
9wNy7nQdFUS/DxQA0v+xlFETKTs62inH5SUDhA8e5sYvBAgAGVxL1MnTKScjwz2A/LvzGeWmbAIG&#13;
ABlSHpnzMVWYypQPJD8zxK4HZgDEfTNn+So6ffq0coFUGTOxnAsgdmWSj6/Dln9dCuR8cz0VxM4F&#13;
AgCxK2+/OZkSgoMdsrLlMiAdTx9TbuJKAAAQUfKEhydpk1NE773lMiDFe1Wy6Y0LIDLZaV+8jMrL&#13;
y+UP5GRDNRnU76L4AUTUbH99NGm2+9OlS5fkC+TJ439SfhI+rQDEMclvxatVKrp//748gRTpo92i&#13;
0QKAuPC81movSklJEWWn3alAvj/bRMUaHCUBEEcfRZlAUYGBVF1dLR8g3AKfr82i4AHEKY0f5n1G&#13;
oaGhdOfOHXkAqSjRU1nMOBQ8gDgt43z97P7UcgqQX9ofUE7CChQ7gDh3b2TWbArdtYuOHj0qbSDG&#13;
/GTseQCISzJtw0aKjIwc9iUrhwO5ceM6FSfNR6EDiEvy8tS3hVGkoKBAekB42z9fF4dlXQBxaWZ6&#13;
r6fdu3fTzZs3pQXkbEszlSR+hCIHEJdm6/ipFBYcIkzYh3pWy6FA9uvjUeAAIonM9vIWRpFz585J&#13;
A8itW7eoMHkJChxAJJHnp78nzEWSkpKGNIo4DEhhXgbmHgAirYtVm7cIo0hTU5NrgfBBsaJ0bxQ3&#13;
gEgqT878QACi0WgGvXnoECCVpv1UHjMWxQ0gksvY7dsFJI2Nja4BwjJL9KEobACRZBYtWCQASUtL&#13;
G9RcRHQgZ5pP0YG491DYACLN56ffGEuhISECksuD6BgvOpCi3CQUNYBIOlM3bhKAZGdnOxcIT86N&#13;
6ctR1AAi6Wx831MAwnnv3j3nATlyyIRDiQAii4zaESgAqaysdA4QnvAY90WjoAFEFqlbuUYAwid9&#13;
X7x44Xggra2tZEz+EgUNILLIs+94CDvrAx0/EQ3IwXIDds4BRFap+c+eSH+TddGAFOmjUMwAIq/P&#13;
rFVrLJP1hw8fOg5Ie3s7FacuRTEDiCyPnnDW19c7DsippkYqjUGHdgCR33Nu4cHBAhBbp3xFAXLA&#13;
kIZCBhBZZsqmLZZRpK2tTXwgvES2XxuIQgYQWWbh14stQOrq6sQHwurQlAFA5HyRygyEDzCKDuTb&#13;
Y3VoCAcgss6IoGALEu4AKiqQgxVFKGIAkfl+iL8FSEtLi7hASvISUcQAIu+2QOs2WICYTCbxgPDm&#13;
immvL4oYQGSdps+/sgBJTEwUD8jFixepKv0TFDGAyDrPzfhvCxDOzs5OcYB8++1xqozHBiGAyDvv&#13;
jRxvuWXI2fPJBLuAHKoyooABRBnNHPz/f6Les6GDXUAqS3UoYABRRs+sLdssQAwGgzhASnNjUcAA&#13;
oojUeq+zAOFzWXYD6ejoIFNOMAoYQBSRBYuXWoCEh4dbbhkOGwhfdq/QrUcBA4hi3jTsuZJlbuYw&#13;
bCBXr16lyswvUMAAoohs6nE3pGfPrGEDaW5upqokNIgDEGXkD+OnvgLk+PHj9gHhhxFRvACipOwJ&#13;
xNwOaNhADtdWo3gBRFEZHhRkAWJ+03D4QGrKULwAoqxmcoGBFiAZGRkAAiBIW0BiYmLsA1JTUYji&#13;
BRBl3Qvx2/7KPMQuINWmXBQvgCgq43x8+5zqBRAAQdoA8vjxYwABECSAAAhyGED4XgiAAAjSBpBb&#13;
t24BCIAgHQLkUHUpihdAFJXRAQHiAcFGIYAoeaPQfiA4iwUgCj6LZTeQhoYGqtCMRwEDiCLy/hvj&#13;
XsFhNxB+160qdTYKGEAUkRffeqcPEH4YathArl+/TlXav6OAAUSRNwrt3ijEnXQAUfKddLvPYqGr&#13;
CYAotauJubMJ+mIBCNJKX6yeTazRWRFAkL06K4pyoxC9eQFEqb15RbmTbu7uXhU/CUUMIIrq7i5K&#13;
VxPz+yDVGR+jiAFEUe+DiNIXCy9MAYgSX5gSrbMi3igEECW+UShab15Ld5NKTNQBRDmv3IrW3f3V&#13;
Z9j+hEIGEMVM0EV5H8QcfOKxPGsVChlAZJl1cz/p83kl2gtTHDwUleRGoZABRJa5Z7VXHyCivVFo&#13;
jjLjXhQygMgyE3rdQxf1lVtzNJ1ooNIYPAcNIPLKh6+NovCgYJsTdNGA8MWS4tSlKGYAkVWetHIH&#13;
RK/XD1j3QwbCYczVoJgBRNYneDnr6uocA0TYD4kdiYIGENlkTK/9D06+KesQIK2trWRM/hIFDSCy&#13;
yPPT3+uDw3yL0CFAXr58SQZdOAoaQGSR+5at7IMjLS1tUHU/LCDmbotl6tEoagCRfKoDdtg8wesw&#13;
IPfv3ydDKnbVAUTa2fi+p9XPK65fhwLhKM5NQFEDiOxWr8x30B0OpLHhCJnipqOwAUSS+WDEmxQZ&#13;
uHPA5V2HAXn+/Dnt1waisAFEkln6xQKrn1d8+c8pQDjKSwuoPGYsihtApNecYfv2Pjiys7Nt1rJD&#13;
gPBkpyjdG8UNIJI/WsLZ1NTkXCAchXkZVBE9AgUOINLpfbV5Sx8cfDjx6dOnzgfCF6mKUxahwAFE&#13;
Mjvnobt29QFiNBr7rWOHAeHI18VhFAEQSST/Da19XpmbM7gEyLUrl8iQ8CmKHEBcmjcmTaOw4OAh&#13;
Tc6dAgSjCIBIefQw975yKZDbPBdJmo9CBxCX5JUpM6yOHnwwkQ/YuhwIR0VRGkYRAHFJpm3YaHX0&#13;
6NmYweVAfml/QDnxi1HsAOLUvGBj5Uqj0VBXV5d0gAi760YdlcWMQ8EDiEs7lgxl9HAqEBarT/FH&#13;
wQOIy94cNJ/aHezo4VQgHKebjlGx5n0UPYA4NO+MmmD1QhQnP18+lHAqEI4CXSwm7ADi4G6J3lZx&#13;
cM/dwaxcuRTIPx/9g/Yl4tYhgDgmz7zrYXVZl/PmzZtDrlenA+E42VBNBvW7KH4AETXbXx/d5ymD&#13;
3m8OygKIcDV3r4rKo9FHC0DEy/zFy6ziiIyMtHkhSrJAOp4+ptzElQAAIKLkCQ9PCguy/mnV0NAw&#13;
7Dp1GRCO8831VBA7FwgAxK5sGzORYvwDrOJISUkZ0rKupIBwVBkzqUQ9ERAAZNiZvHmrVRwqleqV&#13;
pwxkCUQ48ZsZgvkIgAwrCxYttYqDs7q62u7alASQf3c+o33Jm4ABQIaUx2fPJVWv9wV7nta159NK&#13;
UkA4fvrxMuk1CwECQAaV1yZPp6gdO2yuWlnrkihrIBznTtdRnvovQAEgAxwlmUix/v42P62GepxE&#13;
NkCEBthlOjKoZwAGgNjMb7Zus4nDZDKJWo+SA8JRWZxGhqhpwAEgfTJ142abOHQ63SvvCyoWCEde&#13;
xk4s/wLIgG96mDM+Pp4ePXokeh1KFghHTmoAkACI5RhJaMguqzi4+dtA7XsUCeS3rl9JG7fJ7ZG4&#13;
O5DirxbaXM7lvHjxosNqUNJAhJuIz5+RNn5LN5IJAOKGWbRgUb84mpubHVp/kgfCwZdceCQxqicD&#13;
iJvtkts6gOiIFSvZAjFHumYLFUa9BSBuPufgLC0tHfLtQMUD4T9IatxOyot8D0AUmg9fG0VZ3uv6&#13;
xbFv3z7Rl3MVAYSD/zBZySGkjZgHIArLuyPH2zyZ6wocsgRiOQG8J5rSwr+i8ug/AogC8tLUdyje&#13;
169fHAaDQZQDiG4BhMNk3EffhC1X/AqX0oEc/2AOqXcE9ovDWXMORQHhONtyhhLC1lBB5DsAIsP5&#13;
xkArVZxHjx51CQ5FAOHgNvYJ4d6UHfE3RfbcUiKQtjGTKHPtelL1MxnnG4GO3udwCyAcra2tlKD2&#13;
p9TwBWRSjwEQCefZt2dSnI2+ueZUq9V0/fp1l9eVYoBw8GOM6SlxwrwkN9IDQCT4ScXvlEcG7uwX&#13;
B/fPdcTBQ7cHYt4rKS8vp/gwL2E0KVWPAxCJrFKlbN7S7yeVq1aq3AqIOU6dOkVRYTsoMWwl6SNm&#13;
A4iL8sGIN8mwcDFFDbBKxVlfX++yybjbAeHge8kxMTEUo9pAyeGLZXtMRa5AGv7yIcUNsLfByb8R&#13;
PxsuxVA0EI7Ozk6hL6tqdzDFq9ZQeviXsjs+Lzcg/LJT2oZNFD7A8i1nXl6e8BtJNRQPxBx8kZ//&#13;
SxUZ6k9JYUtob8RfZdOLSy5AeOmWDxkO5nOKV6n4N5HaJ5XbAuHo6OgQJoFCa5hQXwGKLmKO5KFI&#13;
HcjPb4wTYEQHBAwIw9xpnVcc5RBuBcQc/L3Lj6nwjxWt2kLJYYsEKAfUYwFkiCNG0YKFpPHzGxQM&#13;
Xr7l/So5hVsC4eAToU1NTUKTMfOI8k3YMuGUsNTOdkkNyPVJ00i/YjXFbPcfFAy+M84d1qW0fAsg&#13;
Q9hc5JtpfKyBf8yI7jlKgmoVpXVP5vMiZ0ri6IoUgPAm39G/fkRa73U23/+zdlSE/7Zy+ZwCkH6C&#13;
d275xKgZivCetmqdME/hM16uXPlyJZCrU6YL84vkTVv6vcTUO41Go2R2wwFE5L2ToqKiV6Dwyle8&#13;
yqt7rrKY9kZ86HQszgZyY+KfqWrefGGpdjArUr0n4I5qwQMgEhtRamtrLXMUy/KkahslhK2glO6J&#13;
fVbEJ8Lmo6M/wxwNhD+frk6ZQeWffUnZ3f+uwWzu9Z5j8FMDw33mDEBkvjTMk3legemzlq/aSvFh&#13;
q7s/w5YJG5B8pIU7r4gNxhFAfhz3J2r44EPKW7qCMtZvoHgfnwHPSVnrZsiTbznPMQBExOBnhPnb&#13;
uufnl2VCujuYYlXrhQl+QtgqSglfSBnhnwtoiqOmUJl6tEuA8FmoHyZMpcZZnmT8aiHlLlspNEVI&#13;
3LqNwoOChgTCPPHmT1C+gyP1TT4AceHKF/+Xkx9p6beYdgd1o+n+r7PKmxJVK4T9lvRuNNrwT4V9&#13;
F14l40+0gfZfBgLCzQ6uTZ4mvBF+zHNu96fSF1T09WLSr1xN6es2UMqmzUOeS1h760/powWAOCDa&#13;
29uprq5uQCy9Rxved4kO3URxqrXdo87q7v/1EkYehpQYtlzAZM7EbT5U2F3wnHlLlgtNnDmzV3sJ&#13;
y658My9l42aK8/GjsOBguyD0TN5MrampUdSkG0BcjIWviPJxFp64ilWozkr+fOLDg42NjQIKd/iE&#13;
AhAXBe/U85EW/izhC1xardbq3MWVyaMez6m4KQL/f5XjTjeAKCi4ALkQW1pahGVRboKm0WgcDoFP&#13;
MWdnZwtQ+SIZLzZI+Yg5gCD6jDa879LW1kYXLlwQRh2+XccFzUc1eIdfr9dbTV5R4n+Gk+dCx48f&#13;
FwDyoUDel3BmF0IAQSAABEAQiGEBQSLdMQcFBIFAAAgCASAIBIAgEA6K/wOaaPkYuuYpBAAAAABJ&#13;
RU5ErkJggg==</y:Resource>
      <y:Resource id="9" type="java.awt.image.BufferedImage">iVBORw0KGgoAAAANSUhEUgAAAMgAAADICAYAAACtWK6eAAAYI0lEQVR42u2dCXCUVbbHLcuyLMtC&#13;
Bx1BHuMs+hzloTLjOjOMoAhSDs+FZXjsYVXGBZTNDYEQSQjZSbo76aSzdZJOp5ck3UkasickIQvE&#13;
EANCCBIkRETKQYpyLIo5755POtN0upNO99fd33JO1b+kSsjS3/l99557lnsTkJGRubWb6CMgIxsh&#13;
IFOmTIGpU6eSSLKTR4C4+otkZFI3AoSMjAAhIyNAyMgIEDIyAkQG1nPpEpR0d0N6ezvEHzgAO8rK&#13;
YHNREaxj+ofJBMuMRggxGDhtik6ElZkWTu9oS2BDbgl8qCuF0IJSiLdWQWr1QSg8fAzaes7ATz/9&#13;
RB8uASIOu3T1KlR//TUkHDwIH1ks8AZz9nl5eTCT6c/5+fBQSQncv38/jK6thVvZ37mprc2lVuxR&#13;
wu3mr1zqLmM33JffCQ9pm+HxjFqYqbbA3NQiWMNg+lhXAtHmfWBuOQKn+s/DtWvX6KEQIMGz3h9+&#13;
AAVzaFwJVjIYZubkwGOFhTCuomJIAIbTUIAMp1Gmk/C7nDZ4UlMJq9KL2MrzMzQNX3xJqw0B4l87&#13;
zxwsvaODA2K+TgeTmcaXl8MtLS1ew8A3IO6g+X12E8zTWGCj1gIKayV0dPfQCkOA+G6nLl+G8Lo6&#13;
WJabCzO0WniwtBRua2riFQh/A+Jqm/ZoZj0s0hRBmN4KVYePwFW2PSQjQDyyjgsXYMe+fbCMrRAv&#13;
MjDGVlX5FYhAA+IsXF2WpZpgR24RlDW1yXorRoC4sav//jfkHT0Kq1hAPZXpnpqagEIRTEAchfHL&#13;
So0Zks0lcKb/GwJE7oCcu3IFQllQPYdBMcFigZtbW4MGhhAAsesXhuPwksYGoVkGaOs6Jpt4hQC5&#13;
bq3nzsE7hYUwg22hgrlaCBUQRz2W1QDrM8xgOdAs+VhF9oAcPHMG1pvN8CeTCW5vbBQUGEIFxK7x&#13;
us/h/bwyMFcfkCwosgXkcH8/bGFQPMPg4PtYVi6A2DVG3wUb8/eBpa5RcgG97ADp/e47DgxcMXxJ&#13;
3hEgrleUzTkWqGpskkyMIhtAcAsQV1YGs3Q6v+ct5AqIXZN0bRCpLYBTp08TIGKwouZmWKnVwr3V&#13;
1aICQ6yA2DUvpwLSTRa4fPkyASJEO/XNN/BhTg5MsNlECYbYAUHdXfAlbMkqhNrmVgJEKIb736yq&#13;
KpjJ4gyhB+BSB8SupwvaQKEvhO+//54ACaZ9y4LwTzMy4NcVFaIHQ0qA2Gu+NmYXwaEjXxAgwTDz&#13;
4cMwX68XbD5D7oDYNU3XALqycvjxxx8JkEAYftARubkwsaxMUmBIFRDU/YYuiMjKhzNnzxIgfs1r&#13;
9PXBRq2W68qTIhxSBcSudTkl0Nh2mADxh5W3tsLCggLRJPwIENf6S34zGPZVCrJcRbSAaNl2anJx&#13;
saTBkAsgXA+K/nNIztXDlStXCBBfM+IxRiM8GOCmJQLE/xpbcBRi8syCOgoWFSAYjO/Mz4cxEo43&#13;
5AyIvV8+TGeBCxcuECAjMXyrbNPpJHeES4C41tZsE/T19REgnhi+TTbl5koiK06AeK73s8xw4uRJ&#13;
AmQo6+/vh416veRPqggQ13ozoxC+PHGCAHG3cmwwGATRF06ABE/L0oK3kggWkEuXLsFmFpDLHQ4C&#13;
5GetTjUEJesuSEDwtGo7g0OuMQcB4lrrlVkBP90SHCDY07yLwSHH0yoCZHhtSdLAxYsX5QkI9nHE&#13;
GY1wF8FBgLjRHaZTsDVeEbAuRUEBkm6xwH319QQFATLsFJXIREVABkMIBpDSmhp4VmYZcgLEe/1P&#13;
VgOo0jPlAQge4c1jqwfBQICMRFNSrFDE/EbSgHBZcpOJQCBAvNLCWA20trZKExA8sYoqKKDjXALE&#13;
p6B93e54OHfunPQA0bHlcTydWBEgPATt2yL2+KWXJGiAdHR0QIjVSgAQILxopsIA8Xv38n6yFRRA&#13;
kPQIKiMhQHjWW7sTwGg0ih+QXLZy3NncTM5PgPB8yc8J+CAsHNrYZyZaQHBrNV9G7bIESGA1WV0G&#13;
O3bs4K0cJaCAYIXunsJCcnoCxK9au3svqNVqXuKRgAKiLy6Gu2lrRYD4e2C24Uv4ODQMGhoaxAPI&#13;
119/DRtFPmWdABGP5sZnc1st7EgVBSAagwFuo1MrAiSQpfFhEaDRaIQPSHt7O8ytqyNnJ0ACHrBv&#13;
374dmpqahAsIlpPsNRrJ0QmQ4HQh7oqGsLAw7oBIkIA0s6D8RRlPJCFAgqvHM2q5VaSwsFB4gODq&#13;
kWg2k5MTIMGdIB8ew0GCB0WCAgRXjycbGsjJCZCg6uHsg7CNAeJNwO43QHD1SKDVgwARiN4Nj+VW&#13;
kc7OTmEAQrEHASLEWESlUgkDkCTqEiRAhHaiFR494lXEL4D09PTAa1SQSIAITM+llHCAJCQkeFyn&#13;
5RdA0oqKqI2WABGkNn4WyUGCVeVBAQTv8Xi3pIQcmwARpObFZ48oFuEdkIr6eqrYJUAEq18WHOUq&#13;
fRGSrq6uwAKC9weGyuRiTQJEvFoepeIASU1NDSwgx44dg+eqq8mpCRBBa1JGLZc4REi++uqrwAGS&#13;
XlhIgxgIEFFoU9huDhCDwRA4QHZScE6AiERLo9UcIFjpO9Q8Ld4A6e7uhulNTeTQBIgo9GhmPQcI&#13;
qqqqyv+AWBsa4JZDh8ihCRDRaHNYBAdIXFyc28QhL4DgFw8rLydnJkDEtc2KUQ+sIu5K4XkBBL/4&#13;
HCpMJEBEpqfTygcAsdls/gOkuaUFRtH2igARmUaZTsLW7aEcIAqFwn+AZNfUkCMTIKLUO9f7RFCu&#13;
btD1GRC8snlbZSU5MgEiSi2ITR8ApLq6mn9AsLb+ZUoOEiAib6RCZWRk8A/IARZ/0PEuASJmfXS9&#13;
eBGThlhPyCsgedQYRYCIXO/t2jOwimDCmzdAkLZoKi8hQESulVHKAUAqKir4A+T8+fPwJt0xSICI&#13;
XH9OtQ0A4lwC7xMg2Lb4cHs7OTEBImqNyz8yAAjKsXjRJ0Aa2cOjAJ0AkYI+2RE6AEhvby8/gJip&#13;
tZYAkdCQazsgjhfv+ARIGgtoyIEJEGlMXowZAESr1foOCGbQI6mClwCRTJ968gAgMTExvgPS19cH&#13;
79NgagJEInolUXdDoI6zpX0CBBMqS6nEnQCRiJ5PttwAiL0/xGtAcDj1E4cPkwMTIJLQAzmtNwBy&#13;
/Phx3wDBysfxR46QAxMgkhko5wiI/STLJ0AoB0KASEmOgFitVt8BIeclQKRV1fvZACB6vd43QIoo&#13;
B0KASEwf7Nw1AIi9BddrQMwECAEiMW1xACQqKso3QHL27yfnJUAkpQ3X7w6xyydA0vftI+clQCTW&#13;
OBV1AyCXL18mQAgQkjtA8DIoAkTgmmixwAfhETBZXUZOHGBALl68SIAIVfdWV8OS5GR4pbAQbrl6&#13;
FWZaS+GNGAU8mNNCzhwgQLDchAARmG5raoK5aWmwSq2Gu7/7jnsYdt3B9sQLs3JgdZQSxuZ3klP7&#13;
GRC8XIdOsQSkv+bnw2qVCn7DHowjGM76zamvYKVSDdNVheTYfjzF8gkQyoPwp4dLSmAFA+MZvF9l&#13;
CDCc9WxDI6yJU3LDz8jB+c2D+AwIZdJ91z01NbCEgTG7oICLM0YCh1347141mGF1tBJ+nXuYHJ2n&#13;
TLrPgFAtlm9xxusaDSzIzubiCm/AcBYXn6Rnw8LYdBhtPE4O78OERd4AoWrekWtaTg6sTE6G+3t7&#13;
eQHDWb/tOQUrFGqYqTCS0/tQzevzKRb1g4xMEywWWK5Uwh/xpeIHMAbFJwcaYXWcCh7JaiTn96If&#13;
xOc8CDaUTOroIOcfRmOqqmApA+N1o9HrOMNb3frTT/Cq3gSL49LoWHiEHYU+Z9KxJ305zcVyq9sb&#13;
G2F2WhoszMriLc7wVr88fx4WpWXD3+MyYZSxh4DwoCfd51osmmriXjNY8L1271745bffBhUMZ03o&#13;
7IJVicnwgqqYoBhmqonP1bw0F2uwHrDZYGFKCjyFK6uAwHDWlPIqCIlLgYe0zQSHi7lYvPSDoKnL&#13;
yggMptF1dbBYpYIZ+HkIGAxH3X7lCryWb4QlMalwr75L9oCsc5isyEtHIZWbtMGtBw/C69fjjFGX&#13;
LokGDkeN7e+HJeoMeGVvHtxhOiVbQDZ+tvsGQHzuSUezVVbKNhcyXauFNUlJgoszvNXEzzu5shW8&#13;
O1yOgGx1mO7Oy1QTtNraWtndD/II++BClEqYhL+3BMBw1M3XrsH0kn2wIkYF9+d9Ltv7QXiZi4WG&#13;
qXi53DB1H1stFzMwXiotlRwYrspW5ubkw8K4dBhtOCGrG6Z4m6wolzsKsW5qnloNizMyuMBW6nA4&#13;
atzZPliuTIWXlNIuW3G8o9AuTGPwcsutVAP1m1tbYXp2NqxSKGDMN9/ICgxnPdHcBqtZfDIx84A0&#13;
+0Acbrnlbbq73Srr6iQXqGPd1Oq9e2HCF1/IGgzn+GSGtQxCYlMkV7bycejOG+Dg5X4Qu3V2dsLL&#13;
7G0rBTDGVlXB8qQkeJkBQlC41p3//CfMz8yF+fHSKFvBZjPn1YOXG6YcM+rbWAAr9jhjTmoql88I&#13;
dEGhWIVtvyHKNJiabBE1IAti092eYPECCFp2TY1o44xp7G2xSqmUfZzhrZ5qbIZV8eItq38nPHYQ&#13;
ILzdcjtwmU5LC4wSWRzyB5MJViYmUpzBg3DVnWUsgsXxGlGVrYwynYSt20MHAcLbPel2w86rOSK5&#13;
jg3jjKUszngeT9/IuXmPTxZkaGFWUr4oylawasAZjlS21R7O70cMyLVr1yBM4JW9d7B9JeYzFmZk&#13;
UJzhZ/33lydgeZIaJqtLBQ3I0hj1IEAqKir4BwTNyhxQiMe9GGe8wOKMZSoV94YjBw6cJlfVwrIE&#13;
NTyoFeY0yM1hEYMAwUZAvwCCX3g6znUSEByPFxbCChZnTMTeeXLYoMUnrxSYYf7eLEGVrTyaWT8I&#13;
jrCwMK46xC+AoO0USNkJN9dWoYDncTwqOalg4pPF6kz4W5JeGNur6MHbqwy2/fbE770GJJ29sW8O&#13;
YtIQ44w5GGdoNHDbjz+SYwpQE458weKTVHhKUxFUQDaF7R4ECE7q8Ssgx44dg+eCMFAOoXw+JwdC&#13;
WJwxpr+fHFEEmmUqhhWxyfDb3EMBh2NSRi1sc4IDdeHCBf8Cgvu30OLigMLxaFERVx7ySGcnOZ4I&#13;
y+pn5xbAshg13GXsDmD/uWoQHPYWW78CglZRXw93B2Ac0PjyclikVMI0EfWBk9yX1YcoUuElhSkg&#13;
A+I+dhoxirLZbIEBBIdtvevHYB3jjFfT0mBOdjblMySmSa2HYU2MEv6QXuM3QObFZw+Cwz5mNCCA&#13;
oKWxbQ/fwfotLS0/5zPYqjH23DlyKImXrayKUsKv8tr9cAfI4N6PuLg4LtkdMEB6enrgtaoqXvMZ&#13;
2O46EUedkhPJQqO/uwiLNVmwIC6dt7L651JKXK4eVcxX3ZlfAEFLMpl4qZt6RaOB6VYrOY1M9cCJ&#13;
bngjQQkzFQafAVkfHu0yOehYnBgwQJpZoP68l5n1UQcOwMzMTJiTlUX5DBKnqRVVsDY6EZ7QVHrd&#13;
GOXqaNdgMAzpx34DBHt6E4zGEecz/qLTcXHGfX195BikG4Qvyzk6PayJUsCYEZbVv+ui78N+SU5Q&#13;
ALGvIk96OOAa+8DnqtXwCNVNkYbRvefPwwplqsfT6h/OPuhy9XAubQ84ILiK7B1mFRlXUQHzk5Nh&#13;
Kh4N08MnjUCPtXfA2rikYdt+nefu2tXV1RVcQIaKRe6qq4PZjODZLM649V//ogdO8lozSm3wdlQ8&#13;
PJZZ53HsoVKp3B7tBhQQbhVhgZBjPuOZggJYxH7AcWfP0gMm8TatHo+FQ2JuHEu0fle0y9Wjo6PD&#13;
I//1OyBo7e3tMLumBv5oMsGClBSYiElEeqgkP+j+072wJlHFTSuZkmJ1uXokJCR4tHoEDBC00Kgo&#13;
mId3q9NDJAVAf6pvhE92hrlcPXCWm6cWMECw1mWjwG9eIklHc4qLXcLhaewRcEDQ9FYr/ILFJPQA&#13;
Sf6ORz6JiOA6BENDQ71ePQIOyKVLl2APjdsh+VlvJv/nvsHY2FjQaDTcn/G/I1k9Ag4IGp4ezDl+&#13;
nB4kyS96mm3jt+3Y4TIpePr06RH7a8ABQcu12eBOqrEi+aEUZcvu3S5jj8LCQq98NSiAYPVkOA54&#13;
YMsdPVgSX1qrUrmEAyt2cXsvGkDsW60QOtUi8aQXy8tdbq1QTU1NXvtp0ABBy7Na4T6RXp9MEo7w&#13;
Cu4PIiJcwuFNYC4YQLAMJaq4mHrLSV4Lt+lvJyW5hAOPePv7+33y0aACgoaziDZRhp3kpRbm5rqE&#13;
w/kiHNECgnaipwfmUX0WaYT6a10dbN250yUcmCT0ZWslKEDQSuvr4ZneXnrwJI/0O/ZSdRd34NbK&#13;
1ZREUQOClm6zwRj2i5EDkIabyLgxKsrt1urQoUO8+aSgAMElMc5qhTt/+IEcgeQ2KF8XH+8WjuLi&#13;
Yl59UlCA2E+2drFfEgvOyCFIznA41lk5KyUlZdD9HpIDBA2vlt5Kx78kJ61MS3MLR0xMDDf2lm8T&#13;
JCBoWBrwHo4wpXIUEtOinBz41E2mHEtJHK9ulgUg9hzJ22wlIUjkrbkFBW7h8KbHQzKAoGEm9B8m&#13;
E223CA6/JQNFDYh9JXlLpyNIZKYFeXlDwjHU0GlZAYKGAdg6rZZOt2Si5enpQ8KB/R18ZMolA4j9&#13;
dGtDVhaMvniRnEiiwl3CUKdVgYRDdICg4Tn3RxkZ8KszZ8ihJCbcHbyTmCgYOEQJiN3C2RL8JBU4&#13;
SmfgW28vbNqzR1BwiBoQNIVeD3+zWil4F7meammBLZGRQ8JRUVERcDhEDwhakc0GKzQauIsF8eRs&#13;
4jzG/SQsbEg4amtrg+ZfogcEra2tDdaxvesjR4+S04lEWJH7VlLSkCdVWLaOc52DaZIABK2vrw82&#13;
KJXwvxYLXdsmcD3BXmjvxcYOuWpERES4vZqZAPEhV5KkUnFvpvHswyVnFN4RLm6Hh9tSKRQK3hqe&#13;
CBAXx8BmsxnWsg95cn091XEJRNgB+BZ7JkOBgTKZTFzLg1BMcoDYDW+22hoZCatSU+GBkyfJSYOY&#13;
21is1cKH4eFDgoHxBs6vCsZJlSwBQcM9bCIL3t+LiYG/6/VwD7XzBlQvVFYO2RprV1xcnN/K1QmQ&#13;
YQzfSPv37+feUG8kJ8N09udb6QoG/2+nWBzobuKIo2w2m6C2VLIDxG7Hjh2DSLblwqUeC+GeZcs5&#13;
gcKv8HrmJdnZw26n7KdU/uzjIEC8MCx2tFqt3GqymcGCRXEICgXyvgm3rlia7m4Mj6uSkcuXL4vC&#13;
Z2QFiN2wCQvvi8CHhXtkDCKfq62l/MkINZZ9jgjGFg/BwOvPhJDbIEA8NJyfFHm9BghBWcRAmVZR&#13;
QT0nwwgrqUMyMmCzm7s4XG2n8FSR74kjBEiAtl2lpaVc4z8+TLyABZNZmJGf0NVF2y/4z+U0OOrz&#13;
jZQU+GjXLo/AwK2smLZTBMgQhg8RT1TsoHzKHi7mUHALgY4xSqbXNPzX2bMwr6CA69P4xINTKUcw&#13;
vL20hgARsOFDxWxumEM5xMeffcbBMsdo5LLzeFojZSjG9fXBLLaC4o1NH3hwIuUIhl6v98t8KgJE&#13;
gKDg1muX03ZiQ3Q0F9TPZhBNq6yEB7u7RX9cjD8//h4IxWr2IvAkuec8lwpPB6UEBgHioeF9ijha&#13;
BrO9zo6Bx5oYryzIzYVZzEHwJAyLJIUet2DRIHbwzdi3j9tCvqlUepS7cFYUA6meraj4GUnVCBAP&#13;
DTPy3ewtazAYBq0qjqvLssxM7jQM38ZTamrgsY4O7jg0WF2P+H1xS4g/x8yyMvg/BsQaFmhjeyvG&#13;
WSOFAlcLnU7HJV7FeCpFgATAsDQCj4jxkpahnAlPe95k+/il16GZy+DCUpep1dUwqb0dHjp+nJvQ&#13;
4uuxMv57/Dr49fDr4vd43WzmvudKtmV6mwXYnibx3Anv+mttbRX1iRQBEqRYBbdgOFk81MM3Mmbx&#13;
17MtG27PQtLTYUlWFid8u6PmsUD3NebgroT/z/738N9g2QxWBCCI62Nj3d4T7o0wsYdbqIsMPrka&#13;
AcKjYU4Ftx54R0VCQgJvjhoo4c+Mx7N4RbeU4woCRECrC/ZU42kYblFCvdjz+1O46uHpE26d8ARK&#13;
aL0YBIgMYxesRcL4BZOSWWyLFDnMuBs+hN8DAUVQseQDey9ohSBARHWUjPv84yzIxhUH9/3Yw4Lb&#13;
HRQm3/BAwJXw/9n/Hv4bHJGDAOLXwr5uAoEAISMjQMjIBA8IiSRHeQQIGRkZAUJGRoCQkREgZGR+&#13;
sv8Hlw4dE4JXKuYAAAAASUVORK5CYII=</y:Resource>
      <y:Resource id="10" type="java.awt.image.BufferedImage">iVBORw0KGgoAAAANSUhEUgAAAMgAAADICAYAAACtWK6eAAAX2ElEQVR42u2dCXCb5ZnHGYZh2E4H&#13;
umwpLVAGSre0TA9moRxd2DAUekEpkJLlSEkgQMMZQkISAgESgpP4PmTJshT5kmRZl2VJlmX5tuI4&#13;
vnBCxjjBOQjBOWo8wbiZbDYTnn2fDz6vIku2LH2SvuN5Zv6DQ2zZ8ff+9D7X+7znARkZWVQ7j34F&#13;
ZGRzBGTevHlw1113kUiKU0yARPpEMjK5GwFCRkaAkJERIGRkBAgZGQGiAPvixJew56N90LtjJ7S3&#13;
dIHb1Qg2ixus1W6wGF1grnSBqcLJaaVWC4vb2ji9wPQq0yqmd1tbIberC3SDg+Dcvx/6R0fh9OnT&#13;
9MslQKRh/3v6DBw8cBiC7T3gsHrBXOWEcn0NGEqtUKa1g6WCQWFshTpLF/gcA9BYuyuiFpeVcQ8l&#13;
ki5kQHznxAm4+tAh+OnwMNwdDMKDDJ4lDJ41TFnsYyf7/wfGxuDs2bP0UAiQNO4KX0xC97YBbicw&#13;
VThAX1INRoMXHKb2GQGYTTMBMpsuOHMGrmA7yy93sddpbobV30CzbWSEdhsCJLn2P6dOQ3/vhxwQ&#13;
5XorGLQ2sJvaoMH5QdwwCA1INGiuOXgQHuzogOUMGhXbdXayP9MOQ4AkbBNf/BNaAtugTG8BvaYa&#13;
aioDUG/vFxSIZAMSyU37yd698N9sd9nAgGkZGoIzDCIyAiQmO3b0c/DWNUGFwcrcJgs4zZ1JBSLV&#13;
gIQLd5eFgQC87feDb3BQ0a4YARLFvvrqK9g1+BGDggXVJVZwWbalFIp0AhIqjF8WMVg0TJ8eP06A&#13;
KB2Qf06ehAZvK5TpasBc5gO/c2fawBADILwuOnUK7u7pgXfdbuhj7phS4hUC5Bv77NOjXA1iq9aS&#13;
1t1CrICE6vqREXiZuV/ugQHZxyqKB+STA4ehxlwHVVtd4LX1iQoMsQLC67tjY7CsowOc3d2yBUWx&#13;
gHz22TEGRi0YDW7B07JKAYTXxRMTsDwYBDdzweQW0CsOkM/HPufAwB0jkeIdARJ5R1mBaWIGilxi&#13;
FMUAgi6A1+2Hcp016XULpQLC66eHD8MWlwsOHDpEgEjBurf3gEFngtrqoKTAkCogvB7s6wODzweT&#13;
k5MEiBjt2NFjUFFmBquxSZJgSB0Q1LdOnoSVfj90DAwQIGIx9H+bAq1gLHOJPgCXOyC8fsXcrmKv&#13;
F06cOEGApDUI//xz0OvKuQ5aqYMhJ0D4nq/XAgEYGBoiQNJhfT0fQKXBLtp6htIB4XXH3r1Q3doK&#13;
p06dIkBSYfiLNlZWQ01Vo6zAkCsgqMsmJmCT0wmfjo4SIMm00dEjULbVxJ3KkyMccgWE10ttbdA1&#13;
OEiAJMN6evqgqswhmYIfARJZNx84ADYGihjbVSQLSL3XD+aKelmDoRRAuDMox4+D1m6HkydPEiCJ&#13;
VsStFge4LJ2KgEMpgKAu+fJLyBZZKlhSgGAwbqqqkXW8oWRA+PPyGwIBGBsbI0DmYviuYqyskV0K&#13;
lwCJrDfr62FUBBkuSQCC7yYVZdWyqIoTILFrWWMjfLx/PwEykx09ehRMlXbZZ6oIkMh6tqkJ9oyM&#13;
ECDRdg6z0SGKc+EESPr0BIMkXTuJaAGZmJhgO4dN8XAQIF/raZ8vLVV3UQKC2Sqz0abYmIMAiaxX&#13;
rNaUZ7dEBwieaTYbrYrMVhEgs2tVVRWMj48rExA8x2GtcTA4egkMAiSizmdr5K3S0pSdUhQVIHUu&#13;
L3hs2wkKAmTWKSqZJSUpGQwhGkDa2jrA69hGQBAgMem6ffugpLJSGYDsY/9Yq9lHMBAgc9Jvurqg&#13;
zuuVNyCYlcA5VQQCARKPFtTUQF9fnzwBwYyVxUzpXAIksaD9ZbUajhw5Ij9A3G4P+JyUziVAEg/a&#13;
38nJScpZkrQBsmvXLrBbKO4gQITRPU1NUKBSCZ7ZSgsgSLrZRG0kBIiwer6kBBwOh/QB8bjroaF2&#13;
gBY/ASL4JT+rt2yB/v5+6QKCrpW3tp0WPgGSFN3S0wPr168XrB0lpYBgh67DVkeLngBJqpZqtaDT&#13;
6QSJR1IKSF2dG/wuSukSIMkfmL02IwO6urqkA8jhw4fB7WykBU+ApObqhdpaztXCE6mSAMRmxZOB&#13;
g7TgCZDUtcZnZoLBYBA/IIODg+B3UyMiAZL6gP3dd9+F7u5u8QKC7SQ2q5MWOgGSnskoBQWwceNG&#13;
LkEkSkB6GMVNPmonIUDSdF/i8DC3i7hcLvEBgruHw+aiRU6ApPcse2EhBwkmikQFCO4eDa4dtMgJ&#13;
kPQOxj54EN5Zvz6ugD1pgODuYafdgwARiV5WqbhdZPfu3eIAhGIPAkSMsUhJSYk4AKHMFQEixozW&#13;
XHeRpACyf/9+8DipIZEAEZdu6+7mAClkQXusfVpJAaTWWUfHaAkQUWpFbi4HCXaVpwUQvMfDaWug&#13;
hU2AiFIPOZ1zikUEByTYGaSOXQJEtPr25CSsff99DpKhoaHUAoL3BzpsHlrUBIiotai8nANEr9en&#13;
FpDh4WHwODppURMgok/5YuEQITl48GDqAHE6XDSIgQCRhFZmZ3OA2O321AHictAYHwJEIrdWGY0c&#13;
INjpO9M8LcEAGRkZgUA9XVtAgEhD1+/ZwwGCam1tTT4gweB2CLg+pAVNgEhGr2dlcYDk5+dHLRwK&#13;
Agi+uM/TTIuZAJGWm2UyTe0i0VrhBQEEX7zFT42JBIi0dOPg4BQgfr8/eYD09vZCk5vcKwJEWrrg&#13;
zBlYt2EDB4harU4eIC3N1JhIgEhTL31zTgQV6QbdhAHBK5v99W20kAkQSeoRq3UKkLa2NuEBwd76&#13;
Nj/1XhEg0j5IhSovLxcekJ6eXkrvEiCSFo4p5YuG2E8oKCDNTa20iAkQSevV/PypXQQL3oIBgrS5&#13;
XdReQoBIW/j75QFpbm4WDpDjx49Di5/G+hAg0tbNfX1TgIS3wCcECB5bbG/YTYuYAJG0Lh0fnwIE&#13;
Fdq8mBAgfX39FKATILLQWyxA5wE5dOiQMIBs7+qhBUyAyGokECr04p2EAPE3UIMiASKTinpR0RQg&#13;
RqMxcUCwgu7zEiAEiDz0ZEXFFCC5ubmJAzI6OgotjdtpARMgstAffb5zAnWcLZ0QIFhQaW2kFncC&#13;
RB76z23bzgGEPx8SNyA4nLrdTxksAkQeuvKzz84BZO/evYkBgp2PHf6PaAETILIZKBcKCJ/JSggQ&#13;
qoEQIHJSKCBerzdxQGjxEiBy0hubNk0BYrVaEwOkqamFFi8BIiut2bx5ChD+CG78gASoBkKAyEur&#13;
t2yZAiQ7OzsxQPwNTbR4CRBZ6bVv7g7hlRAgvvpGWrwEiGwPTqEmJycJEAKEFA0QvAyKABG5Ksp9&#13;
sJoFj7f09NAiTjEg4+PjBIhY5TAHYUOeGh7WG+CC3l74vdEIz5aUwFWHD9NiThEg2G5CgIhM9fZ+&#13;
yCrUwwv5BfBv7e1wXn//lL7d1QWP6XTwtF4Pl3zxBS3qJAOCl+tQFktEKtFa4bXcArimsfEcMMKF&#13;
f79ErYa7WltpYScxi5UQIFQHEU7GCj+szSuC2222GcEI160OBzzD3C4cfkYLXNg6SOKAUCU9YTmr&#13;
t0FGrhoWlOq4OGMucPDCr3ugogKeYa7X5ceO0UIXqJKeMCDUi5VYnJFduBWWFGu4uCIeMMKFr/M4&#13;
g2SBxQIXnTpFCz6BCYuCAULdvHOXusQMy/MK4epAQBAwwnUti0+eYm7XPU1NtOgT6OZNOItF50Hm&#13;
GGeU+eDt3CL4D6czKWBMi0/Y91nCdpRrDxygxR/HeZCE6yB4oKQzMESLf9Y4o5PFGcWwQKePO86I&#13;
Vxf29MBfWHzyuNFIaeE5nihMuJKOZ9LbAv0EQRR5bX2Qw+KMZ1VqweKMeHVZezsXnzzscHC3KhEQ&#13;
s59JT7gXi6aaRFex2girsnO5hZlOMML1s/p6WKLRwJ2dnQTFLFNNEu7mpblY02WpaoL1+Rq41W4X&#13;
FRjhmldTA08aDHD1oUMER4S5WIKcB0HzevwEBlNdTRdsztPAAxWVogYjVN/avv3r+MRkgosnJhQP&#13;
yCshkxUFOVFI7Sa7wOcYgFwWZ/ydxRkXB4OSgSNU329rg4WlpfAn5n6df/asYgFZkZNzDiAJn0lH&#13;
a2luUWwtRKM2weqcfNHFGfHq5wyQZ9m7Jt4drkRA1r33nrBTTdA6OjoUdz+IqcwHG3JVcGNtrSzA&#13;
CNX5fX1wb3U1PLV1K1z2j38o9n4QQeZioWEpXik3TDnM7bCFxRl/Ka+QHRiR2lbmsyBeKW0roTdM&#13;
CTZZEU0JdxRi31RugQ6WFhVzga3c4QjVFa2tsFijgbtbWhRzRyEvLGMkDIicA3W/cyeUsDhjTW4B&#13;
XI7nLhQERrhuYu4kttX/+8cfy/McSF7eNEASnu7+/3FIp+wCdTPGGdkF8HOPR9FghMcnvzOb4cny&#13;
ctm1rax9//1z4BDkfhDedu/eDW3+D+TRN2XuhM05KnjYUEZQRNElwSAsYPHJfJtNFm0reNgsfPcQ&#13;
5Iap0Iq6v75N8nFGQeFWWKrSpLyhUKq6JhCARcztwh4mKQPyiNUaNYMlCCBf10PaJRtnlKrN8GZO&#13;
oeLjjHh1M4tPntZqJdtW/5JKNQ0QwW655a2Xves2uaUVh1RtdcP72YUUZwgg3HXvq6qCx5hrIqW2&#13;
FXQR123YMA0Qwe5J5w1PXrX4+yQTZ2TlquGBShMt7iTEJ4/q9fAHn08SbSvYNRAOh579/LOt+zkD&#13;
cpb9MnyeZpGfz+iBwnw9vFhEcUay9WO/HxYzt0vs0yCfMJmmAdLc3Cw8IGjB4HZRpnu5OENTDevy&#13;
irl3OFrAqdMddjvXVi/WaZCvZ2VNAwQPAiYFEHzhQH2vuM6BGzyQkVMEN7nctGDTGJ/8ubIS5lut&#13;
ompbuX7PnmlwbNy4kesOSQogaC6HONpOaquDkJ2rgfmVZlqkIopPntDp4PcNDeJwr4zGaYCUl5fH&#13;
tO7jBsTpcHEuTVrjjIKtsKJQAxd1d9PCFKFuqK+HRQyUX+3cmVZAVmZnTwMEJ/UkFZDh4WHwODrT&#13;
EmfoNRZYn6uCK9g/khai+HUfc7sWs/jkB0eOpKV6/s769dMAGRsbSy4g6L85bJ7Uns8weGFTjgpu&#13;
clM9Q3Jt9du3w0MVFbCwqgouPH06ZYAsYq5UOBz8EdukAsJlszqD4HclvzfLbmqDvLwSWFBhpMUm&#13;
g7Z6dLtS0VaPA+LCmxNRfr8/NYDgsC2nrSGpcUZxYRmsKNZRPUNmutHjgWe0WrhhaChpgDzkdE6D&#13;
gx8zmhJA0GqddYIH6w3OD0Cnrob3WJxxJb7T0IKSbVr4fuZyPZ2kY7/hd4Cg8vPzuWJ3ygDZv38/&#13;
eJzCNTAat3ogK08Dt1A9QzG6tLOTSwsvqKkRrK3+tu7uiLtHK3PxollSAEGzWZ2C9E2pmDu1sKyK&#13;
Fo1CdR2LDZ5TqQSZVr+soCBicTC0OTFlgPT09ECTN77Kuse6A7SqKlil0sFFO3bQQiHBPIsFlqrV&#13;
8IsPPxQ0tWu322dcx0kDBM/02mqcc65nGLQ2FmcUw7XNdD6DdK6w+DufxSbP6PVzbqt/OcK5D/6S&#13;
nLQAwu8iDa4dMZ8DzyvQw20uqmeQZtb32trgKY0G5rN3/1jik2sYBJF2j/DW9pQDwu0is8QiDlM7&#13;
FOaXwpJy6psizU2/8HhgaVHRrMd+XyksjLh7DA0NpReQmWIRd003qAoMsFalh3/BcwP0wElx6l6T&#13;
CV5koGCHbqyxR0lJSdTUbkoBwV2kxuI4p55RXurkphT+iOIMkoDT6hdqtdPGEkXKXKF27doV0/pN&#13;
OiBog4OD4HMFoVJfB/nMnfqTg+IMUnJ0dVMTPFdczE0ruZ1BE2n3KGQuVyy7R8oAQcvKyoa1NXX0&#13;
EEkp0e0sgH9r48aIuwfOcovVUgYI9rqs9Pvp4ZFSovkR5u3OJfZIOSBoVrcb/pUaDEkpiEfeysjg&#13;
TghuCBvrM5fdI+WATExMQJbLRQ+RlFQtDRlGncc+NhgM3Mf437nsHikHBA2zB/NpiiEpSbrFZoN3&#13;
IrhWWBT85JNP5rxeUw4ImtnrhUuo9kFKQivK6giHoVAu5rnEY2kBBLsnN1ks3Eh9erAkofR8hLMe&#13;
fMcuuveSAYR3tRaznYQeLEkI3VNVFdG1QnWznSVeSxsgaNVuN/ygq4seMCkhXbxtG6yJ4lrFE5iL&#13;
BhBsQ8nGi1go9UuKU+imvxRhxhUKU7xHjx5NaI2mFRA0nEX0utNJD5sUlx7XaCLCEX4RjmQBQft4&#13;
3z54hO7pIM1Rd1ZXw7oIvVb8GNFEXCtRAYLma2+HW2kqIilG/cjvjxp3oGsVaUqipAFBK2O7yOUd&#13;
HbQASDNPZGSu08rNm6O6VgMDA4KtSVEBgltivsMBl1BmizRDUL4sMzMqHG63W9A1KSpA+MxWRk0N&#13;
13BGC4IUDkdon1W4SktLp93vITtA0PBq6XUsAKP0LylUS6KcDkTl5uZyY2+FNlECwnf+LjeZqB2F&#13;
xOkJtRrejpKxwlaS0KubFQEIXyN5yWgkSBSuv2q1UeGI54yHbABBw0roCxUV5G4RHEkrBkoaEH4n&#13;
eVGvJ0gUpsc0mhnhmGnotKIAQcMAbFlpKWW3FKKnCgtnhAPPdwhRKZcNIHx2awXbci+lYqJshV7C&#13;
kiiTEFMNh+QAQcM891oGyQ8DAVpQMhy28HKUztx0wCFJQHjbpNPBzQ4HLSy5DHxjb3ivb9okKjgk&#13;
DQia2myG+8rKKHiXuH5tt8PqjIwZ4Whubk45HJIHBK3O54Onmc/6nc5OWmwSTeO+FTa7KlwdLOZM&#13;
l0keELR+9otexnzXn9EZd0l15L6YkzNjpgrb1nGuczpNFoCgjY6Owor8fPizwcCNf6FFKF7dxGLH&#13;
5Vu2zLhrbN68OerVzARIArWSYo0GXmS7yVXMZ6XFKL4ULrrDs7lUarVasANPBEiENHBtbS08z7bv&#13;
O2j2lnhOADY0cC7VTGCgnE4nd+RBLCY7QHjDm63WsW36mYICuI49HFqk6attLGQ7whtRriIIjTdw&#13;
flU6MlWKBAQNfViVSgXLGSgLtFr4bns7LdoU6m6TCVbOUttA5bPYMVnt6gTILIbvSIFAgHuH+nte&#13;
HtxbVQUX0t3rKXGn1s2QoeLl9/tF5VIpDhDehoeHITMzk9vqnyoqgtusVgJFYOH1zH8rLp7VneKz&#13;
VMk8x0GAxGHY7Oj1erndZFVGBneEE0GhQD4xoeuKrelrYgCDbxmZnJyUxJpRFCC84SEsvC8CHxb6&#13;
yAvZu95/VVdT/WSO+n5rKwdGtCsHIl1/JobaBgESo+H8pMxvRsggKHju+bdGI505mUU/bGqCxcxN&#13;
XTVL/1SoO4VZRaEnjhAgKXK7fD4fd/AfHyY2zWExCyvyN3g85H6FXE5zp8XCJTrWxuhKoSsrJXeK&#13;
AJnB8CFiRoUHBXuEsIbyGHMLcAYsjthXIhhXNjfDI6Wl3DmN2Srg4WDEe2kNASJiw4eK1dyNIe+S&#13;
b7KPEZb5Oh1Xnf+ezGcIX8GguJ/toHhjU6yBNw+G1WpNynwqAkSEoKDrlRHmZ6/AoJ7FKg+zIP+3&#13;
JhP8mH2O1NPF+PPjv+P+sjJ4lr0RxFLcC59LhdlBOYFBgMRoeJ8ijpbBam/4wsDp4hivYCYHFxdm&#13;
wq5iAazY4xZsGsQTfL+rrOR+9qVsp3hjDjsFr2zmdgWDQe53JFcjQGI0rMiPjIyA3W6ftqtM7S6b&#13;
N8MilYrLhqGLMs9shl8yXxzToek69YjfF11C/Dn+UF4Oj7KY6jkWaOPx1rdjqHRH2i0szM3EwqsU&#13;
s1IESAoMWyMwRYyXtMy0mDDbg+/OTyI0xcXwVxbDYKvLXQycG2tr4Sf19dyElkTTyvj1+Dr4evi6&#13;
+D0eYi4ggorFULyibE2MtYpowrv++tjOKOWMFAGSplgFXTCcLL4hxiwP1g9ezczk3DOsJ2B7xt8Y&#13;
RI8ydwf1iFYLD7IFHkn4d/zn4dfg/CiEAKeev7plS8xFu1gLe+hCjY+PK/b5EiAC11TQ9cA7Kgpn&#13;
me0kRuHPjOlZvKJbznEFASKi3QXPVGM2DF2UWHeYVAl3Pcw+oeuEGSixncUgQBQYu2AvEsYvWJSs&#13;
rKycanVJpvB7IKAIKrZ84NkL2iEIEEmlktHP37t3L7fjoN+PZ1jQ3UFh8Q0TApGEf8d/Hn4NjshB&#13;
APG18Fw3gUCAkJERIGRkogeERFKiYgKEjIyMACEjI0DIyAgQMrIk2f8BQ2PVTvIQCwIAAAAASUVO&#13;
RK5CYII=</y:Resource>
      <y:Resource id="11" type="java.awt.image.BufferedImage">iVBORw0KGgoAAAANSUhEUgAAAMgAAADICAYAAACtWK6eAAAYEUlEQVR42u2deXCUdZrH5++tKWt2&#13;
tnZndmtntnZ31tF1vGYcxvGCERVExGNABJTLcCRyxJBAJPSZzn2f5KKTdDpJp++kO0nnJgkQcnDJ&#13;
YEQO8UC0kFI2Y7muhc/282Jnkk530ul+++33eJ6qb0kVpBPzPp/393ue3/M8vx8BGRmZX/sR/QrI&#13;
yOYJyMKFC2HRokUkkuQUECC+/iEZmdiNACEjI0DIyAgQMjIChIyMAJGAffXl/8B7716EkeOn4XDP&#13;
UWixd4DJ0ALGxhYw6O3QoLNDfa2VUUJOMbxR62C0U98Kexpa4W1DG6hNbVDg7IWqvuNgPzkOY5c+&#13;
gm+//ZZ+uQSIMOz/vv0OPrj8MQweHgaL0QkNdVaoqWoCbYURqsvNYKh1Q6HvhWbDUWiznIAO2xmf&#13;
2px1EP7O9oFP/cRyAf656SzcqR+G+2v6YWmlA1ZWNcNWN0xJhlbIsXWAbeQduHztc7h16xY9FAIk&#13;
gqvCVxMwdOQEsxLU11qgqqwR9FonWOoPzwrAXJoNkLl0h/Ui/Ef9GDyk7YGo6mb3ynMbmqN/eY9W&#13;
GwIkvPa/33wLY+63MwJRU2UEbbkJzPV90G49GTQMbAPiD5pf1w3BKq0D4vUOKHX2wJkLl2iFIUBC&#13;
t5tf/RV6Oo9AdZUBqg42QpOuE1rNY6wCEW5AfG3T7q0dhHXaZtC4t4K9J9+B7777jh42ARKYfXbt&#13;
C3A2d0Gt1ujeNhnA2jAQViC4BsRbuLpsqLKCqqEZ2ofGJL0VI0D82Pfffw9nTr3rhsIdVJcZwW44&#13;
wikUkQRkqjB+eUNrg3JbK3x07TMCROqA/HXia2h39kJ1ZRM0VLeBy3o6YmDwARCP/t58HpZoXaDW&#13;
mWHs3Lhk4hUC5Af75KNrzBnEoXJDRFcLvgIyVffpjkJsjQ0cR4ZFH6tIHpArlz+GJvdeu+6QHZym&#13;
UV6BwVdAPPpXw2mIa2wHW98R0YIiWUA++eQzNxg20GtbWE/LSgUQj35mPAfxTR3gGDgmuoBecoB8&#13;
cf0LBgxcMUI5vCNAfK8oe+sd0HtsSDQximQAwS2As8UFNZXGsJ9bSBUQjx4wjEGm3gSXr1whQIRg&#13;
Q8eGQVtZD7bGQUGBIVRAPFpV3w3VVgdMTEwQIPw84PsMaqsbwKjvEiQYQgcE9Q+m92Cfzg79w6ME&#13;
CF8M979dnb2gr7bzPgAXOyAeLTCNQanRDl9++SUBEtEg/IsvoKqyhqmgFToYYgLEU/MVX9cMJ975&#13;
CwESCRsdPgk6rZm35xlSB8SjxYajYGjvgm+++YYA4cLwF63XNUJTXYeowBArIKhfms9Buq4JPvrk&#13;
EwIknHb16qdQfaie6coTIxxiBcSj3fWtcGzsJAESDhseHoW6aotgDvwIEN96tGkYzB09vCxXESwg&#13;
rU4XNNS2ihoMqQDC9KAYT0N5gxG+/vprAiTUE3GjwQJ2w4Ak4JAKIKifm96F3EYbr1LBggIEg/H6&#13;
uiZRxxtSBsTTL68xOOD69esEyHwM3yp6XZPoUrgEiG/J6qxw9epVAiQQw7dJbXWjKE7FCZDAFaez&#13;
wfsXLxIgs9m1a9egXmcWfaaKAPGt7TV2eO/99wkQfytHg97Ci75wAiRy2nAocisJbwG5efOme+Uw&#13;
SR4OAuS2tlSZI3LqzktAMFvVoDdJNuYgQHwr9qCO8+wW7wDBnuYGvVGS2SoCZG7tK9HCjRs3pAkI&#13;
9nEYmyxuOEYIDALEp35svQyyglLOuhR5BUiz3QkO0zGCggCZc4pKZnEpJ4MheANIX18/OC1HCAgC&#13;
JCDdozsKZdW10gDk4sWLYGxoIxgIkHlpYYUTmh0OcQOCWQmcU0UgECDBaG2eFkZHR8UJCGasDA2U&#13;
ziVAQgvad2cUwKeffio+QFpaHNBmpXQuARJ60K5IzwpLL0nEADlz5gyYDRR3ECDsaGmpGQqKiljP&#13;
bEUEECS9oZ7KSAgQdvVmRiFYLBbhA+JoaYV22wlyfgKE5Ut+3odETRqMjY0JFxDcWjlth8nxCZCw&#13;
6LHKdlCpVKyVo3AKCFboWkzN5PQESFgVnVEElZWVrMQjnALS3NwCLjuldAmQMA/MNr8HSWoNHD16&#13;
VDiAfPzxx9Bi7SCHJ0A40cqCOmarhR2pggDEZMTOwFPk8AQId6XxmnTQarX8B+TUqVPgaqFCRAKE&#13;
+4BdqVTC0NAQfwHBchKT0UqOToBEpgsxNQc0Gg2TIOIlIMPDw9DVRuUkBEhkdH9NP7OK2O12/gGC&#13;
q4fFZCcnJ0AiO0E+LZeBBBNFvAIEV492+3FycgIkorqr7jgo3IAEE7CHDRBcPcy0ehAgPNGutDxm&#13;
[truncated: 265,305 more chars]
