# Supplementary material for: Network-based SNP meta-analysis identifies joint and disjoint genetic features across common human diseases
Source: BMC Genomics. 2012 Sep 18;13:490. doi: 10.1186/1471-2164-13-490 (PMC3782362; doi:10.1186/1471-2164-13-490)
Supplement: Additional file 6 — Graph data of the SVN in yEd graphml format. View with yEd ( http://www.yworks.com/en/products_yed_about.html). Using yEd, the file can be converted to GML format which is readable by Cytoscape ( http://www.cytoscape.org/). [file 1471-2164-13-490-S6.zip › 1471-2164-13-490-S6.graphml]

<?xml version="1.0" encoding="UTF-8" standalone="no"?>
<graphml xmlns="http://graphml.graphdrawing.org/xmlns" xmlns:xsi="http://www.w3.org/2001/XMLSchema-instance" xmlns:y="http://www.yworks.com/xml/graphml" xmlns:yed="http://www.yworks.com/xml/yed/3" xsi:schemaLocation="http://graphml.graphdrawing.org/xmlns http://www.yworks.com/xml/schema/graphml/1.1/ygraphml.xsd">
  <!--Created by yFiles for Java 2.8-->
  <key for="graphml" id="d0" yfiles.type="resources"/>
  <key for="port" id="d1" yfiles.type="portgraphics"/>
  <key for="port" id="d2" yfiles.type="portgeometry"/>
  <key for="port" id="d3" yfiles.type="portuserdata"/>
  <key attr.name="url" attr.type="string" for="node" id="d4"/>
  <key attr.name="description" attr.type="string" for="node" id="d5"/>
  <key for="node" id="d6" yfiles.type="nodegraphics"/>
  <key attr.name="url" attr.type="string" for="edge" id="d7"/>
  <key attr.name="description" attr.type="string" for="edge" id="d8"/>
  <key for="edge" id="d9" yfiles.type="edgegraphics"/>
  <graph edgedefault="directed" id="G">
    <node id="n0">
      <data key="d6">
        <y:ShapeNode>
          <y:Geometry height="60.0" width="60.0" x="2269.171875" y="2551.0"/>
          <y:Fill color="#CCCCCC" transparent="false"/>
          <y:BorderStyle color="#000000" type="line" width="1.0"/>
          <y:NodeLabel alignment="center" autoSizePolicy="content" fontFamily="Calibri" fontSize="40" fontStyle="plain" hasBackgroundColor="false" hasLineColor="false" height="44.0" modelName="internal" modelPosition="c" textColor="#000000" visible="true" width="382.359375" x="-161.1796875" y="8.0">ARPM1/LRRC34/MYNN</y:NodeLabel>
          <y:Shape type="diamond"/>
        </y:ShapeNode>
      </data>
    </node>
    <node id="n1">
      <data key="d6">
        <y:ShapeNode>
          <y:Geometry height="55.0" width="55.0" x="1534.671875" y="3227.5"/>
          <y:Fill color="#0AAFDF" transparent="false"/>
          <y:BorderStyle color="#000000" type="line" width="1.0"/>
          <y:NodeLabel alignment="center" autoSizePolicy="content" fontFamily="Calibri" fontSize="40" fontStyle="plain" hasBackgroundColor="false" hasLineColor="false" height="44.0" modelName="internal" modelPosition="c" textColor="#000000" visible="true" width="207.33984375" x="-76.169921875" y="5.5">MELANOMA</y:NodeLabel>
          <y:Shape type="ellipse"/>
        </y:ShapeNode>
      </data>
    </node>
    <node id="n2">
      <data key="d6">
        <y:ShapeNode>
          <y:Geometry height="70.0" width="70.0" x="1476.171875" y="2670.0"/>
          <y:Fill color="#FDDA04" transparent="false"/>
          <y:BorderStyle color="#000000" type="line" width="1.0"/>
          <y:NodeLabel alignment="center" autoSizePolicy="content" fontFamily="Calibri" fontSize="40" fontStyle="plain" hasBackgroundColor="false" hasLineColor="false" height="44.0" modelName="internal" modelPosition="c" textColor="#000000" visible="true" width="144.95703125" x="-37.478515625" y="13.0">VITILIGO</y:NodeLabel>
          <y:Shape type="ellipse"/>
        </y:ShapeNode>
      </data>
    </node>
    <node id="n3">
      <data key="d6">
        <y:ImageNode>
          <y:Geometry height="55.0" width="55.0" x="2701.671875" y="2216.5"/>
          <y:Fill color="#CCCCFF" transparent="false"/>
          <y:BorderStyle color="#000000" type="line" width="1.0"/>
          <y:NodeLabel alignment="center" autoSizePolicy="content" fontFamily="Calibri" fontSize="40" fontStyle="plain" hasBackgroundColor="false" hasLineColor="false" height="44.0" modelName="internal" modelPosition="c" textColor="#000000" visible="true" width="369.546875" x="-157.2734375" y="5.5">OVARIAN NEOPLASMS</y:NodeLabel>
          <y:Image refid="1"/>
        </y:ImageNode>
      </data>
    </node>
    <node id="n4">
      <data key="d6">
        <y:ShapeNode>
          <y:Geometry height="60.0" width="60.0" x="1846.171875" y="1170.0"/>
          <y:Fill color="#CCCCCC" transparent="false"/>
          <y:BorderStyle color="#000000" type="line" width="1.0"/>
          <y:NodeLabel alignment="center" autoSizePolicy="content" fontFamily="Calibri" fontSize="40" fontStyle="plain" hasBackgroundColor="false" hasLineColor="false" height="44.0" modelName="internal" modelPosition="c" textColor="#000000" visible="true" width="116.20703125" x="-28.103515625" y="8.0">5p13.1</y:NodeLabel>
          <y:Shape type="diamond"/>
        </y:ShapeNode>
      </data>
    </node>
    <node id="n5">
      <data key="d6">
        <y:ImageNode>
          <y:Geometry height="60.0" width="60.0" x="3036.171875" y="1307.0"/>
          <y:Fill color="#CCCCFF" transparent="false"/>
          <y:BorderStyle color="#000000" type="line" width="1.0"/>
          <y:NodeLabel alignment="center" autoSizePolicy="content" fontFamily="Calibri" fontSize="40" fontStyle="plain" hasBackgroundColor="false" hasLineColor="false" height="44.0" modelName="internal" modelPosition="c" textColor="#000000" visible="true" width="344.9375" x="-142.46875" y="8.0">DERMATITIS, ATOPIC</y:NodeLabel>
          <y:Image refid="2"/>
        </y:ImageNode>
      </data>
    </node>
    <node id="n6">
      <data key="d6">
        <y:ShapeNode>
          <y:Geometry height="60.0" width="60.0" x="1438.171875" y="2112.0"/>
          <y:Fill color="#CCCCCC" transparent="false"/>
          <y:BorderStyle color="#000000" type="line" width="1.0"/>
          <y:NodeLabel alignment="center" autoSizePolicy="content" fontFamily="Calibri" fontSize="40" fontStyle="plain" hasBackgroundColor="false" hasLineColor="false" height="44.0" modelName="internal" modelPosition="c" textColor="#000000" visible="true" width="116.20703125" x="-28.103515625" y="8.0">7q32.1</y:NodeLabel>
          <y:Shape type="diamond"/>
        </y:ShapeNode>
      </data>
    </node>
    <node id="n7">
      <data key="d6">
        <y:ImageNode>
          <y:Geometry height="60.0" width="60.0" x="4445.214130960052" y="3174.325773195876"/>
          <y:Fill color="#CCCCFF" transparent="false"/>
          <y:BorderStyle color="#000000" type="line" width="1.0"/>
          <y:NodeLabel alignment="center" autoSizePolicy="content" fontFamily="Calibri" fontSize="40" fontStyle="plain" hasBackgroundColor="false" hasLineColor="false" height="44.0" modelName="internal" modelPosition="c" textColor="#000000" visible="true" width="539.56640625" x="-239.783203125" y="8.0">GASTROINTESTINAL NEOPLASMS</y:NodeLabel>
          <y:Image refid="3"/>
        </y:ImageNode>
      </data>
    </node>
    <node id="n8">
      <data key="d6">
        <y:ImageNode>
          <y:Geometry height="60.0" width="60.0" x="4671.214130960052" y="2376.325773195876"/>
          <y:Fill color="#CCCCFF" transparent="false"/>
          <y:BorderStyle color="#000000" type="line" width="1.0"/>
          <y:NodeLabel alignment="center" autoSizePolicy="content" fontFamily="Calibri" fontSize="40" fontStyle="plain" hasBackgroundColor="false" hasLineColor="false" height="44.0" modelName="internal" modelPosition="c" textColor="#000000" visible="true" width="222.65234375" x="-81.326171875" y="8.0">ALCOHOLISM</y:NodeLabel>
          <y:Image refid="4"/>
        </y:ImageNode>
      </data>
    </node>
    <node id="n9">
      <data key="d6">
        <y:ShapeNode>
          <y:Geometry height="70.0" width="70.0" x="4212.171875" y="1169.0"/>
          <y:Fill color="#0AAFDF" transparent="false"/>
          <y:BorderStyle color="#000000" type="line" width="1.0"/>
          <y:NodeLabel alignment="center" autoSizePolicy="content" fontFamily="Calibri" fontSize="40" fontStyle="plain" hasBackgroundColor="false" hasLineColor="false" height="44.0" modelName="internal" modelPosition="c" textColor="#000000" visible="true" width="139.95703125" x="-34.978515625" y="13.0">GLIOMA</y:NodeLabel>
          <y:Shape type="ellipse"/>
        </y:ShapeNode>
      </data>
    </node>
    <node id="n10">
      <data key="d6">
        <y:ShapeNode>
          <y:Geometry height="65.0" width="65.0" x="553.671875" y="2515.5"/>
          <y:Fill color="#CCCCCC" transparent="false"/>
          <y:BorderStyle color="#000000" type="line" width="1.0"/>
          <y:NodeLabel alignment="center" autoSizePolicy="content" fontFamily="Calibri" fontSize="40" fontStyle="plain" hasBackgroundColor="false" hasLineColor="false" height="44.0" modelName="internal" modelPosition="c" textColor="#000000" visible="true" width="350.42578125" x="-142.712890625" y="10.5">HLA-DRB1/HLA-DRB3</y:NodeLabel>
          <y:Shape type="diamond"/>
        </y:ShapeNode>
      </data>
    </node>
    <node id="n11">
      <data key="d6">
        <y:ShapeNode>
          <y:Geometry height="60.0" width="60.0" x="2055.171875" y="1175.0"/>
          <y:Fill color="#CCCCCC" transparent="false"/>
          <y:BorderStyle color="#000000" type="line" width="1.0"/>
          <y:NodeLabel alignment="center" autoSizePolicy="content" fontFamily="Calibri" fontSize="40" fontStyle="plain" hasBackgroundColor="false" hasLineColor="false" height="44.0" modelName="internal" modelPosition="c" textColor="#000000" visible="true" width="280.66015625" x="-110.330078125" y="8.0">C1orf106/KIF21B</y:NodeLabel>
          <y:Shape type="diamond"/>
        </y:ShapeNode>
      </data>
    </node>
    <node id="n12">
      <data key="d6">
        <y:ShapeNode>
          <y:Geometry height="60.0" width="60.0" x="1149.171875" y="785.0"/>
          <y:Fill color="#266BBD" transparent="false"/>
          <y:BorderStyle color="#000000" type="line" width="1.0"/>
          <y:NodeLabel alignment="center" autoSizePolicy="content" fontFamily="Calibri" fontSize="40" fontStyle="plain" hasBackgroundColor="false" hasLineColor="false" height="44.0" modelName="internal" modelPosition="c" textColor="#000000" visible="true" width="445.3671875" x="-192.68359375" y="8.0">SPONDYLITIS, ANKYLOSING</y:NodeLabel>
          <y:Shape type="ellipse"/>
        </y:ShapeNode>
      </data>
    </node>
    <node id="n13">
      <data key="d6">
        <y:ShapeNode>
          <y:Geometry height="80.0" width="80.0" x="4382.171875" y="857.0"/>
          <y:Fill color="#CCCCCC" transparent="false"/>
          <y:BorderStyle color="#000000" type="line" width="1.0"/>
          <y:NodeLabel alignment="center" autoSizePolicy="content" fontFamily="Calibri" fontSize="40" fontStyle="plain" hasBackgroundColor="false" hasLineColor="false" height="44.0" modelName="internal" modelPosition="c" textColor="#000000" visible="true" width="116.20703125" x="-18.103515625" y="18.0">9p21.3</y:NodeLabel>
          <y:Shape type="diamond"/>
        </y:ShapeNode>
      </data>
    </node>
    <node id="n14">
      <data key="d6">
        <y:ShapeNode>
          <y:Geometry height="60.0" width="60.0" x="2513.171875" y="1187.0"/>
          <y:Fill color="#CCCCCC" transparent="false"/>
          <y:BorderStyle color="#000000" type="line" width="1.0"/>
          <y:NodeLabel alignment="center" autoSizePolicy="content" fontFamily="Calibri" fontSize="40" fontStyle="plain" hasBackgroundColor="false" hasLineColor="false" height="44.0" modelName="internal" modelPosition="c" textColor="#000000" visible="true" width="119.3125" x="-29.65625" y="8.0">THADA</y:NodeLabel>
          <y:Shape type="diamond"/>
        </y:ShapeNode>
      </data>
    </node>
    <node id="n15">
      <data key="d6">
        <y:ShapeNode>
          <y:Geometry height="60.0" width="60.0" x="4118.171875" y="128.0"/>
          <y:Fill color="#CCCCCC" transparent="false"/>
          <y:BorderStyle color="#000000" type="line" width="1.0"/>
          <y:NodeLabel alignment="center" autoSizePolicy="content" fontFamily="Calibri" fontSize="40" fontStyle="plain" hasBackgroundColor="false" hasLineColor="false" height="44.0" modelName="internal" modelPosition="c" textColor="#000000" visible="true" width="236.5390625" x="-88.26953125" y="8.0">C1orf58/MIA3</y:NodeLabel>
          <y:Shape type="diamond"/>
        </y:ShapeNode>
      </data>
    </node>
    <node id="n16">
      <data key="d6">
        <y:ShapeNode>
          <y:Geometry height="65.0" width="65.0" x="2008.671875" y="2656.5"/>
          <y:Fill color="#CCCCCC" transparent="false"/>
          <y:BorderStyle color="#000000" type="line" width="1.0"/>
          <y:NodeLabel alignment="center" autoSizePolicy="content" fontFamily="Calibri" fontSize="40" fontStyle="plain" hasBackgroundColor="false" hasLineColor="false" height="44.0" modelName="internal" modelPosition="c" textColor="#000000" visible="true" width="529.01953125" x="-232.009765625" y="10.5">HLA-DOA/HLA-DQA1/HLA-DQB1</y:NodeLabel>
          <y:Shape type="diamond"/>
        </y:ShapeNode>
      </data>
    </node>
    <node id="n17">
      <data key="d6">
        <y:ShapeNode>
          <y:Geometry height="65.0" width="65.0" x="1581.671875" y="2110.5"/>
          <y:Fill color="#CCCCCC" transparent="false"/>
          <y:BorderStyle color="#000000" type="line" width="1.0"/>
          <y:NodeLabel alignment="center" autoSizePolicy="content" fontFamily="Calibri" fontSize="40" fontStyle="plain" hasBackgroundColor="false" hasLineColor="false" height="44.0" modelName="internal" modelPosition="c" textColor="#000000" visible="true" width="116.20703125" x="-25.603515625" y="10.5">6q23.3</y:NodeLabel>
          <y:Shape type="diamond"/>
        </y:ShapeNode>
      </data>
    </node>
    <node id="n18">
      <data key="d6">
        <y:ShapeNode>
          <y:Geometry height="60.0" width="60.0" x="1001.171875" y="2624.0"/>
          <y:Fill color="#CCCCCC" transparent="false"/>
          <y:BorderStyle color="#000000" type="line" width="1.0"/>
          <y:NodeLabel alignment="center" autoSizePolicy="content" fontFamily="Calibri" fontSize="40" fontStyle="plain" hasBackgroundColor="false" hasLineColor="false" height="44.0" modelName="internal" modelPosition="c" textColor="#000000" visible="true" width="169.5859375" x="-54.79296875" y="8.0">TNFRSF1A</y:NodeLabel>
          <y:Shape type="diamond"/>
        </y:ShapeNode>
      </data>
    </node>
    <node id="n19">
      <data key="d6">
        <y:ShapeNode>
          <y:Geometry height="60.0" width="60.0" x="1675.171875" y="2203.0"/>
          <y:Fill color="#CCCCCC" transparent="false"/>
          <y:BorderStyle color="#000000" type="line" width="1.0"/>
          <y:NodeLabel alignment="center" autoSizePolicy="content" fontFamily="Calibri" fontSize="40" fontStyle="plain" hasBackgroundColor="false" hasLineColor="false" height="44.0" modelName="internal" modelPosition="c" textColor="#000000" visible="true" width="134.078125" x="-37.0390625" y="8.0">FCGR2A</y:NodeLabel>
          <y:Shape type="diamond"/>
        </y:ShapeNode>
      </data>
    </node>
    <node id="n20">
      <data key="d6">
        <y:ImageNode>
          <y:Geometry height="60.0" width="60.0" x="2470.171875" y="2399.0"/>
          <y:Fill color="#CCCCFF" transparent="false"/>
          <y:BorderStyle color="#000000" type="line" width="1.0"/>
          <y:NodeLabel alignment="center" autoSizePolicy="content" fontFamily="Calibri" fontSize="40" fontStyle="plain" hasBackgroundColor="false" hasLineColor="false" height="44.0" modelName="internal" modelPosition="c" textColor="#000000" visible="true" width="429.60546875" x="-184.802734375" y="8.0">COLORECTAL NEOPLASMS</y:NodeLabel>
          <y:Image refid="5"/>
        </y:ImageNode>
      </data>
    </node>
    <node id="n21">
      <data key="d6">
        <y:ShapeNode>
          <y:Geometry height="60.0" width="60.0" x="2325.171875" y="1069.0"/>
          <y:Fill color="#CCCCCC" transparent="false"/>
          <y:BorderStyle color="#000000" type="line" width="1.0"/>
          <y:NodeLabel alignment="center" autoSizePolicy="content" fontFamily="Calibri" fontSize="40" fontStyle="plain" hasBackgroundColor="false" hasLineColor="false" height="44.0" modelName="internal" modelPosition="c" textColor="#000000" visible="true" width="93.0625" x="-16.53125" y="8.0">GCKR</y:NodeLabel>
          <y:Shape type="diamond"/>
        </y:ShapeNode>
      </data>
    </node>
    <node id="n22">
      <data key="d6">
        <y:ShapeNode>
          <y:Geometry height="75.0" width="75.0" x="1218.671875" y="1210.5"/>
          <y:Fill color="#CCCCCC" transparent="false"/>
          <y:BorderStyle color="#000000" type="line" width="1.0"/>
          <y:NodeLabel alignment="center" autoSizePolicy="content" fontFamily="Calibri" fontSize="40" fontStyle="plain" hasBackgroundColor="false" hasLineColor="false" height="44.0" modelName="internal" modelPosition="c" textColor="#000000" visible="true" width="93.16015625" x="-9.080078125" y="15.5">IL23R</y:NodeLabel>
          <y:Shape type="diamond"/>
        </y:ShapeNode>
      </data>
    </node>
    <node id="n23">
      <data key="d6">
        <y:ShapeNode>
          <y:Geometry height="60.0" width="60.0" x="682.171875" y="2236.0"/>
          <y:Fill color="#CCCCCC" transparent="false"/>
          <y:BorderStyle color="#000000" type="line" width="1.0"/>
          <y:NodeLabel alignment="center" autoSizePolicy="content" fontFamily="Calibri" fontSize="40" fontStyle="plain" hasBackgroundColor="false" hasLineColor="false" height="44.0" modelName="internal" modelPosition="c" textColor="#000000" visible="true" width="233.140625" x="-86.5703125" y="8.0">ERBB3/RAB5B</y:NodeLabel>
          <y:Shape type="diamond"/>
        </y:ShapeNode>
      </data>
    </node>
    <node id="n24">
      <data key="d6">
        <y:ShapeNode>
          <y:Geometry height="65.0" width="65.0" x="805.671875" y="2694.5"/>
          <y:Fill color="#FDDA04" transparent="false"/>
          <y:BorderStyle color="#000000" type="line" width="1.0"/>
          <y:NodeLabel alignment="center" autoSizePolicy="content" fontFamily="Calibri" fontSize="40" fontStyle="plain" hasBackgroundColor="false" hasLineColor="false" height="44.0" modelName="internal" modelPosition="c" textColor="#000000" visible="true" width="431.36328125" x="-183.181640625" y="10.5">SCLERODERMA, SYSTEMIC</y:NodeLabel>
          <y:Shape type="ellipse"/>
        </y:ShapeNode>
      </data>
    </node>
    <node id="n25">
      <data key="d6">
        <y:ShapeNode>
          <y:Geometry height="95.0" width="95.0" x="4413.671875" y="349.5"/>
          <y:Fill color="#CA5B34" transparent="false"/>
          <y:BorderStyle color="#000000" type="line" width="1.0"/>
          <y:NodeLabel alignment="center" autoSizePolicy="content" fontFamily="Calibri" fontSize="40" fontStyle="plain" hasBackgroundColor="false" hasLineColor="false" height="44.0" modelName="internal" modelPosition="c" textColor="#000000" visible="true" width="436.40234375" x="-170.701171875" y="25.5">MYOCARDIAL INFARCTION</y:NodeLabel>
          <y:Shape type="ellipse"/>
        </y:ShapeNode>
      </data>
    </node>
    <node id="n26">
      <data key="d6">
        <y:ShapeNode>
          <y:Geometry height="60.0" width="60.0" x="1981.171875" y="956.0"/>
          <y:Fill color="#CCCCCC" transparent="false"/>
          <y:BorderStyle color="#000000" type="line" width="1.0"/>
          <y:NodeLabel alignment="center" autoSizePolicy="content" fontFamily="Calibri" fontSize="40" fontStyle="plain" hasBackgroundColor="false" hasLineColor="false" height="44.0" modelName="internal" modelPosition="c" textColor="#000000" visible="true" width="361.08984375" x="-150.544921875" y="8.0">AL512506.1/C13orf31</y:NodeLabel>
          <y:Shape type="diamond"/>
        </y:ShapeNode>
      </data>
    </node>
    <node id="n27">
      <data key="d6">
        <y:ShapeNode>
          <y:Geometry height="60.0" width="60.0" x="4324.171875" y="193.0"/>
          <y:Fill color="#CCCCCC" transparent="false"/>
          <y:BorderStyle color="#000000" type="line" width="1.0"/>
          <y:NodeLabel alignment="center" autoSizePolicy="content" fontFamily="Calibri" fontSize="40" fontStyle="plain" hasBackgroundColor="false" hasLineColor="false" height="44.0" modelName="internal" modelPosition="c" textColor="#000000" visible="true" width="116.20703125" x="-28.103515625" y="8.0">1p32.3</y:NodeLabel>
          <y:Shape type="diamond"/>
        </y:ShapeNode>
      </data>
    </node>
    <node id="n28">
      <data key="d6">
        <y:ShapeNode>
          <y:Geometry height="55.0" width="55.0" x="4588.671875" y="990.5"/>
          <y:Fill color="#FF42A9" transparent="false"/>
          <y:BorderStyle color="#000000" type="line" width="1.0"/>
          <y:NodeLabel alignment="center" autoSizePolicy="content" fontFamily="Calibri" fontSize="40" fontStyle="plain" hasBackgroundColor="false" hasLineColor="false" height="44.0" modelName="internal" modelPosition="c" textColor="#000000" visible="true" width="200.015625" x="-72.5078125" y="5.5">GLAUCOMA</y:NodeLabel>
          <y:Shape type="ellipse"/>
        </y:ShapeNode>
      </data>
    </node>
    <node id="n29">
      <data key="d6">
        <y:ShapeNode>
          <y:Geometry height="60.0" width="60.0" x="548.171875" y="1829.0"/>
          <y:Fill color="#CCCCCC" transparent="false"/>
          <y:BorderStyle color="#000000" type="line" width="1.0"/>
          <y:NodeLabel alignment="center" autoSizePolicy="content" fontFamily="Calibri" fontSize="40" fontStyle="plain" hasBackgroundColor="false" hasLineColor="false" height="44.0" modelName="internal" modelPosition="c" textColor="#000000" visible="true" width="109.0390625" x="-24.51953125" y="8.0">ERBB3</y:NodeLabel>
          <y:Shape type="diamond"/>
        </y:ShapeNode>
      </data>
    </node>
    <node id="n30">
      <data key="d6">
        <y:ShapeNode>
          <y:Geometry height="60.0" width="60.0" x="4534.214130960052" y="2487.325773195876"/>
          <y:Fill color="#CCCCCC" transparent="false"/>
          <y:BorderStyle color="#000000" type="line" width="1.0"/>
          <y:NodeLabel alignment="center" autoSizePolicy="content" fontFamily="Calibri" fontSize="40" fontStyle="plain" hasBackgroundColor="false" hasLineColor="false" height="44.0" modelName="internal" modelPosition="c" textColor="#000000" visible="true" width="113.765625" x="-26.8828125" y="8.0">ALDH2</y:NodeLabel>
          <y:Shape type="diamond"/>
        </y:ShapeNode>
      </data>
    </node>
    <node id="n31">
      <data key="d6">
        <y:ImageNode>
          <y:Geometry height="70.0" width="70.0" x="3259.171875" y="919.0"/>
          <y:Fill color="#CCCCFF" transparent="false"/>
          <y:BorderStyle color="#000000" type="line" width="1.0"/>
          <y:NodeLabel alignment="center" autoSizePolicy="content" fontFamily="Calibri" fontSize="40" fontStyle="plain" hasBackgroundColor="false" hasLineColor="false" height="44.0" modelName="internal" modelPosition="c" textColor="#000000" visible="true" width="458.0625" x="-194.03125" y="13.0">DIABETES MELLITUS, TYPE 2</y:NodeLabel>
          <y:Image refid="6"/>
        </y:ImageNode>
      </data>
    </node>
    <node id="n32">
      <data key="d6">
        <y:ShapeNode>
          <y:Geometry height="60.0" width="60.0" x="1091.171875" y="1344.0"/>
          <y:Fill color="#CCCCCC" transparent="false"/>
          <y:BorderStyle color="#000000" type="line" width="1.0"/>
          <y:NodeLabel alignment="center" autoSizePolicy="content" fontFamily="Calibri" fontSize="40" fontStyle="plain" hasBackgroundColor="false" hasLineColor="false" height="44.0" modelName="internal" modelPosition="c" textColor="#000000" visible="true" width="136.48046875" x="-38.240234375" y="8.0">21q22.2</y:NodeLabel>
          <y:Shape type="diamond"/>
        </y:ShapeNode>
      </data>
    </node>
    <node id="n33">
      <data key="d6">
        <y:ShapeNode>
          <y:Geometry height="65.0" width="65.0" x="1325.671875" y="2489.5"/>
          <y:Fill color="#CCCCCC" transparent="false"/>
          <y:BorderStyle color="#000000" type="line" width="1.0"/>
          <y:NodeLabel alignment="center" autoSizePolicy="content" fontFamily="Calibri" fontSize="40" fontStyle="plain" hasBackgroundColor="false" hasLineColor="false" height="44.0" modelName="internal" modelPosition="c" textColor="#000000" visible="true" width="161.28515625" x="-48.142578125" y="10.5">UBASH3A</y:NodeLabel>
          <y:Shape type="diamond"/>
        </y:ShapeNode>
      </data>
    </node>
    <node id="n34">
      <data key="d6">
        <y:ImageNode>
          <y:Geometry height="60.0" width="60.0" x="546.171875" y="1269.0"/>
          <y:Fill color="#CCCCFF" transparent="false"/>
          <y:BorderStyle color="#000000" type="line" width="1.0"/>
          <y:NodeLabel alignment="center" autoSizePolicy="content" fontFamily="Calibri" fontSize="40" fontStyle="plain" hasBackgroundColor="false" hasLineColor="false" height="44.0" modelName="internal" modelPosition="c" textColor="#000000" visible="true" width="370.03515625" x="-155.017578125" y="8.0">LEUKEMIA, LYMPHOID</y:NodeLabel>
          <y:Image refid="7"/>
        </y:ImageNode>
      </data>
    </node>
    <node id="n35">
      <data key="d6">
        <y:ShapeNode>
          <y:Geometry height="60.0" width="60.0" x="2049.171875" y="1510.0"/>
          <y:Fill color="#CCCCCC" transparent="false"/>
          <y:BorderStyle color="#000000" type="line" width="1.0"/>
          <y:NodeLabel alignment="center" autoSizePolicy="content" fontFamily="Calibri" fontSize="40" fontStyle="plain" hasBackgroundColor="false" hasLineColor="false" height="44.0" modelName="internal" modelPosition="c" textColor="#000000" visible="true" width="136.48046875" x="-38.240234375" y="8.0">10q24.2</y:NodeLabel>
          <y:Shape type="diamond"/>
        </y:ShapeNode>
      </data>
    </node>
    <node id="n36">
      <data key="d6">
        <y:ShapeNode>
          <y:Geometry height="55.0" width="55.0" x="526.671875" y="2162.5"/>
          <y:Fill color="#943DA4" transparent="false"/>
          <y:BorderStyle color="#000000" type="line" width="1.0"/>
          <y:NodeLabel alignment="center" autoSizePolicy="content" fontFamily="Calibri" fontSize="40" fontStyle="plain" hasBackgroundColor="false" hasLineColor="false" height="44.0" modelName="internal" modelPosition="c" textColor="#000000" visible="true" width="269.80078125" x="-107.400390625" y="5.5">SCHIZOPHRENIA</y:NodeLabel>
          <y:Shape type="ellipse"/>
        </y:ShapeNode>
      </data>
    </node>
    <node id="n37">
      <data key="d6">
        <y:ShapeNode>
          <y:Geometry height="60.0" width="60.0" x="3697.171875" y="797.0"/>
          <y:Fill color="#CCCCCC" transparent="false"/>
          <y:BorderStyle color="#000000" type="line" width="1.0"/>
          <y:NodeLabel alignment="center" autoSizePolicy="content" fontFamily="Calibri" fontSize="40" fontStyle="plain" hasBackgroundColor="false" hasLineColor="false" height="44.0" modelName="internal" modelPosition="c" textColor="#000000" visible="true" width="116.20703125" x="-28.103515625" y="8.0">2q36.3</y:NodeLabel>
          <y:Shape type="diamond"/>
        </y:ShapeNode>
      </data>
    </node>
    <node id="n38">
      <data key="d6">
        <y:ShapeNode>
          <y:Geometry height="60.0" width="60.0" x="1762.171875" y="1889.0"/>
          <y:Fill color="#CCCCCC" transparent="false"/>
          <y:BorderStyle color="#000000" type="line" width="1.0"/>
          <y:NodeLabel alignment="center" autoSizePolicy="content" fontFamily="Calibri" fontSize="40" fontStyle="plain" hasBackgroundColor="false" hasLineColor="false" height="44.0" modelName="internal" modelPosition="c" textColor="#000000" visible="true" width="237.73046875" x="-88.865234375" y="8.0">ERRFI1/PARK7</y:NodeLabel>
          <y:Shape type="diamond"/>
        </y:ShapeNode>
      </data>
    </node>
    <node id="n39">
      <data key="d6">
        <y:ShapeNode>
          <y:Geometry height="65.0" width="65.0" x="1843.671875" y="1727.5"/>
          <y:Fill color="#CCCCCC" transparent="false"/>
          <y:BorderStyle color="#000000" type="line" width="1.0"/>
          <y:NodeLabel alignment="center" autoSizePolicy="content" fontFamily="Calibri" fontSize="40" fontStyle="plain" hasBackgroundColor="false" hasLineColor="false" height="44.0" modelName="internal" modelPosition="c" textColor="#000000" visible="true" width="179.3515625" x="-57.17578125" y="10.5">HORMAD2</y:NodeLabel>
          <y:Shape type="diamond"/>
        </y:ShapeNode>
      </data>
    </node>
    <node id="n40">
      <data key="d6">
        <y:ImageNode>
          <y:Geometry height="55.0" width="55.0" x="3668.15559761598" y="3037.825773195876"/>
          <y:Fill color="#CCCCFF" transparent="false"/>
          <y:BorderStyle color="#000000" type="line" width="1.0"/>
          <y:NodeLabel alignment="center" autoSizePolicy="content" fontFamily="Calibri" fontSize="40" fontStyle="plain" hasBackgroundColor="false" hasLineColor="false" height="44.0" modelName="internal" modelPosition="c" textColor="#000000" visible="true" width="348.1015625" x="-146.55078125" y="5.5">ATRIAL FIBRILLATION</y:NodeLabel>
          <y:Image refid="8"/>
        </y:ImageNode>
      </data>
    </node>
    <node id="n41">
      <data key="d6">
        <y:ImageNode>
          <y:Geometry height="55.0" width="55.0" x="501.671875" y="458.5"/>
          <y:Fill color="#CCCCFF" transparent="false"/>
          <y:BorderStyle color="#000000" type="line" width="1.0"/>
          <y:NodeLabel alignment="center" autoSizePolicy="content" fontFamily="Calibri" fontSize="40" fontStyle="plain" hasBackgroundColor="false" hasLineColor="false" height="44.0" modelName="internal" modelPosition="c" textColor="#000000" visible="true" width="363.4140625" x="-154.20703125" y="5.5">ARTHRITIS, PSORIATIC</y:NodeLabel>
          <y:Image refid="9"/>
        </y:ImageNode>
      </data>
    </node>
    <node id="n42">
      <data key="d6">
        <y:ShapeNode>
          <y:Geometry height="60.0" width="60.0" x="1333.171875" y="969.0"/>
          <y:Fill color="#CCCCCC" transparent="false"/>
          <y:BorderStyle color="#000000" type="line" width="1.0"/>
          <y:NodeLabel alignment="center" autoSizePolicy="content" fontFamily="Calibri" fontSize="40" fontStyle="plain" hasBackgroundColor="false" hasLineColor="false" height="44.0" modelName="internal" modelPosition="c" textColor="#000000" visible="true" width="116.20703125" x="-28.103515625" y="8.0">2q11.2</y:NodeLabel>
          <y:Shape type="diamond"/>
        </y:ShapeNode>
      </data>
    </node>
    <node id="n43">
      <data key="d6">
        <y:ImageNode>
          <y:Geometry height="70.0" width="70.0" x="4819.171875" y="1987.0"/>
          <y:Fill color="#CCCCFF" transparent="false"/>
          <y:BorderStyle color="#000000" type="line" width="1.0"/>
          <y:NodeLabel alignment="center" autoSizePolicy="content" fontFamily="Calibri" fontSize="40" fontStyle="plain" hasBackgroundColor="false" hasLineColor="false" height="44.0" modelName="internal" modelPosition="c" textColor="#000000" visible="true" width="309.99609375" x="-119.998046875" y="13.0">LUNG NEOPLASMS</y:NodeLabel>
          <y:Image refid="10"/>
        </y:ImageNode>
      </data>
    </node>
    <node id="n44">
      <data key="d6">
        <y:ShapeNode>
          <y:Geometry height="60.0" width="60.0" x="1057.171875" y="1252.0"/>
          <y:Fill color="#CCCCCC" transparent="false"/>
          <y:BorderStyle color="#000000" type="line" width="1.0"/>
          <y:NodeLabel alignment="center" autoSizePolicy="content" fontFamily="Calibri" fontSize="40" fontStyle="plain" hasBackgroundColor="false" hasLineColor="false" height="44.0" modelName="internal" modelPosition="c" textColor="#000000" visible="true" width="103.86328125" x="-21.931640625" y="8.0">SP140</y:NodeLabel>
          <y:Shape type="diamond"/>
        </y:ShapeNode>
      </data>
    </node>
    <node id="n45">
      <data key="d6">
        <y:ShapeNode>
          <y:Geometry height="65.0" width="65.0" x="3140.671875" y="1932.5"/>
          <y:Fill color="#CA5B34" transparent="false"/>
          <y:BorderStyle color="#000000" type="line" width="1.0"/>
          <y:NodeLabel alignment="center" autoSizePolicy="content" fontFamily="Calibri" fontSize="40" fontStyle="plain" hasBackgroundColor="false" hasLineColor="false" height="44.0" modelName="internal" modelPosition="c" textColor="#000000" visible="true" width="255.93359375" x="-95.466796875" y="10.5">HYPERTENSION</y:NodeLabel>
          <y:Shape type="ellipse"/>
        </y:ShapeNode>
      </data>
    </node>
    <node id="n46">
      <data key="d6">
        <y:ShapeNode>
          <y:Geometry height="60.0" width="60.0" x="1370.171875" y="1995.0"/>
          <y:Fill color="#CCCCCC" transparent="false"/>
          <y:BorderStyle color="#000000" type="line" width="1.0"/>
          <y:NodeLabel alignment="center" autoSizePolicy="content" fontFamily="Calibri" fontSize="40" fontStyle="plain" hasBackgroundColor="false" hasLineColor="false" height="44.0" modelName="internal" modelPosition="c" textColor="#000000" visible="true" width="104.78125" x="-22.390625" y="8.0">STAT3</y:NodeLabel>
          <y:Shape type="diamond"/>
        </y:ShapeNode>
      </data>
    </node>
    <node id="n47">
      <data key="d6">
        <y:ShapeNode>
          <y:Geometry height="60.0" width="60.0" x="748.171875" y="1164.0"/>
          <y:Fill color="#CCCCCC" transparent="false"/>
          <y:BorderStyle color="#000000" type="line" width="1.0"/>
          <y:NodeLabel alignment="center" autoSizePolicy="content" fontFamily="Calibri" fontSize="40" fontStyle="plain" hasBackgroundColor="false" hasLineColor="false" height="44.0" modelName="internal" modelPosition="c" textColor="#000000" visible="true" width="71.44140625" x="-5.720703125" y="8.0">IL13</y:NodeLabel>
          <y:Shape type="diamond"/>
        </y:ShapeNode>
      </data>
    </node>
    <node id="n48">
      <data key="d6">
        <y:ShapeNode>
          <y:Geometry height="70.0" width="70.0" x="4142.171875" y="776.0"/>
          <y:Fill color="#CA5B34" transparent="false"/>
          <y:BorderStyle color="#000000" type="line" width="1.0"/>
          <y:NodeLabel alignment="center" autoSizePolicy="content" fontFamily="Calibri" fontSize="40" fontStyle="plain" hasBackgroundColor="false" hasLineColor="false" height="44.0" modelName="internal" modelPosition="c" textColor="#000000" visible="true" width="467.02734375" x="-198.513671875" y="13.0">CORONARY ARTERY DISEASE</y:NodeLabel>
          <y:Shape type="ellipse"/>
        </y:ShapeNode>
      </data>
    </node>
    <node id="n49">
      <data key="d6">
        <y:ImageNode>
          <y:Geometry height="55.0" width="55.0" x="3317.671875" y="345.5"/>
          <y:Fill color="#CCCCFF" transparent="false"/>
          <y:BorderStyle color="#000000" type="line" width="1.0"/>
          <y:NodeLabel alignment="center" autoSizePolicy="content" fontFamily="Calibri" fontSize="40" fontStyle="plain" hasBackgroundColor="false" hasLineColor="false" height="44.0" modelName="internal" modelPosition="c" textColor="#000000" visible="true" width="139.21484375" x="-42.107421875" y="5.5">OBESITY</y:NodeLabel>
          <y:Image refid="11"/>
        </y:ImageNode>
      </data>
    </node>
    <node id="n50">
      <data key="d6">
        <y:ImageNode>
          <y:Geometry height="60.0" width="60.0" x="2690.171875" y="2532.0"/>
          <y:Fill color="#CCCCFF" transparent="false"/>
          <y:BorderStyle color="#000000" type="line" width="1.0"/>
          <y:NodeLabel alignment="center" autoSizePolicy="content" fontFamily="Calibri" fontSize="40" fontStyle="plain" hasBackgroundColor="false" hasLineColor="false" height="44.0" modelName="internal" modelPosition="c" textColor="#000000" visible="true" width="397.2421875" x="-168.62109375" y="8.0">PROSTATIC NEOPLASMS</y:NodeLabel>
          <y:Image refid="12"/>
        </y:ImageNode>
      </data>
    </node>
    <node id="n51">
      <data key="d6">
        <y:ShapeNode>
          <y:Geometry height="60.0" width="60.0" x="3687.171875" y="1211.0"/>
          <y:Fill color="#CCCCCC" transparent="false"/>
          <y:BorderStyle color="#000000" type="line" width="1.0"/>
          <y:NodeLabel alignment="center" autoSizePolicy="content" fontFamily="Calibri" fontSize="40" fontStyle="plain" hasBackgroundColor="false" hasLineColor="false" height="44.0" modelName="internal" modelPosition="c" textColor="#000000" visible="true" width="281.48046875" x="-110.740234375" y="8.0">RTEL1/TNFRSF6B</y:NodeLabel>
          <y:Shape type="diamond"/>
        </y:ShapeNode>
      </data>
    </node>
    <node id="n52">
      <data key="d6">
        <y:ShapeNode>
          <y:Geometry height="75.0" width="75.0" x="1172.671875" y="1829.5"/>
          <y:Fill color="#CCCCCC" transparent="false"/>
          <y:BorderStyle color="#000000" type="line" width="1.0"/>
          <y:NodeLabel alignment="center" autoSizePolicy="content" fontFamily="Calibri" fontSize="40" fontStyle="plain" hasBackgroundColor="false" hasLineColor="false" height="44.0" modelName="internal" modelPosition="c" textColor="#000000" visible="true" width="504.01953125" x="-214.509765625" y="15.5">GSDML/IKZF3/ORMDL3/ZPBP2</y:NodeLabel>
          <y:Shape type="diamond"/>
        </y:ShapeNode>
      </data>
    </node>
    <node id="n53">
      <data key="d6">
        <y:ShapeNode>
          <y:Geometry height="60.0" width="60.0" x="3803.65559761598" y="2908.325773195876"/>
          <y:Fill color="#CCCCCC" transparent="false"/>
          <y:BorderStyle color="#000000" type="line" width="1.0"/>
          <y:NodeLabel alignment="center" autoSizePolicy="content" fontFamily="Calibri" fontSize="40" fontStyle="plain" hasBackgroundColor="false" hasLineColor="false" height="44.0" modelName="internal" modelPosition="c" textColor="#000000" visible="true" width="85.8359375" x="-12.91796875" y="8.0">4q25</y:NodeLabel>
          <y:Shape type="diamond"/>
        </y:ShapeNode>
      </data>
    </node>
    <node id="n54">
      <data key="d6">
        <y:ShapeNode>
          <y:Geometry height="55.0" width="55.0" x="4116.671875" y="1872.5"/>
          <y:Fill color="#ED1C24" transparent="false"/>
          <y:BorderStyle color="#000000" type="line" width="1.0"/>
          <y:NodeLabel alignment="center" autoSizePolicy="content" fontFamily="Calibri" fontSize="40" fontStyle="plain" hasBackgroundColor="false" hasLineColor="false" height="44.0" modelName="internal" modelPosition="c" textColor="#000000" visible="true" width="339.5859375" x="-142.29296875" y="5.5">PARKINSON DISEASE</y:NodeLabel>
          <y:Shape type="ellipse"/>
        </y:ShapeNode>
      </data>
    </node>
    <node id="n55">
      <data key="d6">
        <y:ImageNode>
          <y:Geometry height="120.0" width="120.0" x="1886.171875" y="2151.0"/>
          <y:Fill color="#CCCCFF" transparent="false"/>
          <y:BorderStyle color="#000000" type="line" width="1.0"/>
          <y:NodeLabel alignment="center" autoSizePolicy="content" fontFamily="Calibri" fontSize="40" fontStyle="plain" hasBackgroundColor="false" hasLineColor="false" height="44.0" modelName="internal" modelPosition="c" textColor="#000000" visible="true" width="258.921875" x="-69.4609375" y="38.0">CELIAC DISEASE</y:NodeLabel>
          <y:Image refid="13"/>
        </y:ImageNode>
      </data>
    </node>
    <node id="n56">
      <data key="d6">
        <y:ShapeNode>
          <y:Geometry height="60.0" width="60.0" x="2035.171875" y="1609.0"/>
          <y:Fill color="#CCCCCC" transparent="false"/>
          <y:BorderStyle color="#000000" type="line" width="1.0"/>
          <y:NodeLabel alignment="center" autoSizePolicy="content" fontFamily="Calibri" fontSize="40" fontStyle="plain" hasBackgroundColor="false" hasLineColor="false" height="44.0" modelName="internal" modelPosition="c" textColor="#000000" visible="true" width="136.48046875" x="-38.240234375" y="8.0">21q22.3</y:NodeLabel>
          <y:Shape type="diamond"/>
        </y:ShapeNode>
      </data>
    </node>
    <node id="n57">
      <data key="d6">
        <y:ImageNode>
          <y:Geometry height="55.0" width="55.0" x="3916.15559761598" y="2837.825773195876"/>
          <y:Fill color="#CCCCFF" transparent="false"/>
          <y:BorderStyle color="#000000" type="line" width="1.0"/>
          <y:NodeLabel alignment="center" autoSizePolicy="content" fontFamily="Calibri" fontSize="40" fontStyle="plain" hasBackgroundColor="false" hasLineColor="false" height="44.0" modelName="internal" modelPosition="c" textColor="#000000" visible="true" width="130.38671875" x="-37.693359375" y="5.5">STROKE</y:NodeLabel>
          <y:Image refid="14"/>
        </y:ImageNode>
      </data>
    </node>
    <node id="n58">
      <data key="d6">
        <y:ShapeNode>
          <y:Geometry height="60.0" width="60.0" x="2887.171875" y="786.0"/>
          <y:Fill color="#B48920" transparent="false"/>
          <y:BorderStyle color="#000000" type="line" width="1.0"/>
          <y:NodeLabel alignment="center" autoSizePolicy="content" fontFamily="Calibri" fontSize="40" fontStyle="plain" hasBackgroundColor="false" hasLineColor="false" height="44.0" modelName="internal" modelPosition="c" textColor="#000000" visible="true" width="407.37890625" x="-173.689453125" y="8.0">HYPERTRIGLYCERIDEMIA</y:NodeLabel>
          <y:Shape type="ellipse"/>
        </y:ShapeNode>
      </data>
    </node>
    <node id="n59">
      <data key="d6">
        <y:ShapeNode>
          <y:Geometry height="60.0" width="60.0" x="852.171875" y="2431.0"/>
          <y:Fill color="#CCCCCC" transparent="false"/>
          <y:BorderStyle color="#000000" type="line" width="1.0"/>
          <y:NodeLabel alignment="center" autoSizePolicy="content" fontFamily="Calibri" fontSize="40" fontStyle="plain" hasBackgroundColor="false" hasLineColor="false" height="44.0" modelName="internal" modelPosition="c" textColor="#000000" visible="true" width="90.484375" x="-15.2421875" y="8.0">CD40</y:NodeLabel>
          <y:Shape type="diamond"/>
        </y:ShapeNode>
      </data>
    </node>
    <node id="n60">
      <data key="d6">
        <y:ShapeNode>
          <y:Geometry height="65.0" width="65.0" x="5423.671875" y="2060.5"/>
          <y:Fill color="#CCCCCC" transparent="false"/>
          <y:BorderStyle color="#000000" type="line" width="1.0"/>
          <y:NodeLabel alignment="center" autoSizePolicy="content" fontFamily="Calibri" fontSize="40" fontStyle="plain" hasBackgroundColor="false" hasLineColor="false" height="44.0" modelName="internal" modelPosition="c" textColor="#000000" visible="true" width="448.16015625" x="-191.580078125" y="10.5">AGPHD1/CHRNA3/CHRNA5</y:NodeLabel>
          <y:Shape type="diamond"/>
        </y:ShapeNode>
      </data>
    </node>
    <node id="n61">
      <data key="d6">
        <y:ImageNode>
          <y:Geometry height="75.0" width="75.0" x="974.671875" y="2240.5"/>
          <y:Fill color="#CCCCFF" transparent="false"/>
          <y:BorderStyle color="#000000" type="line" width="1.0"/>
          <y:NodeLabel alignment="center" autoSizePolicy="content" fontFamily="Calibri" fontSize="40" fontStyle="plain" hasBackgroundColor="false" hasLineColor="false" height="44.0" modelName="internal" modelPosition="c" textColor="#000000" visible="true" width="347.3984375" x="-136.19921875" y="15.5">MULTIPLE SCLEROSIS</y:NodeLabel>
          <y:Image refid="15"/>
        </y:ImageNode>
      </data>
    </node>
    <node id="n62">
      <data key="d6">
        <y:ShapeNode>
          <y:Geometry height="60.0" width="60.0" x="2273.171875" y="1680.0"/>
          <y:Fill color="#CCCCCC" transparent="false"/>
          <y:BorderStyle color="#000000" type="line" width="1.0"/>
          <y:NodeLabel alignment="center" autoSizePolicy="content" fontFamily="Calibri" fontSize="40" fontStyle="plain" hasBackgroundColor="false" hasLineColor="false" height="44.0" modelName="internal" modelPosition="c" textColor="#000000" visible="true" width="484.48828125" x="-212.244140625" y="8.0">LOC100289671/UBE2L3/YDJC</y:NodeLabel>
          <y:Shape type="diamond"/>
        </y:ShapeNode>
      </data>
    </node>
    <node id="n63">
      <data key="d6">
        <y:ShapeNode>
          <y:Geometry height="150.0" width="150.0" x="1443.171875" y="1545.0"/>
          <y:Fill color="#F7994E" transparent="false"/>
          <y:BorderStyle color="#000000" type="line" width="1.0"/>
          <y:NodeLabel alignment="center" autoSizePolicy="content" fontFamily="Calibri" fontSize="40" fontStyle="plain" hasBackgroundColor="false" hasLineColor="false" height="44.0" modelName="internal" modelPosition="c" textColor="#000000" visible="true" width="345.6796875" x="-97.83984375" y="53.0">COLITIS, ULCERATIVE</y:NodeLabel>
          <y:Shape type="ellipse"/>
        </y:ShapeNode>
      </data>
    </node>
    <node id="n64">
      <data key="d6">
        <y:ImageNode>
          <y:Geometry height="55.0" width="55.0" x="2920.671875" y="3257.5"/>
          <y:Fill color="#CCCCFF" transparent="false"/>
          <y:BorderStyle color="#000000" type="line" width="1.0"/>
          <y:NodeLabel alignment="center" autoSizePolicy="content" fontFamily="Calibri" fontSize="40" fontStyle="plain" hasBackgroundColor="false" hasLineColor="false" height="44.0" modelName="internal" modelPosition="c" textColor="#000000" visible="true" width="457.88671875" x="-201.443359375" y="5.5">ENDOMETRIAL NEOPLASMS</y:NodeLabel>
          <y:Image refid="16"/>
        </y:ImageNode>
      </data>
    </node>
    <node id="n65">
      <data key="d6">
        <y:ShapeNode>
          <y:Geometry height="60.0" width="60.0" x="3467.171875" y="2674.0"/>
          <y:Fill color="#CCCCCC" transparent="false"/>
          <y:BorderStyle color="#000000" type="line" width="1.0"/>
          <y:NodeLabel alignment="center" autoSizePolicy="content" fontFamily="Calibri" fontSize="40" fontStyle="plain" hasBackgroundColor="false" hasLineColor="false" height="44.0" modelName="internal" modelPosition="c" textColor="#000000" visible="true" width="1622.984375" x="-781.4921875" y="8.0">APOM/ATF6B/C6orf26/C6orf48/CFB/CLIC1/CREBL1/CSNK2B/LY6G5B/MSH5/SNORD52/STK19/TNXB</y:NodeLabel>
          <y:Shape type="diamond"/>
        </y:ShapeNode>
      </data>
    </node>
    <node id="n66">
      <data key="d6">
        <y:ShapeNode>
          <y:Geometry height="60.0" width="60.0" x="1874.171875" y="2006.0"/>
          <y:Fill color="#CCCCCC" transparent="false"/>
          <y:BorderStyle color="#000000" type="line" width="1.0"/>
          <y:NodeLabel alignment="center" autoSizePolicy="content" fontFamily="Calibri" fontSize="40" fontStyle="plain" hasBackgroundColor="false" hasLineColor="false" height="44.0" modelName="internal" modelPosition="c" textColor="#000000" visible="true" width="274.1171875" x="-107.05859375" y="8.0">CCDC139/PUS10</y:NodeLabel>
          <y:Shape type="diamond"/>
        </y:ShapeNode>
      </data>
    </node>
    <node id="n67">
      <data key="d6">
        <y:ShapeNode>
          <y:Geometry height="60.0" width="60.0" x="5175.171875" y="2284.0"/>
          <y:Fill color="#CCCCCC" transparent="false"/>
          <y:BorderStyle color="#000000" type="line" width="1.0"/>
          <y:NodeLabel alignment="center" autoSizePolicy="content" fontFamily="Calibri" fontSize="40" fontStyle="plain" hasBackgroundColor="false" hasLineColor="false" height="44.0" modelName="internal" modelPosition="c" textColor="#000000" visible="true" width="153.58984375" x="-46.794921875" y="8.0">CLPTM1L</y:NodeLabel>
          <y:Shape type="diamond"/>
        </y:ShapeNode>
      </data>
    </node>
    <node id="n68">
      <data key="d6">
        <y:ShapeNode>
          <y:Geometry height="60.0" width="60.0" x="1613.171875" y="2318.0"/>
          <y:Fill color="#CCCCCC" transparent="false"/>
          <y:BorderStyle color="#000000" type="line" width="1.0"/>
          <y:NodeLabel alignment="center" autoSizePolicy="content" fontFamily="Calibri" fontSize="40" fontStyle="plain" hasBackgroundColor="false" hasLineColor="false" height="44.0" modelName="internal" modelPosition="c" textColor="#000000" visible="true" width="129.01953125" x="-34.509765625" y="8.0">MMEL1</y:NodeLabel>
          <y:Shape type="diamond"/>
        </y:ShapeNode>
      </data>
    </node>
    <node id="n69">
      <data key="d6">
        <y:ShapeNode>
          <y:Geometry height="60.0" width="60.0" x="911.171875" y="1526.0"/>
          <y:Fill color="#CCCCCC" transparent="false"/>
          <y:BorderStyle color="#000000" type="line" width="1.0"/>
          <y:NodeLabel alignment="center" autoSizePolicy="content" fontFamily="Calibri" fontSize="40" fontStyle="plain" hasBackgroundColor="false" hasLineColor="false" height="44.0" modelName="internal" modelPosition="c" textColor="#000000" visible="true" width="506.98828125" x="-223.494140625" y="8.0">ATP2A1/ATXN2L/SH2B1/TUFM</y:NodeLabel>
          <y:Shape type="diamond"/>
        </y:ShapeNode>
      </data>
    </node>
    <node id="n70">
      <data key="d6">
        <y:ShapeNode>
          <y:Geometry height="60.0" width="60.0" x="711.171875" y="713.0"/>
          <y:Fill color="#CCCCCC" transparent="false"/>
          <y:BorderStyle color="#000000" type="line" width="1.0"/>
          <y:NodeLabel alignment="center" autoSizePolicy="content" fontFamily="Calibri" fontSize="40" fontStyle="plain" hasBackgroundColor="false" hasLineColor="false" height="44.0" modelName="internal" modelPosition="c" textColor="#000000" visible="true" width="158.0234375" x="-49.01171875" y="8.0">TRAF3IP2</y:NodeLabel>
          <y:Shape type="diamond"/>
        </y:ShapeNode>
      </data>
    </node>
    <node id="n71">
      <data key="d6">
        <y:ShapeNode>
          <y:Geometry height="70.0" width="70.0" x="3863.171875" y="1467.0"/>
          <y:Fill color="#CCCCCC" transparent="false"/>
          <y:BorderStyle color="#000000" type="line" width="1.0"/>
          <y:NodeLabel alignment="center" autoSizePolicy="content" fontFamily="Calibri" fontSize="40" fontStyle="plain" hasBackgroundColor="false" hasLineColor="false" height="44.0" modelName="internal" modelPosition="c" textColor="#000000" visible="true" width="711.03125" x="-320.515625" y="13.0">AS3MT/C10orf32/CNNM2/CYP17A1/NT5C2</y:NodeLabel>
          <y:Shape type="diamond"/>
        </y:ShapeNode>
      </data>
    </node>
    <node id="n72">
      <data key="d6">
        <y:ShapeNode>
          <y:Geometry height="60.0" width="60.0" x="3519.171875" y="600.0"/>
          <y:Fill color="#CCCCCC" transparent="false"/>
          <y:BorderStyle color="#000000" type="line" width="1.0"/>
          <y:NodeLabel alignment="center" autoSizePolicy="content" fontFamily="Calibri" fontSize="40" fontStyle="plain" hasBackgroundColor="false" hasLineColor="false" height="44.0" modelName="internal" modelPosition="c" textColor="#000000" visible="true" width="136.48046875" x="-38.240234375" y="8.0">11q23.3</y:NodeLabel>
          <y:Shape type="diamond"/>
        </y:ShapeNode>
      </data>
    </node>
    <node id="n73">
      <data key="d6">
        <y:ShapeNode>
          <y:Geometry height="60.0" width="60.0" x="1930.171875" y="1254.0"/>
          <y:Fill color="#CCCCCC" transparent="false"/>
          <y:BorderStyle color="#000000" type="line" width="1.0"/>
          <y:NodeLabel alignment="center" autoSizePolicy="content" fontFamily="Calibri" fontSize="40" fontStyle="plain" hasBackgroundColor="false" hasLineColor="false" height="44.0" modelName="internal" modelPosition="c" textColor="#000000" visible="true" width="136.48046875" x="-38.240234375" y="8.0">21q21.1</y:NodeLabel>
          <y:Shape type="diamond"/>
        </y:ShapeNode>
      </data>
    </node>
    <node id="n74">
      <data key="d6">
        <y:ImageNode>
          <y:Geometry height="60.0" width="60.0" x="278.171875" y="2445.0"/>
          <y:Fill color="#CCCCFF" transparent="false"/>
          <y:BorderStyle color="#000000" type="line" width="1.0"/>
          <y:NodeLabel alignment="center" autoSizePolicy="content" fontFamily="Calibri" fontSize="40" fontStyle="plain" hasBackgroundColor="false" hasLineColor="false" height="44.0" modelName="internal" modelPosition="c" textColor="#000000" visible="true" width="600.97265625" x="-270.486328125" y="8.0">LYMPHOMA, LARGE B-CELL, DIFFUSE</y:NodeLabel>
          <y:Image refid="17"/>
        </y:ImageNode>
      </data>
    </node>
    <node id="n75">
      <data key="d6">
        <y:ShapeNode>
          <y:Geometry height="65.0" width="65.0" x="3892.671875" y="938.5"/>
          <y:Fill color="#CCCCCC" transparent="false"/>
          <y:BorderStyle color="#000000" type="line" width="1.0"/>
          <y:NodeLabel alignment="center" autoSizePolicy="content" fontFamily="Calibri" fontSize="40" fontStyle="plain" hasBackgroundColor="false" hasLineColor="false" height="44.0" modelName="internal" modelPosition="c" textColor="#000000" visible="true" width="138.5703125" x="-36.78515625" y="10.5">CDKN2B</y:NodeLabel>
          <y:Shape type="diamond"/>
        </y:ShapeNode>
      </data>
    </node>
    <node id="n76">
      <data key="d6">
        <y:ShapeNode>
          <y:Geometry height="60.0" width="60.0" x="1317.171875" y="2898.0"/>
          <y:Fill color="#CCCCCC" transparent="false"/>
          <y:BorderStyle color="#000000" type="line" width="1.0"/>
          <y:NodeLabel alignment="center" autoSizePolicy="content" fontFamily="Calibri" fontSize="40" fontStyle="plain" hasBackgroundColor="false" hasLineColor="false" height="44.0" modelName="internal" modelPosition="c" textColor="#000000" visible="true" width="63.35546875" x="-1.677734375" y="8.0">BLK</y:NodeLabel>
          <y:Shape type="diamond"/>
        </y:ShapeNode>
      </data>
    </node>
    <node id="n77">
      <data key="d6">
        <y:ShapeNode>
          <y:Geometry height="60.0" width="60.0" x="1726.171875" y="2401.0"/>
          <y:Fill color="#CCCCCC" transparent="false"/>
          <y:BorderStyle color="#000000" type="line" width="1.0"/>
          <y:NodeLabel alignment="center" autoSizePolicy="content" fontFamily="Calibri" fontSize="40" fontStyle="plain" hasBackgroundColor="false" hasLineColor="false" height="44.0" modelName="internal" modelPosition="c" textColor="#000000" visible="true" width="162.2421875" x="-51.12109375" y="8.0">KIAA1109</y:NodeLabel>
          <y:Shape type="diamond"/>
        </y:ShapeNode>
      </data>
    </node>
    <node id="n78">
      <data key="d6">
        <y:ShapeNode>
          <y:Geometry height="55.0" width="55.0" x="4766.671875" y="767.5"/>
          <y:Fill color="#CA5B34" transparent="false"/>
          <y:BorderStyle color="#000000" type="line" width="1.0"/>
          <y:NodeLabel alignment="center" autoSizePolicy="content" fontFamily="Calibri" fontSize="40" fontStyle="plain" hasBackgroundColor="false" hasLineColor="false" height="44.0" modelName="internal" modelPosition="c" textColor="#000000" visible="true" width="548.31640625" x="-246.658203125" y="5.5">AORTIC ANEURYSM, ABDOMINAL</y:NodeLabel>
          <y:Shape type="ellipse"/>
        </y:ShapeNode>
      </data>
    </node>
    <node id="n79">
      <data key="d6">
        <y:ShapeNode>
          <y:Geometry height="60.0" width="60.0" x="3287.171875" y="515.0"/>
          <y:Fill color="#CCCCCC" transparent="false"/>
          <y:BorderStyle color="#000000" type="line" width="1.0"/>
          <y:NodeLabel alignment="center" autoSizePolicy="content" fontFamily="Calibri" fontSize="40" fontStyle="plain" hasBackgroundColor="false" hasLineColor="false" height="44.0" modelName="internal" modelPosition="c" textColor="#000000" visible="true" width="68.35546875" x="-4.177734375" y="8.0">FTO</y:NodeLabel>
          <y:Shape type="diamond"/>
        </y:ShapeNode>
      </data>
    </node>
    <node id="n80">
      <data key="d6">
        <y:ImageNode>
          <y:Geometry height="55.0" width="55.0" x="4319.671875" y="1672.5"/>
          <y:Fill color="#CCCCFF" transparent="false"/>
          <y:BorderStyle color="#000000" type="line" width="1.0"/>
          <y:NodeLabel alignment="center" autoSizePolicy="content" fontFamily="Calibri" fontSize="40" fontStyle="plain" hasBackgroundColor="false" hasLineColor="false" height="44.0" modelName="internal" modelPosition="c" textColor="#000000" visible="true" width="443.296875" x="-194.1484375" y="5.5">INTRACRANIAL ANEURYSM</y:NodeLabel>
          <y:Image refid="18"/>
        </y:ImageNode>
      </data>
    </node>
    <node id="n81">
      <data key="d6">
        <y:ShapeNode>
          <y:Geometry height="60.0" width="60.0" x="4371.214130960052" y="2908.325773195876"/>
          <y:Fill color="#CCCCCC" transparent="false"/>
          <y:BorderStyle color="#000000" type="line" width="1.0"/>
          <y:NodeLabel alignment="center" autoSizePolicy="content" fontFamily="Calibri" fontSize="40" fontStyle="plain" hasBackgroundColor="false" hasLineColor="false" height="44.0" modelName="internal" modelPosition="c" textColor="#000000" visible="true" width="228.78515625" x="-84.392578125" y="8.0">NOC3L/PLCE1</y:NodeLabel>
          <y:Shape type="diamond"/>
        </y:ShapeNode>
      </data>
    </node>
    <node id="n82">
      <data key="d6">
        <y:ShapeNode>
          <y:Geometry height="60.0" width="60.0" x="636.171875" y="1648.0"/>
          <y:Fill color="#CCCCCC" transparent="false"/>
          <y:BorderStyle color="#000000" type="line" width="1.0"/>
          <y:NodeLabel alignment="center" autoSizePolicy="content" fontFamily="Calibri" fontSize="40" fontStyle="plain" hasBackgroundColor="false" hasLineColor="false" height="44.0" modelName="internal" modelPosition="c" textColor="#000000" visible="true" width="174.68359375" x="-57.341796875" y="8.0">HLA-DQB1</y:NodeLabel>
          <y:Shape type="diamond"/>
        </y:ShapeNode>
      </data>
    </node>
    <node id="n83">
      <data key="d6">
        <y:ShapeNode>
          <y:Geometry height="60.0" width="60.0" x="3938.171875" y="474.0"/>
          <y:Fill color="#CCCCCC" transparent="false"/>
          <y:BorderStyle color="#000000" type="line" width="1.0"/>
          <y:NodeLabel alignment="center" autoSizePolicy="content" fontFamily="Calibri" fontSize="40" fontStyle="plain" hasBackgroundColor="false" hasLineColor="false" height="44.0" modelName="internal" modelPosition="c" textColor="#000000" visible="true" width="101.44140625" x="-20.720703125" y="8.0">MRAS</y:NodeLabel>
          <y:Shape type="diamond"/>
        </y:ShapeNode>
      </data>
    </node>
    <node id="n84">
      <data key="d6">
        <y:ImageNode>
          <y:Geometry height="60.0" width="60.0" x="5531.171875" y="2571.0"/>
          <y:Fill color="#CCCCFF" transparent="false"/>
          <y:BorderStyle color="#000000" type="line" width="1.0"/>
          <y:NodeLabel alignment="center" autoSizePolicy="content" fontFamily="Calibri" fontSize="40" fontStyle="plain" hasBackgroundColor="false" hasLineColor="false" height="44.0" modelName="internal" modelPosition="c" textColor="#000000" visible="true" width="422.7109375" x="-181.35546875" y="8.0">PANCREATIC NEOPLASMS</y:NodeLabel>
          <y:Image refid="19"/>
        </y:ImageNode>
      </data>
    </node>
    <node id="n85">
      <data key="d6">
        <y:ShapeNode>
          <y:Geometry height="60.0" width="60.0" x="4629.171875" y="455.0"/>
          <y:Fill color="#CCCCCC" transparent="false"/>
          <y:BorderStyle color="#000000" type="line" width="1.0"/>
          <y:NodeLabel alignment="center" autoSizePolicy="content" fontFamily="Calibri" fontSize="40" fontStyle="plain" hasBackgroundColor="false" hasLineColor="false" height="44.0" modelName="internal" modelPosition="c" textColor="#000000" visible="true" width="156.75390625" x="-48.376953125" y="8.0">21q22.11</y:NodeLabel>
          <y:Shape type="diamond"/>
        </y:ShapeNode>
      </data>
    </node>
    <node id="n86">
      <data key="d6">
        <y:ShapeNode>
          <y:Geometry height="70.0" width="70.0" x="1335.171875" y="2589.0"/>
          <y:Fill color="#F7994E" transparent="false"/>
          <y:BorderStyle color="#000000" type="line" width="1.0"/>
          <y:NodeLabel alignment="center" autoSizePolicy="content" fontFamily="Calibri" fontSize="40" fontStyle="plain" hasBackgroundColor="false" hasLineColor="false" height="44.0" modelName="internal" modelPosition="c" textColor="#000000" visible="true" width="419.078125" x="-174.5390625" y="13.0">LIVER CIRRHOSIS, BILIARY</y:NodeLabel>
          <y:Shape type="ellipse"/>
        </y:ShapeNode>
      </data>
    </node>
    <node id="n87">
      <data key="d6">
        <y:ShapeNode>
          <y:Geometry height="60.0" width="60.0" x="1253.171875" y="1040.0"/>
          <y:Fill color="#CCCCCC" transparent="false"/>
          <y:BorderStyle color="#000000" type="line" width="1.0"/>
          <y:NodeLabel alignment="center" autoSizePolicy="content" fontFamily="Calibri" fontSize="40" fontStyle="plain" hasBackgroundColor="false" hasLineColor="false" height="44.0" modelName="internal" modelPosition="c" textColor="#000000" visible="true" width="84.0390625" x="-12.01953125" y="8.0">TYK2</y:NodeLabel>
          <y:Shape type="diamond"/>
        </y:ShapeNode>
      </data>
    </node>
    <node id="n88">
      <data key="d6">
        <y:ShapeNode>
          <y:Geometry height="70.0" width="70.0" x="2347.171875" y="2018.0"/>
          <y:Fill color="#CCCCCC" transparent="false"/>
          <y:BorderStyle color="#000000" type="line" width="1.0"/>
          <y:NodeLabel alignment="center" autoSizePolicy="content" fontFamily="Calibri" fontSize="40" fontStyle="plain" hasBackgroundColor="false" hasLineColor="false" height="44.0" modelName="internal" modelPosition="c" textColor="#000000" visible="true" width="136.48046875" x="-33.240234375" y="13.0">8q24.21</y:NodeLabel>
          <y:Shape type="diamond"/>
        </y:ShapeNode>
      </data>
    </node>
    <node id="n89">
      <data key="d6">
        <y:ShapeNode>
          <y:Geometry height="60.0" width="60.0" x="2457.171875" y="1398.0"/>
          <y:Fill color="#CCCCCC" transparent="false"/>
          <y:BorderStyle color="#000000" type="line" width="1.0"/>
          <y:NodeLabel alignment="center" autoSizePolicy="content" fontFamily="Calibri" fontSize="40" fontStyle="plain" hasBackgroundColor="false" hasLineColor="false" height="44.0" modelName="internal" modelPosition="c" textColor="#000000" visible="true" width="136.48046875" x="-38.240234375" y="8.0">11q13.5</y:NodeLabel>
          <y:Shape type="diamond"/>
        </y:ShapeNode>
      </data>
    </node>
    <node id="n90">
      <data key="d6">
        <y:ImageNode>
          <y:Geometry height="60.0" width="60.0" x="2180.171875" y="2282.0"/>
          <y:Fill color="#CCCCFF" transparent="false"/>
          <y:BorderStyle color="#000000" type="line" width="1.0"/>
          <y:NodeLabel alignment="center" autoSizePolicy="content" fontFamily="Calibri" fontSize="40" fontStyle="plain" hasBackgroundColor="false" hasLineColor="false" height="44.0" modelName="internal" modelPosition="c" textColor="#000000" visible="true" width="657.5546875" x="-298.77734375" y="8.0">GLOMERULONEPHRITIS, MEMBRANOUS</y:NodeLabel>
          <y:Image refid="20"/>
        </y:ImageNode>
      </data>
    </node>
    <node id="n91">
      <data key="d6">
        <y:ShapeNode>
          <y:Geometry height="60.0" width="60.0" x="4634.214130960052" y="3002.325773195876"/>
          <y:Fill color="#CCCCCC" transparent="false"/>
          <y:BorderStyle color="#000000" type="line" width="1.0"/>
          <y:NodeLabel alignment="center" autoSizePolicy="content" fontFamily="Calibri" fontSize="40" fontStyle="plain" hasBackgroundColor="false" hasLineColor="false" height="44.0" modelName="internal" modelPosition="c" textColor="#000000" visible="true" width="102.61328125" x="-21.306640625" y="8.0">PLCE1</y:NodeLabel>
          <y:Shape type="diamond"/>
        </y:ShapeNode>
      </data>
    </node>
    <node id="n92">
      <data key="d6">
        <y:ShapeNode>
          <y:Geometry height="70.0" width="70.0" x="1167.171875" y="2755.0"/>
          <y:Fill color="#CCCCCC" transparent="false"/>
          <y:BorderStyle color="#000000" type="line" width="1.0"/>
          <y:NodeLabel alignment="center" autoSizePolicy="content" fontFamily="Calibri" fontSize="40" fontStyle="plain" hasBackgroundColor="false" hasLineColor="false" height="44.0" modelName="internal" modelPosition="c" textColor="#000000" visible="true" width="116.734375" x="-23.3671875" y="13.0">TNPO3</y:NodeLabel>
          <y:Shape type="diamond"/>
        </y:ShapeNode>
      </data>
    </node>
    <node id="n93">
      <data key="d6">
        <y:ShapeNode>
          <y:Geometry height="55.0" width="55.0" x="5968.671875" y="1928.5"/>
          <y:Fill color="#D6C397" transparent="false"/>
          <y:BorderStyle color="#000000" type="line" width="1.0"/>
          <y:NodeLabel alignment="center" autoSizePolicy="content" fontFamily="Calibri" fontSize="40" fontStyle="plain" hasBackgroundColor="false" hasLineColor="false" height="44.0" modelName="internal" modelPosition="c" textColor="#000000" visible="true" width="767.06640625" x="-356.033203125" y="5.5">PULMONARY DISEASE, CHRONIC OBSTRUCTIVE</y:NodeLabel>
          <y:Shape type="ellipse"/>
        </y:ShapeNode>
      </data>
    </node>
    <node id="n94">
      <data key="d6">
        <y:ShapeNode>
          <y:Geometry height="60.0" width="60.0" x="919.171875" y="2537.0"/>
          <y:Fill color="#CCCCCC" transparent="false"/>
          <y:BorderStyle color="#000000" type="line" width="1.0"/>
          <y:NodeLabel alignment="center" autoSizePolicy="content" fontFamily="Calibri" fontSize="40" fontStyle="plain" hasBackgroundColor="false" hasLineColor="false" height="44.0" modelName="internal" modelPosition="c" textColor="#000000" visible="true" width="116.20703125" x="-28.103515625" y="8.0">2q33.2</y:NodeLabel>
          <y:Shape type="diamond"/>
        </y:ShapeNode>
      </data>
    </node>
    <node id="n95">
      <data key="d6">
        <y:ShapeNode>
          <y:Geometry height="60.0" width="60.0" x="1319.171875" y="1915.0"/>
          <y:Fill color="#CCCCCC" transparent="false"/>
          <y:BorderStyle color="#000000" type="line" width="1.0"/>
          <y:NodeLabel alignment="center" autoSizePolicy="content" fontFamily="Calibri" fontSize="40" fontStyle="plain" hasBackgroundColor="false" hasLineColor="false" height="44.0" modelName="internal" modelPosition="c" textColor="#000000" visible="true" width="96.03125" x="-18.015625" y="8.0">IL2RA</y:NodeLabel>
          <y:Shape type="diamond"/>
        </y:ShapeNode>
      </data>
    </node>
    <node id="n96">
      <data key="d6">
        <y:ShapeNode>
          <y:Geometry height="65.0" width="65.0" x="1084.671875" y="2858.5"/>
          <y:Fill color="#CCCCCC" transparent="false"/>
          <y:BorderStyle color="#000000" type="line" width="1.0"/>
          <y:NodeLabel alignment="center" autoSizePolicy="content" fontFamily="Calibri" fontSize="40" fontStyle="plain" hasBackgroundColor="false" hasLineColor="false" height="44.0" modelName="internal" modelPosition="c" textColor="#000000" visible="true" width="104.78125" x="-19.890625" y="10.5">STAT4</y:NodeLabel>
          <y:Shape type="diamond"/>
        </y:ShapeNode>
      </data>
    </node>
    <node id="n97">
      <data key="d6">
        <y:ShapeNode>
          <y:Geometry height="60.0" width="60.0" x="4023.171875" y="280.0"/>
          <y:Fill color="#CCCCCC" transparent="false"/>
          <y:BorderStyle color="#000000" type="line" width="1.0"/>
          <y:NodeLabel alignment="center" autoSizePolicy="content" fontFamily="Calibri" fontSize="40" fontStyle="plain" hasBackgroundColor="false" hasLineColor="false" height="44.0" modelName="internal" modelPosition="c" textColor="#000000" visible="true" width="155.54296875" x="-47.771484375" y="8.0">PHACTR1</y:NodeLabel>
          <y:Shape type="diamond"/>
        </y:ShapeNode>
      </data>
    </node>
    <node id="n98">
      <data key="d6">
        <y:ShapeNode>
          <y:Geometry height="70.0" width="70.0" x="1683.171875" y="1018.0"/>
          <y:Fill color="#CCCCCC" transparent="false"/>
          <y:BorderStyle color="#000000" type="line" width="1.0"/>
          <y:NodeLabel alignment="center" autoSizePolicy="content" fontFamily="Calibri" fontSize="40" fontStyle="plain" hasBackgroundColor="false" hasLineColor="false" height="44.0" modelName="internal" modelPosition="c" textColor="#000000" visible="true" width="144.99609375" x="-37.498046875" y="13.0">TNFSF15</y:NodeLabel>
          <y:Shape type="diamond"/>
        </y:ShapeNode>
      </data>
    </node>
    <node id="n99">
      <data key="d6">
        <y:ShapeNode>
          <y:Geometry height="95.0" width="95.0" x="782.671875" y="1984.5"/>
          <y:Fill color="#CCCCCC" transparent="false"/>
          <y:BorderStyle color="#000000" type="line" width="1.0"/>
          <y:NodeLabel alignment="center" autoSizePolicy="content" fontFamily="Calibri" fontSize="40" fontStyle="plain" hasBackgroundColor="false" hasLineColor="false" height="44.0" modelName="internal" modelPosition="c" textColor="#000000" visible="true" width="136.48046875" x="-20.740234375" y="25.5">6p21.32</y:NodeLabel>
          <y:Shape type="diamond"/>
        </y:ShapeNode>
      </data>
    </node>
    <node id="n100">
      <data key="d6">
        <y:ImageNode>
          <y:Geometry height="90.0" width="90.0" x="1640.171875" y="2758.0"/>
          <y:Fill color="#CCCCFF" transparent="false"/>
          <y:BorderStyle color="#000000" type="line" width="1.0"/>
          <y:NodeLabel alignment="center" autoSizePolicy="content" fontFamily="Calibri" fontSize="40" fontStyle="plain" hasBackgroundColor="false" hasLineColor="false" height="44.0" modelName="internal" modelPosition="c" textColor="#000000" visible="true" width="590.5625" x="-250.28125" y="23.0">LUPUS ERYTHEMATOSUS, SYSTEMIC</y:NodeLabel>
          <y:Image refid="21"/>
        </y:ImageNode>
      </data>
    </node>
    <node id="n101">
      <data key="d6">
        <y:ShapeNode>
          <y:Geometry height="60.0" width="60.0" x="1719.171875" y="1192.0"/>
          <y:Fill color="#CCCCCC" transparent="false"/>
          <y:BorderStyle color="#000000" type="line" width="1.0"/>
          <y:NodeLabel alignment="center" autoSizePolicy="content" fontFamily="Calibri" fontSize="40" fontStyle="plain" hasBackgroundColor="false" hasLineColor="false" height="44.0" modelName="internal" modelPosition="c" textColor="#000000" visible="true" width="116.20703125" x="-28.103515625" y="8.0">9p24.1</y:NodeLabel>
          <y:Shape type="diamond"/>
        </y:ShapeNode>
      </data>
    </node>
    <node id="n102">
      <data key="d6">
        <y:ShapeNode>
          <y:Geometry height="65.0" width="65.0" x="1333.671875" y="1754.5"/>
          <y:Fill color="#CCCCCC" transparent="false"/>
          <y:BorderStyle color="#000000" type="line" width="1.0"/>
          <y:NodeLabel alignment="center" autoSizePolicy="content" fontFamily="Calibri" fontSize="40" fontStyle="plain" hasBackgroundColor="false" hasLineColor="false" height="44.0" modelName="internal" modelPosition="c" textColor="#000000" visible="true" width="624.52734375" x="-279.763671875" y="10.5">AC138894.3/CCDC101/CLN3/SULT1A1</y:NodeLabel>
          <y:Shape type="diamond"/>
        </y:ShapeNode>
      </data>
    </node>
    <node id="n103">
      <data key="d6">
        <y:ShapeNode>
          <y:Geometry height="60.0" width="60.0" x="1524.171875" y="2989.0"/>
          <y:Fill color="#CCCCCC" transparent="false"/>
          <y:BorderStyle color="#000000" type="line" width="1.0"/>
          <y:NodeLabel alignment="center" autoSizePolicy="content" fontFamily="Calibri" fontSize="40" fontStyle="plain" hasBackgroundColor="false" hasLineColor="false" height="44.0" modelName="internal" modelPosition="c" textColor="#000000" visible="true" width="64.703125" x="-2.3515625" y="8.0">TYR</y:NodeLabel>
          <y:Shape type="diamond"/>
        </y:ShapeNode>
      </data>
    </node>
    <node id="n104">
      <data key="d6">
        <y:ShapeNode>
          <y:Geometry height="100.0" width="100.0" x="1277.171875" y="1415.0"/>
          <y:Fill color="#F7994E" transparent="false"/>
          <y:BorderStyle color="#000000" type="line" width="1.0"/>
          <y:NodeLabel alignment="center" autoSizePolicy="content" fontFamily="Calibri" fontSize="40" fontStyle="plain" hasBackgroundColor="false" hasLineColor="false" height="44.0" modelName="internal" modelPosition="c" textColor="#000000" visible="true" width="567.26171875" x="-233.630859375" y="28.0">INFLAMMATORY BOWEL DISEASES</y:NodeLabel>
          <y:Shape type="ellipse"/>
        </y:ShapeNode>
      </data>
    </node>
    <node id="n105">
      <data key="d6">
        <y:ImageNode>
          <y:Geometry height="65.0" width="65.0" x="366.671875" y="1899.5"/>
          <y:Fill color="#CCCCFF" transparent="false"/>
          <y:BorderStyle color="#000000" type="line" width="1.0"/>
          <y:NodeLabel alignment="center" autoSizePolicy="content" fontFamily="Calibri" fontSize="40" fontStyle="plain" hasBackgroundColor="false" hasLineColor="false" height="44.0" modelName="internal" modelPosition="c" textColor="#000000" visible="true" width="420.19140625" x="-177.595703125" y="10.5">LYMPHOMA, FOLLICULAR</y:NodeLabel>
          <y:Image refid="22"/>
        </y:ImageNode>
      </data>
    </node>
    <node id="n106">
      <data key="d6">
        <y:ShapeNode>
          <y:Geometry height="60.0" width="60.0" x="2604.171875" y="2027.0"/>
          <y:Fill color="#CCCCCC" transparent="false"/>
          <y:BorderStyle color="#000000" type="line" width="1.0"/>
          <y:NodeLabel alignment="center" autoSizePolicy="content" fontFamily="Calibri" fontSize="40" fontStyle="plain" hasBackgroundColor="false" hasLineColor="false" height="44.0" modelName="internal" modelPosition="c" textColor="#000000" visible="true" width="113.4921875" x="-26.74609375" y="8.0">ATXN2</y:NodeLabel>
          <y:Shape type="diamond"/>
        </y:ShapeNode>
      </data>
    </node>
    <node id="n107">
      <data key="d6">
        <y:ShapeNode>
          <y:Geometry height="60.0" width="60.0" x="1852.171875" y="2512.0"/>
          <y:Fill color="#CCCCCC" transparent="false"/>
          <y:BorderStyle color="#000000" type="line" width="1.0"/>
          <y:NodeLabel alignment="center" autoSizePolicy="content" fontFamily="Calibri" fontSize="40" fontStyle="plain" hasBackgroundColor="false" hasLineColor="false" height="44.0" modelName="internal" modelPosition="c" textColor="#000000" visible="true" width="121.3046875" x="-30.65234375" y="8.0">ELMO1</y:NodeLabel>
          <y:Shape type="diamond"/>
        </y:ShapeNode>
      </data>
    </node>
    <node id="n108">
      <data key="d6">
        <y:ShapeNode>
          <y:Geometry height="60.0" width="60.0" x="1959.171875" y="1823.0"/>
          <y:Fill color="#CCCCCC" transparent="false"/>
          <y:BorderStyle color="#000000" type="line" width="1.0"/>
          <y:NodeLabel alignment="center" autoSizePolicy="content" fontFamily="Calibri" fontSize="40" fontStyle="plain" hasBackgroundColor="false" hasLineColor="false" height="44.0" modelName="internal" modelPosition="c" textColor="#000000" visible="true" width="136.96875" x="-38.484375" y="8.0">IL18RAP</y:NodeLabel>
          <y:Shape type="diamond"/>
        </y:ShapeNode>
      </data>
    </node>
    <node id="n109">
      <data key="d6">
        <y:ShapeNode>
          <y:Geometry height="60.0" width="60.0" x="4543.171875" y="594.0"/>
          <y:Fill color="#CCCCCC" transparent="false"/>
          <y:BorderStyle color="#000000" type="line" width="1.0"/>
          <y:NodeLabel alignment="center" autoSizePolicy="content" fontFamily="Calibri" fontSize="40" fontStyle="plain" hasBackgroundColor="false" hasLineColor="false" height="44.0" modelName="internal" modelPosition="c" textColor="#000000" visible="true" width="156.75390625" x="-48.376953125" y="8.0">10q11.21</y:NodeLabel>
          <y:Shape type="diamond"/>
        </y:ShapeNode>
      </data>
    </node>
    <node id="n110">
      <data key="d6">
        <y:ShapeNode>
          <y:Geometry height="55.0" width="55.0" x="1378.671875" y="255.5"/>
          <y:Fill color="#F7994E" transparent="false"/>
          <y:BorderStyle color="#000000" type="line" width="1.0"/>
          <y:NodeLabel alignment="center" autoSizePolicy="content" fontFamily="Calibri" fontSize="40" fontStyle="plain" hasBackgroundColor="false" hasLineColor="false" height="44.0" modelName="internal" modelPosition="c" textColor="#000000" visible="true" width="448.5703125" x="-196.78515625" y="5.5">CHOLANGITIS, SCLEROSING</y:NodeLabel>
          <y:Shape type="ellipse"/>
        </y:ShapeNode>
      </data>
    </node>
    <node id="n111">
      <data key="d6">
        <y:ShapeNode>
          <y:Geometry height="70.0" width="70.0" x="4586.214130960052" y="2735.325773195876"/>
          <y:Fill color="#0AAFDF" transparent="false"/>
          <y:BorderStyle color="#000000" type="line" width="1.0"/>
          <y:NodeLabel alignment="center" autoSizePolicy="content" fontFamily="Calibri" fontSize="40" fontStyle="plain" hasBackgroundColor="false" hasLineColor="false" height="44.0" modelName="internal" modelPosition="c" textColor="#000000" visible="true" width="487.7890625" x="-208.89453125" y="13.0">HEAD AND NECK NEOPLASMS</y:NodeLabel>
          <y:Shape type="ellipse"/>
        </y:ShapeNode>
      </data>
    </node>
    <node id="n112">
      <data key="d6">
        <y:ShapeNode>
          <y:Geometry height="60.0" width="60.0" x="4588.171875" y="155.0"/>
          <y:Fill color="#CCCCCC" transparent="false"/>
          <y:BorderStyle color="#000000" type="line" width="1.0"/>
          <y:NodeLabel alignment="center" autoSizePolicy="content" fontFamily="Calibri" fontSize="40" fontStyle="plain" hasBackgroundColor="false" hasLineColor="false" height="44.0" modelName="internal" modelPosition="c" textColor="#000000" visible="true" width="390.93359375" x="-165.466796875" y="8.0">ALS2CR8/ICA1L/WDR12</y:NodeLabel>
          <y:Shape type="diamond"/>
        </y:ShapeNode>
      </data>
    </node>
    <node id="n113">
      <data key="d6">
        <y:ShapeNode>
          <y:Geometry height="60.0" width="60.0" x="4767.214130960052" y="2535.325773195876"/>
          <y:Fill color="#CCCCCC" transparent="false"/>
          <y:BorderStyle color="#000000" type="line" width="1.0"/>
          <y:NodeLabel alignment="center" autoSizePolicy="content" fontFamily="Calibri" fontSize="40" fontStyle="plain" hasBackgroundColor="false" hasLineColor="false" height="44.0" modelName="internal" modelPosition="c" textColor="#000000" visible="true" width="153.66796875" x="-46.833984375" y="8.0">C12orf51</y:NodeLabel>
          <y:Shape type="diamond"/>
        </y:ShapeNode>
      </data>
    </node>
    <node id="n114">
      <data key="d6">
        <y:ShapeNode>
          <y:Geometry height="60.0" width="60.0" x="576.171875" y="2334.0"/>
          <y:Fill color="#CCCCCC" transparent="false"/>
          <y:BorderStyle color="#000000" type="line" width="1.0"/>
          <y:NodeLabel alignment="center" autoSizePolicy="content" fontFamily="Calibri" fontSize="40" fontStyle="plain" hasBackgroundColor="false" hasLineColor="false" height="44.0" modelName="internal" modelPosition="c" textColor="#000000" visible="true" width="181.2265625" x="-60.61328125" y="8.0">KIF1B/PGD</y:NodeLabel>
          <y:Shape type="diamond"/>
        </y:ShapeNode>
      </data>
    </node>
    <node id="n115">
      <data key="d6">
        <y:ImageNode>
          <y:Geometry height="120.0" width="120.0" x="1128.171875" y="2359.0"/>
          <y:Fill color="#CCCCFF" transparent="false"/>
          <y:BorderStyle color="#000000" type="line" width="1.0"/>
          <y:NodeLabel alignment="center" autoSizePolicy="content" fontFamily="Calibri" fontSize="40" fontStyle="plain" hasBackgroundColor="false" hasLineColor="false" height="44.0" modelName="internal" modelPosition="c" textColor="#000000" visible="true" width="421.890625" x="-150.9453125" y="38.0">ARTHRITIS, RHEUMATOID</y:NodeLabel>
          <y:Image refid="23"/>
        </y:ImageNode>
      </data>
    </node>
    <node id="n116">
      <data key="d6">
        <y:ShapeNode>
          <y:Geometry height="60.0" width="60.0" x="735.171875" y="2389.0"/>
          <y:Fill color="#CCCCCC" transparent="false"/>
          <y:BorderStyle color="#000000" type="line" width="1.0"/>
          <y:NodeLabel alignment="center" autoSizePolicy="content" fontFamily="Calibri" fontSize="40" fontStyle="plain" hasBackgroundColor="false" hasLineColor="false" height="44.0" modelName="internal" modelPosition="c" textColor="#000000" visible="true" width="116.20703125" x="-28.103515625" y="8.0">4p15.2</y:NodeLabel>
          <y:Shape type="diamond"/>
        </y:ShapeNode>
      </data>
    </node>
    <node id="n117">
      <data key="d6">
        <y:ShapeNode>
          <y:Geometry height="60.0" width="60.0" x="1169.171875" y="1684.0"/>
          <y:Fill color="#CCCCCC" transparent="false"/>
          <y:BorderStyle color="#000000" type="line" width="1.0"/>
          <y:NodeLabel alignment="center" autoSizePolicy="content" fontFamily="Calibri" fontSize="40" fontStyle="plain" hasBackgroundColor="false" hasLineColor="false" height="44.0" modelName="internal" modelPosition="c" textColor="#000000" visible="true" width="154.8984375" x="-47.44921875" y="8.0">CCDC88B</y:NodeLabel>
          <y:Shape type="diamond"/>
        </y:ShapeNode>
      </data>
    </node>
    <node id="n118">
      <data key="d6">
        <y:ShapeNode>
          <y:Geometry height="65.0" width="65.0" x="4347.671875" y="648.5"/>
          <y:Fill color="#CCCCCC" transparent="false"/>
          <y:BorderStyle color="#000000" type="line" width="1.0"/>
          <y:NodeLabel alignment="center" autoSizePolicy="content" fontFamily="Calibri" fontSize="40" fontStyle="plain" hasBackgroundColor="false" hasLineColor="false" height="44.0" modelName="internal" modelPosition="c" textColor="#000000" visible="true" width="122.046875" x="-28.5234375" y="10.5">CELSR2</y:NodeLabel>
          <y:Shape type="diamond"/>
        </y:ShapeNode>
      </data>
    </node>
    <node id="n119">
      <data key="d6">
        <y:ShapeNode>
          <y:Geometry height="60.0" width="60.0" x="1481.171875" y="898.0"/>
          <y:Fill color="#CCCCCC" transparent="false"/>
          <y:BorderStyle color="#000000" type="line" width="1.0"/>
          <y:NodeLabel alignment="center" autoSizePolicy="content" fontFamily="Calibri" fontSize="40" fontStyle="plain" hasBackgroundColor="false" hasLineColor="false" height="44.0" modelName="internal" modelPosition="c" textColor="#000000" visible="true" width="252.61328125" x="-96.306640625" y="8.0">ARFRP1/ZGPAT</y:NodeLabel>
          <y:Shape type="diamond"/>
        </y:ShapeNode>
      </data>
    </node>
    <node id="n120">
      <data key="d6">
        <y:ShapeNode>
          <y:Geometry height="215.0" width="215.0" x="1726.671875" y="1400.5"/>
          <y:Fill color="#F7994E" transparent="false"/>
          <y:BorderStyle color="#000000" type="line" width="1.0"/>
          <y:NodeLabel alignment="center" autoSizePolicy="content" fontFamily="Calibri" fontSize="40" fontStyle="plain" hasBackgroundColor="false" hasLineColor="false" height="44.0" modelName="internal" modelPosition="c" textColor="#000000" visible="true" width="266.96875" x="-25.984375" y="85.5">CROHN DISEASE</y:NodeLabel>
          <y:Shape type="ellipse"/>
        </y:ShapeNode>
      </data>
    </node>
    <node id="n121">
      <data key="d6">
        <y:ShapeNode>
          <y:Geometry height="60.0" width="60.0" x="288.171875" y="1513.0"/>
          <y:Fill color="#CCCCCC" transparent="false"/>
          <y:BorderStyle color="#000000" type="line" width="1.0"/>
          <y:NodeLabel alignment="center" autoSizePolicy="content" fontFamily="Calibri" fontSize="40" fontStyle="plain" hasBackgroundColor="false" hasLineColor="false" height="44.0" modelName="internal" modelPosition="c" textColor="#000000" visible="true" width="136.48046875" x="-38.240234375" y="8.0">11q24.1</y:NodeLabel>
          <y:Shape type="diamond"/>
        </y:ShapeNode>
      </data>
    </node>
    <node id="n122">
      <data key="d6">
        <y:ShapeNode>
          <y:Geometry height="55.0" width="55.0" x="5800.671875" y="2292.5"/>
          <y:Fill color="#CA5B34" transparent="false"/>
          <y:BorderStyle color="#000000" type="line" width="1.0"/>
          <y:NodeLabel alignment="center" autoSizePolicy="content" fontFamily="Calibri" fontSize="40" fontStyle="plain" hasBackgroundColor="false" hasLineColor="false" height="44.0" modelName="internal" modelPosition="c" textColor="#000000" visible="true" width="545.796875" x="-245.3984375" y="5.5">PERIPHERAL VASCULAR DISEASES</y:NodeLabel>
          <y:Shape type="ellipse"/>
        </y:ShapeNode>
      </data>
    </node>
    <node id="n123">
      <data key="d6">
        <y:ShapeNode>
          <y:Geometry height="60.0" width="60.0" x="1487.171875" y="1182.0"/>
          <y:Fill color="#CCCCCC" transparent="false"/>
          <y:BorderStyle color="#000000" type="line" width="1.0"/>
          <y:NodeLabel alignment="center" autoSizePolicy="content" fontFamily="Calibri" fontSize="40" fontStyle="plain" hasBackgroundColor="false" hasLineColor="false" height="44.0" modelName="internal" modelPosition="c" textColor="#000000" visible="true" width="106.01171875" x="-23.005859375" y="8.0">ZMIZ1</y:NodeLabel>
          <y:Shape type="diamond"/>
        </y:ShapeNode>
      </data>
    </node>
    <node id="n124">
      <data key="d6">
        <y:ShapeNode>
          <y:Geometry height="65.0" width="65.0" x="1666.671875" y="1975.5"/>
          <y:Fill color="#CCCCCC" transparent="false"/>
          <y:BorderStyle color="#000000" type="line" width="1.0"/>
          <y:NodeLabel alignment="center" autoSizePolicy="content" fontFamily="Calibri" fontSize="40" fontStyle="plain" hasBackgroundColor="false" hasLineColor="false" height="44.0" modelName="internal" modelPosition="c" textColor="#000000" visible="true" width="110.9140625" x="-22.95703125" y="10.5">PTPN2</y:NodeLabel>
          <y:Shape type="diamond"/>
        </y:ShapeNode>
      </data>
    </node>
    <node id="n125">
      <data key="d6">
        <y:ImageNode>
          <y:Geometry height="55.0" width="55.0" x="4871.671875" y="1662.5"/>
          <y:Fill color="#CCCCFF" transparent="false"/>
          <y:BorderStyle color="#000000" type="line" width="1.0"/>
          <y:NodeLabel alignment="center" autoSizePolicy="content" fontFamily="Calibri" fontSize="40" fontStyle="plain" hasBackgroundColor="false" hasLineColor="false" height="44.0" modelName="internal" modelPosition="c" textColor="#000000" visible="true" width="412.10546875" x="-178.552734375" y="5.5">TESTICULAR NEOPLASMS</y:NodeLabel>
          <y:Image refid="24"/>
        </y:ImageNode>
      </data>
    </node>
    <node id="n126">
      <data key="d6">
        <y:ShapeNode>
          <y:Geometry height="60.0" width="60.0" x="1784.171875" y="1099.0"/>
          <y:Fill color="#CCCCCC" transparent="false"/>
          <y:BorderStyle color="#000000" type="line" width="1.0"/>
          <y:NodeLabel alignment="center" autoSizePolicy="content" fontFamily="Calibri" fontSize="40" fontStyle="plain" hasBackgroundColor="false" hasLineColor="false" height="44.0" modelName="internal" modelPosition="c" textColor="#000000" visible="true" width="101.1875" x="-20.59375" y="8.0">NOD2</y:NodeLabel>
          <y:Shape type="diamond"/>
        </y:ShapeNode>
      </data>
    </node>
    <node id="n127">
      <data key="d6">
        <y:ShapeNode>
          <y:Geometry height="60.0" width="60.0" x="4329.171875" y="0.0"/>
          <y:Fill color="#CCCCCC" transparent="false"/>
          <y:BorderStyle color="#000000" type="line" width="1.0"/>
          <y:NodeLabel alignment="center" autoSizePolicy="content" fontFamily="Calibri" fontSize="40" fontStyle="plain" hasBackgroundColor="false" hasLineColor="false" height="44.0" modelName="internal" modelPosition="c" textColor="#000000" visible="true" width="428.7265625" x="-184.36328125" y="8.0">LOC100287659/SMARCA4</y:NodeLabel>
          <y:Shape type="diamond"/>
        </y:ShapeNode>
      </data>
    </node>
    <node id="n128">
      <data key="d6">
        <y:ShapeNode>
          <y:Geometry height="60.0" width="60.0" x="1816.171875" y="821.0"/>
          <y:Fill color="#FFFFCC" transparent="false"/>
          <y:BorderStyle color="#000000" type="line" width="1.0"/>
          <y:NodeLabel alignment="center" autoSizePolicy="content" fontFamily="Calibri" fontSize="40" fontStyle="plain" hasBackgroundColor="false" hasLineColor="false" height="44.0" modelName="internal" modelPosition="c" textColor="#000000" visible="true" width="147.0859375" x="-43.54296875" y="8.0">LEPROSY</y:NodeLabel>
          <y:Shape type="ellipse"/>
        </y:ShapeNode>
      </data>
    </node>
    <node id="n129">
      <data key="d6">
        <y:ImageNode>
          <y:Geometry height="60.0" width="60.0" x="233.171875" y="2092.0"/>
          <y:Fill color="#CCCCFF" transparent="false"/>
          <y:BorderStyle color="#000000" type="line" width="1.0"/>
          <y:NodeLabel alignment="center" autoSizePolicy="content" fontFamily="Calibri" fontSize="40" fontStyle="plain" hasBackgroundColor="false" hasLineColor="false" height="44.0" modelName="internal" modelPosition="c" textColor="#000000" visible="true" width="526.34375" x="-233.171875" y="8.0">CARCINOMA, HEPATOCELLULAR</y:NodeLabel>
          <y:Image refid="25"/>
        </y:ImageNode>
      </data>
    </node>
    <node id="n130">
      <data key="d6">
        <y:ShapeNode>
          <y:Geometry height="65.0" width="65.0" x="1502.671875" y="1841.5"/>
          <y:Fill color="#CCCCCC" transparent="false"/>
          <y:BorderStyle color="#000000" type="line" width="1.0"/>
          <y:NodeLabel alignment="center" autoSizePolicy="content" fontFamily="Calibri" fontSize="40" fontStyle="plain" hasBackgroundColor="false" hasLineColor="false" height="44.0" modelName="internal" modelPosition="c" textColor="#000000" visible="true" width="116.20703125" x="-25.603515625" y="10.5">1q32.1</y:NodeLabel>
          <y:Shape type="diamond"/>
        </y:ShapeNode>
      </data>
    </node>
    <node id="n131">
      <data key="d6">
        <y:ImageNode>
          <y:Geometry height="110.0" width="110.0" x="988.171875" y="2090.0"/>
          <y:Fill color="#CCCCFF" transparent="false"/>
          <y:BorderStyle color="#000000" type="line" width="1.0"/>
          <y:NodeLabel alignment="center" autoSizePolicy="content" fontFamily="Calibri" fontSize="40" fontStyle="plain" hasBackgroundColor="false" hasLineColor="false" height="44.0" modelName="internal" modelPosition="c" textColor="#000000" visible="true" width="458.0625" x="-174.03125" y="33.0">DIABETES MELLITUS, TYPE 1</y:NodeLabel>
          <y:Image refid="26"/>
        </y:ImageNode>
      </data>
    </node>
    <node id="n132">
      <data key="d6">
        <y:ShapeNode>
          <y:Geometry height="115.0" width="115.0" x="4137.671875" y="497.5"/>
          <y:Fill color="#CA5B34" transparent="false"/>
          <y:BorderStyle color="#000000" type="line" width="1.0"/>
          <y:NodeLabel alignment="center" autoSizePolicy="content" fontFamily="Calibri" fontSize="40" fontStyle="plain" hasBackgroundColor="false" hasLineColor="false" height="44.0" modelName="internal" modelPosition="c" textColor="#000000" visible="true" width="332.88671875" x="-108.943359375" y="35.5">CORONARY DISEASE</y:NodeLabel>
          <y:Shape type="ellipse"/>
        </y:ShapeNode>
      </data>
    </node>
    <node id="n133">
      <data key="d6">
        <y:ShapeNode>
          <y:Geometry height="55.0" width="55.0" x="4923.671875" y="1364.5"/>
          <y:Fill color="#D6C397" transparent="false"/>
          <y:BorderStyle color="#000000" type="line" width="1.0"/>
          <y:NodeLabel alignment="center" autoSizePolicy="content" fontFamily="Calibri" fontSize="40" fontStyle="plain" hasBackgroundColor="false" hasLineColor="false" height="44.0" modelName="internal" modelPosition="c" textColor="#000000" visible="true" width="572.22265625" x="-258.611328125" y="5.5">IDIOPATHIC PULMONARY FIBROSIS</y:NodeLabel>
          <y:Shape type="ellipse"/>
        </y:ShapeNode>
      </data>
    </node>
    <node id="n134">
      <data key="d6">
        <y:ShapeNode>
          <y:Geometry height="75.0" width="75.0" x="1441.671875" y="2248.5"/>
          <y:Fill color="#CCCCCC" transparent="false"/>
          <y:BorderStyle color="#000000" type="line" width="1.0"/>
          <y:NodeLabel alignment="center" autoSizePolicy="content" fontFamily="Calibri" fontSize="40" fontStyle="plain" hasBackgroundColor="false" hasLineColor="false" height="44.0" modelName="internal" modelPosition="c" textColor="#000000" visible="true" width="131.1875" x="-28.09375" y="15.5">PTPN22</y:NodeLabel>
          <y:Shape type="diamond"/>
        </y:ShapeNode>
      </data>
    </node>
    <node id="n135">
      <data key="d6">
        <y:ImageNode>
          <y:Geometry height="65.0" width="65.0" x="715.671875" y="1424.5"/>
          <y:Fill color="#CCCCFF" transparent="false"/>
          <y:BorderStyle color="#000000" type="line" width="1.0"/>
          <y:NodeLabel alignment="center" autoSizePolicy="content" fontFamily="Calibri" fontSize="40" fontStyle="plain" hasBackgroundColor="false" hasLineColor="false" height="44.0" modelName="internal" modelPosition="c" textColor="#000000" visible="true" width="147.28125" x="-41.140625" y="10.5">ASTHMA</y:NodeLabel>
          <y:Image refid="27"/>
        </y:ImageNode>
      </data>
    </node>
    <node id="n136">
      <data key="d6">
        <y:ShapeNode>
          <y:Geometry height="70.0" width="70.0" x="760.171875" y="1835.0"/>
          <y:Fill color="#FDDA04" transparent="false"/>
          <y:BorderStyle color="#000000" type="line" width="1.0"/>
          <y:NodeLabel alignment="center" autoSizePolicy="content" fontFamily="Calibri" fontSize="40" fontStyle="plain" hasBackgroundColor="false" hasLineColor="false" height="44.0" modelName="internal" modelPosition="c" textColor="#000000" visible="true" width="304.41015625" x="-117.205078125" y="13.0">ALOPECIA AREATA</y:NodeLabel>
          <y:Shape type="ellipse"/>
        </y:ShapeNode>
      </data>
    </node>
    <node id="n137">
      <data key="d6">
        <y:ShapeNode>
          <y:Geometry height="70.0" width="70.0" x="4577.171875" y="1498.0"/>
          <y:Fill color="#CCCCCC" transparent="false"/>
          <y:BorderStyle color="#000000" type="line" width="1.0"/>
          <y:NodeLabel alignment="center" autoSizePolicy="content" fontFamily="Calibri" fontSize="40" fontStyle="plain" hasBackgroundColor="false" hasLineColor="false" height="44.0" modelName="internal" modelPosition="c" textColor="#000000" visible="true" width="84.234375" x="-7.1171875" y="13.0">TERT</y:NodeLabel>
          <y:Shape type="diamond"/>
        </y:ShapeNode>
      </data>
    </node>
    <node id="n138">
      <data key="d6">
        <y:ShapeNode>
          <y:Geometry height="60.0" width="60.0" x="2808.171875" y="2937.0"/>
          <y:Fill color="#CCCCCC" transparent="false"/>
          <y:BorderStyle color="#000000" type="line" width="1.0"/>
          <y:NodeLabel alignment="center" autoSizePolicy="content" fontFamily="Calibri" fontSize="40" fontStyle="plain" hasBackgroundColor="false" hasLineColor="false" height="44.0" modelName="internal" modelPosition="c" textColor="#000000" visible="true" width="115.15234375" x="-27.576171875" y="8.0">HNF1B</y:NodeLabel>
          <y:Shape type="diamond"/>
        </y:ShapeNode>
      </data>
    </node>
    <node id="n139">
      <data key="d6">
        <y:ShapeNode>
          <y:Geometry height="60.0" width="60.0" x="5810.171875" y="2772.0"/>
          <y:Fill color="#CCCCCC" transparent="false"/>
          <y:BorderStyle color="#000000" type="line" width="1.0"/>
          <y:NodeLabel alignment="center" autoSizePolicy="content" fontFamily="Calibri" fontSize="40" fontStyle="plain" hasBackgroundColor="false" hasLineColor="false" height="44.0" modelName="internal" modelPosition="c" textColor="#000000" visible="true" width="75.38671875" x="-7.693359375" y="8.0">ABO</y:NodeLabel>
          <y:Shape type="diamond"/>
        </y:ShapeNode>
      </data>
    </node>
    <node id="n140">
      <data key="d6">
        <y:ShapeNode>
          <y:Geometry height="60.0" width="60.0" x="1786.171875" y="2583.0"/>
          <y:Fill color="#CCCCCC" transparent="false"/>
          <y:BorderStyle color="#000000" type="line" width="1.0"/>
          <y:NodeLabel alignment="center" autoSizePolicy="content" fontFamily="Calibri" fontSize="40" fontStyle="plain" hasBackgroundColor="false" hasLineColor="false" height="44.0" modelName="internal" modelPosition="c" textColor="#000000" visible="true" width="62.14453125" x="-1.072265625" y="8.0">LPP</y:NodeLabel>
          <y:Shape type="diamond"/>
        </y:ShapeNode>
      </data>
    </node>
    <node id="n141">
      <data key="d6">
        <y:ShapeNode>
          <y:Geometry height="55.0" width="55.0" x="6050.671875" y="2938.5"/>
          <y:Fill color="#CA5B34" transparent="false"/>
          <y:BorderStyle color="#000000" type="line" width="1.0"/>
          <y:NodeLabel alignment="center" autoSizePolicy="content" fontFamily="Calibri" fontSize="40" fontStyle="plain" hasBackgroundColor="false" hasLineColor="false" height="44.0" modelName="internal" modelPosition="c" textColor="#000000" visible="true" width="508.12109375" x="-226.560546875" y="5.5">VENOUS THROMBOEMBOLISM</y:NodeLabel>
          <y:Shape type="ellipse"/>
        </y:ShapeNode>
      </data>
    </node>
    <node id="n142">
      <data key="d6">
        <y:ShapeNode>
          <y:Geometry height="60.0" width="60.0" x="1099.171875" y="1597.0"/>
          <y:Fill color="#CCCCCC" transparent="false"/>
          <y:BorderStyle color="#000000" type="line" width="1.0"/>
          <y:NodeLabel alignment="center" autoSizePolicy="content" fontFamily="Calibri" fontSize="40" fontStyle="plain" hasBackgroundColor="false" hasLineColor="false" height="44.0" modelName="internal" modelPosition="c" textColor="#000000" visible="true" width="412.59375" x="-176.296875" y="8.0">CCDC101/CLN3/SULT1A1</y:NodeLabel>
          <y:Shape type="diamond"/>
        </y:ShapeNode>
      </data>
    </node>
    <node id="n143">
      <data key="d6">
        <y:ShapeNode>
          <y:Geometry height="60.0" width="60.0" x="3430.171875" y="2076.0"/>
          <y:Fill color="#CCCCCC" transparent="false"/>
          <y:BorderStyle color="#000000" type="line" width="1.0"/>
          <y:NodeLabel alignment="center" autoSizePolicy="content" fontFamily="Calibri" fontSize="40" fontStyle="plain" hasBackgroundColor="false" hasLineColor="false" height="44.0" modelName="internal" modelPosition="c" textColor="#000000" visible="true" width="114.95703125" x="-27.478515625" y="8.0">UMOD</y:NodeLabel>
          <y:Shape type="diamond"/>
        </y:ShapeNode>
      </data>
    </node>
    <node id="n144">
      <data key="d6">
        <y:ImageNode>
          <y:Geometry height="55.0" width="55.0" x="3720.671875" y="2156.5"/>
          <y:Fill color="#CCCCFF" transparent="false"/>
          <y:BorderStyle color="#000000" type="line" width="1.0"/>
          <y:NodeLabel alignment="center" autoSizePolicy="content" fontFamily="Calibri" fontSize="40" fontStyle="plain" hasBackgroundColor="false" hasLineColor="false" height="44.0" modelName="internal" modelPosition="c" textColor="#000000" visible="true" width="439.390625" x="-192.1953125" y="5.5">KIDNEY FAILURE, CHRONIC</y:NodeLabel>
          <y:Image refid="28"/>
        </y:ImageNode>
      </data>
    </node>
    <node id="n145">
      <data key="d6">
        <y:ShapeNode>
          <y:Geometry height="60.0" width="60.0" x="1358.171875" y="1111.0"/>
          <y:Fill color="#CCCCCC" transparent="false"/>
          <y:BorderStyle color="#000000" type="line" width="1.0"/>
          <y:NodeLabel alignment="center" autoSizePolicy="content" fontFamily="Calibri" fontSize="40" fontStyle="plain" hasBackgroundColor="false" hasLineColor="false" height="44.0" modelName="internal" modelPosition="c" textColor="#000000" visible="true" width="260.1328125" x="-100.06640625" y="8.0">CARD9/SNAPC4</y:NodeLabel>
          <y:Shape type="diamond"/>
        </y:ShapeNode>
      </data>
    </node>
    <node id="n146">
      <data key="d6">
        <y:ShapeNode>
          <y:Geometry height="70.0" width="70.0" x="946.171875" y="997.0"/>
          <y:Fill color="#FDDA04" transparent="false"/>
          <y:BorderStyle color="#000000" type="line" width="1.0"/>
          <y:NodeLabel alignment="center" autoSizePolicy="content" fontFamily="Calibri" fontSize="40" fontStyle="plain" hasBackgroundColor="false" hasLineColor="false" height="44.0" modelName="internal" modelPosition="c" textColor="#000000" visible="true" width="171.3046875" x="-50.65234375" y="13.0">PSORIASIS</y:NodeLabel>
          <y:Shape type="ellipse"/>
        </y:ShapeNode>
      </data>
    </node>
    <node id="n147">
      <data key="d6">
        <y:ShapeNode>
          <y:Geometry height="65.0" width="65.0" x="1550.671875" y="696.5"/>
          <y:Fill color="#CCCCCC" transparent="false"/>
          <y:BorderStyle color="#000000" type="line" width="1.0"/>
          <y:NodeLabel alignment="center" autoSizePolicy="content" fontFamily="Calibri" fontSize="40" fontStyle="plain" hasBackgroundColor="false" hasLineColor="false" height="44.0" modelName="internal" modelPosition="c" textColor="#000000" visible="true" width="607.84765625" x="-271.423828125" y="10.5">APEH/BSN/DAG1/MST1/NICN1/TCTA</y:NodeLabel>
          <y:Shape type="diamond"/>
        </y:ShapeNode>
      </data>
    </node>
    <node id="n148">
      <data key="d6">
        <y:ShapeNode>
          <y:Geometry height="60.0" width="60.0" x="2070.171875" y="1894.0"/>
          <y:Fill color="#CCCCCC" transparent="false"/>
          <y:BorderStyle color="#000000" type="line" width="1.0"/>
          <y:NodeLabel alignment="center" autoSizePolicy="content" fontFamily="Calibri" fontSize="40" fontStyle="plain" hasBackgroundColor="false" hasLineColor="false" height="44.0" modelName="internal" modelPosition="c" textColor="#000000" visible="true" width="346.16796875" x="-143.083984375" y="8.0">MGC133160/UBE2L3</y:NodeLabel>
          <y:Shape type="diamond"/>
        </y:ShapeNode>
      </data>
    </node>
    <edge id="e0" source="n93" target="n60">
      <data key="d9">
        <y:PolyLineEdge>
          <y:Path sx="0.0" sy="0.0" tx="0.0" ty="0.0"/>
          <y:LineStyle color="#808080" type="line" width="3.0"/>
          <y:Arrows source="none" target="none"/>
          <y:BendStyle smoothed="false"/>
        </y:PolyLineEdge>
      </data>
    </edge>
    <edge id="e1" source="n50" target="n138">
      <data key="d9">
        <y:PolyLineEdge>
          <y:Path sx="0.0" sy="0.0" tx="0.0" ty="0.0"/>
          <y:LineStyle color="#808080" type="line" width="1.0"/>
          <y:Arrows source="none" target="none"/>
          <y:BendStyle smoothed="false"/>
        </y:PolyLineEdge>
      </data>
    </edge>
    <edge id="e2" source="n120" target="n108">
      <data key="d9">
        <y:PolyLineEdge>
          <y:Path sx="0.0" sy="0.0" tx="0.0" ty="0.0"/>
          <y:LineStyle color="#808080" type="line" width="1.0"/>
          <y:Arrows source="none" target="none"/>
          <y:BendStyle smoothed="false"/>
        </y:PolyLineEdge>
      </data>
    </edge>
    <edge id="e3" source="n115" target="n52">
      <data key="d9">
        <y:PolyLineEdge>
          <y:Path sx="0.0" sy="0.0" tx="0.0" ty="0.0"/>
          <y:LineStyle color="#0000FF" type="line" width="3.0"/>
          <y:Arrows source="none" target="none"/>
          <y:BendStyle smoothed="false"/>
        </y:PolyLineEdge>
      </data>
    </edge>
    <edge id="e4" source="n48" target="n13">
      <data key="d9">
        <y:PolyLineEdge>
          <y:Path sx="0.0" sy="0.0" tx="0.0" ty="0.0"/>
          <y:LineStyle color="#808080" type="line" width="4.0"/>
          <y:Arrows source="none" target="none"/>
          <y:BendStyle smoothed="false"/>
        </y:PolyLineEdge>
      </data>
    </edge>
    <edge id="e5" source="n48" target="n37">
      <data key="d9">
        <y:PolyLineEdge>
          <y:Path sx="0.0" sy="0.0" tx="0.0" ty="0.0"/>
          <y:LineStyle color="#808080" type="line" width="1.0"/>
          <y:Arrows source="none" target="none"/>
          <y:BendStyle smoothed="false"/>
        </y:PolyLineEdge>
      </data>
    </edge>
    <edge id="e6" source="n63" target="n4">
      <data key="d9">
        <y:PolyLineEdge>
          <y:Path sx="0.0" sy="0.0" tx="0.0" ty="0.0"/>
          <y:LineStyle color="#808080" type="line" width="1.0"/>
          <y:Arrows source="none" target="none"/>
          <y:BendStyle smoothed="false"/>
        </y:PolyLineEdge>
      </data>
    </edge>
    <edge id="e7" source="n78" target="n13">
      <data key="d9">
        <y:PolyLineEdge>
          <y:Path sx="0.0" sy="0.0" tx="0.0" ty="0.0"/>
          <y:LineStyle color="#808080" type="line" width="3.0"/>
          <y:Arrows source="none" target="none"/>
          <y:BendStyle smoothed="false"/>
        </y:PolyLineEdge>
      </data>
    </edge>
    <edge id="e8" source="n31" target="n37">
      <data key="d9">
        <y:PolyLineEdge>
          <y:Path sx="0.0" sy="0.0" tx="0.0" ty="0.0"/>
          <y:LineStyle color="#808080" type="line" width="1.0"/>
          <y:Arrows source="none" target="none"/>
          <y:BendStyle smoothed="false"/>
        </y:PolyLineEdge>
      </data>
    </edge>
    <edge id="e9" source="n120" target="n148">
      <data key="d9">
        <y:PolyLineEdge>
          <y:Path sx="0.0" sy="0.0" tx="0.0" ty="0.0"/>
          <y:LineStyle color="#808080" type="line" width="1.0"/>
          <y:Arrows source="none" target="none"/>
          <y:BendStyle smoothed="false"/>
        </y:PolyLineEdge>
      </data>
    </edge>
    <edge id="e10" source="n100" target="n65">
      <data key="d9">
        <y:PolyLineEdge>
          <y:Path sx="0.0" sy="0.0" tx="0.0" ty="0.0"/>
          <y:LineStyle color="#808080" type="line" width="1.0"/>
          <y:Arrows source="none" target="none"/>
          <y:BendStyle smoothed="false"/>
        </y:PolyLineEdge>
      </data>
    </edge>
    <edge id="e11" source="n80" target="n71">
      <data key="d9">
        <y:PolyLineEdge>
          <y:Path sx="0.0" sy="0.0" tx="0.0" ty="0.0"/>
          <y:LineStyle color="#808080" type="line" width="1.0"/>
          <y:Arrows source="none" target="none"/>
          <y:BendStyle smoothed="false"/>
        </y:PolyLineEdge>
      </data>
    </edge>
    <edge id="e12" source="n74" target="n99">
      <data key="d9">
        <y:PolyLineEdge>
          <y:Path sx="0.0" sy="0.0" tx="0.0" ty="0.0"/>
          <y:LineStyle color="#808080" type="line" width="1.0"/>
          <y:Arrows source="none" target="none"/>
          <y:BendStyle smoothed="false"/>
        </y:PolyLineEdge>
      </data>
    </edge>
    <edge id="e13" source="n120" target="n62">
      <data key="d9">
        <y:PolyLineEdge>
          <y:Path sx="0.0" sy="0.0" tx="0.0" ty="0.0"/>
          <y:LineStyle color="#808080" type="line" width="1.0"/>
          <y:Arrows source="none" target="none"/>
          <y:BendStyle smoothed="false"/>
        </y:PolyLineEdge>
      </data>
    </edge>
    <edge id="e14" source="n132" target="n13">
      <data key="d9">
        <y:PolyLineEdge>
          <y:Path sx="0.0" sy="0.0" tx="0.0" ty="0.0"/>
          <y:LineStyle color="#808080" type="line" width="4.0"/>
          <y:Arrows source="none" target="none"/>
          <y:BendStyle smoothed="false"/>
        </y:PolyLineEdge>
      </data>
    </edge>
    <edge id="e15" source="n90" target="n39">
      <data key="d9">
        <y:PolyLineEdge>
          <y:Path sx="0.0" sy="0.0" tx="0.0" ty="0.0"/>
          <y:LineStyle color="#808080" type="line" width="1.0"/>
          <y:Arrows source="none" target="none"/>
          <y:BendStyle smoothed="false"/>
        </y:PolyLineEdge>
      </data>
    </edge>
    <edge id="e16" source="n132" target="n112">
      <data key="d9">
        <y:PolyLineEdge>
          <y:Path sx="0.0" sy="0.0" tx="0.0" ty="0.0"/>
          <y:LineStyle color="#808080" type="line" width="1.0"/>
          <y:Arrows source="none" target="none"/>
          <y:BendStyle smoothed="false"/>
        </y:PolyLineEdge>
      </data>
    </edge>
    <edge id="e17" source="n120" target="n124">
      <data key="d9">
        <y:PolyLineEdge>
          <y:Path sx="0.0" sy="0.0" tx="0.0" ty="0.0"/>
          <y:LineStyle color="#808080" type="line" width="4.0"/>
          <y:Arrows source="none" target="none"/>
          <y:BendStyle smoothed="false"/>
        </y:PolyLineEdge>
      </data>
    </edge>
    <edge id="e18" source="n25" target="n27">
      <data key="d9">
        <y:PolyLineEdge>
          <y:Path sx="0.0" sy="0.0" tx="0.0" ty="0.0"/>
          <y:LineStyle color="#808080" type="line" width="1.0"/>
          <y:Arrows source="none" target="none"/>
          <y:BendStyle smoothed="false"/>
        </y:PolyLineEdge>
      </data>
    </edge>
    <edge id="e19" source="n120" target="n147">
      <data key="d9">
        <y:PolyLineEdge>
          <y:Path sx="0.0" sy="0.0" tx="0.0" ty="0.0"/>
          <y:LineStyle color="#808080" type="line" width="5.0"/>
          <y:Arrows source="none" target="none"/>
          <y:BendStyle smoothed="false"/>
        </y:PolyLineEdge>
      </data>
    </edge>
    <edge id="e20" source="n120" target="n142">
      <data key="d9">
        <y:PolyLineEdge>
          <y:Path sx="0.0" sy="0.0" tx="0.0" ty="0.0"/>
          <y:LineStyle color="#FF0000" type="line" width="1.0"/>
          <y:Arrows source="none" target="none"/>
          <y:BendStyle smoothed="false"/>
        </y:PolyLineEdge>
      </data>
    </edge>
    <edge id="e21" source="n7" target="n81">
      <data key="d9">
        <y:PolyLineEdge>
          <y:Path sx="0.0" sy="0.0" tx="0.0" ty="0.0"/>
          <y:LineStyle color="#808080" type="line" width="1.0"/>
          <y:Arrows source="none" target="none"/>
          <y:BendStyle smoothed="false"/>
        </y:PolyLineEdge>
      </data>
    </edge>
    <edge id="e22" source="n55" target="n108">
      <data key="d9">
        <y:PolyLineEdge>
          <y:Path sx="0.0" sy="0.0" tx="0.0" ty="0.0"/>
          <y:LineStyle color="#808080" type="line" width="1.0"/>
          <y:Arrows source="none" target="none"/>
          <y:BendStyle smoothed="false"/>
        </y:PolyLineEdge>
      </data>
    </edge>
    <edge id="e23" source="n25" target="n118">
      <data key="d9">
        <y:PolyLineEdge>
          <y:Path sx="0.0" sy="0.0" tx="0.0" ty="0.0"/>
          <y:LineStyle color="#808080" type="line" width="1.0"/>
          <y:Arrows source="none" target="none"/>
          <y:BendStyle smoothed="false"/>
        </y:PolyLineEdge>
      </data>
    </edge>
    <edge id="e24" source="n90" target="n16">
      <data key="d9">
        <y:PolyLineEdge>
          <y:Path sx="0.0" sy="0.0" tx="0.0" ty="0.0"/>
          <y:LineStyle color="#808080" type="line" width="2.0"/>
          <y:Arrows source="none" target="none"/>
          <y:BendStyle smoothed="false"/>
        </y:PolyLineEdge>
      </data>
    </edge>
    <edge id="e25" source="n55" target="n66">
      <data key="d9">
        <y:PolyLineEdge>
          <y:Path sx="0.0" sy="0.0" tx="0.0" ty="0.0"/>
          <y:LineStyle color="#808080" type="line" width="1.0"/>
          <y:Arrows source="none" target="none"/>
          <y:BendStyle smoothed="false"/>
        </y:PolyLineEdge>
      </data>
    </edge>
    <edge id="e26" source="n131" target="n116">
      <data key="d9">
        <y:PolyLineEdge>
          <y:Path sx="0.0" sy="0.0" tx="0.0" ty="0.0"/>
          <y:LineStyle color="#808080" type="line" width="1.0"/>
          <y:Arrows source="none" target="none"/>
          <y:BendStyle smoothed="false"/>
        </y:PolyLineEdge>
      </data>
    </edge>
    <edge id="e27" source="n24" target="n92">
      <data key="d9">
        <y:PolyLineEdge>
          <y:Path sx="0.0" sy="0.0" tx="0.0" ty="0.0"/>
          <y:LineStyle color="#808080" type="line" width="3.0"/>
          <y:Arrows source="none" target="none"/>
          <y:BendStyle smoothed="false"/>
        </y:PolyLineEdge>
      </data>
    </edge>
    <edge id="e28" source="n100" target="n76">
      <data key="d9">
        <y:PolyLineEdge>
          <y:Path sx="0.0" sy="0.0" tx="0.0" ty="0.0"/>
          <y:LineStyle color="#808080" type="line" width="1.0"/>
          <y:Arrows source="none" target="none"/>
          <y:BendStyle smoothed="false"/>
        </y:PolyLineEdge>
      </data>
    </edge>
    <edge id="e29" source="n132" target="n118">
      <data key="d9">
        <y:PolyLineEdge>
          <y:Path sx="0.0" sy="0.0" tx="0.0" ty="0.0"/>
          <y:LineStyle color="#808080" type="line" width="2.0"/>
          <y:Arrows source="none" target="none"/>
          <y:BendStyle smoothed="false"/>
        </y:PolyLineEdge>
      </data>
    </edge>
    <edge id="e30" source="n120" target="n73">
      <data key="d9">
        <y:PolyLineEdge>
          <y:Path sx="0.0" sy="0.0" tx="0.0" ty="0.0"/>
          <y:LineStyle color="#808080" type="line" width="1.0"/>
          <y:Arrows source="none" target="none"/>
          <y:BendStyle smoothed="false"/>
        </y:PolyLineEdge>
      </data>
    </edge>
    <edge id="e31" source="n129" target="n114">
      <data key="d9">
        <y:PolyLineEdge>
          <y:Path sx="0.0" sy="0.0" tx="0.0" ty="0.0"/>
          <y:LineStyle color="#FF0000" type="line" width="1.0"/>
          <y:Arrows source="none" target="none"/>
          <y:BendStyle smoothed="false"/>
        </y:PolyLineEdge>
      </data>
    </edge>
    <edge id="e32" source="n133" target="n137">
      <data key="d9">
        <y:PolyLineEdge>
          <y:Path sx="0.0" sy="0.0" tx="0.0" ty="0.0"/>
          <y:LineStyle color="#FF0000" type="line" width="3.0"/>
          <y:Arrows source="none" target="none"/>
          <y:BendStyle smoothed="false"/>
        </y:PolyLineEdge>
      </data>
    </edge>
    <edge id="e33" source="n115" target="n96">
      <data key="d9">
        <y:PolyLineEdge>
          <y:Path sx="0.0" sy="0.0" tx="0.0" ty="0.0"/>
          <y:LineStyle color="#808080" type="line" width="2.0"/>
          <y:Arrows source="none" target="none"/>
          <y:BendStyle smoothed="false"/>
        </y:PolyLineEdge>
      </data>
    </edge>
    <edge id="e34" source="n104" target="n123">
      <data key="d9">
        <y:PolyLineEdge>
          <y:Path sx="0.0" sy="0.0" tx="0.0" ty="0.0"/>
          <y:LineStyle color="#808080" type="line" width="1.0"/>
          <y:Arrows source="none" target="none"/>
          <y:BendStyle smoothed="false"/>
        </y:PolyLineEdge>
      </data>
    </edge>
    <edge id="e35" source="n146" target="n87">
      <data key="d9">
        <y:PolyLineEdge>
          <y:Path sx="0.0" sy="0.0" tx="0.0" ty="0.0"/>
          <y:LineStyle color="#FF0000" type="line" width="1.0"/>
          <y:Arrows source="none" target="none"/>
          <y:BendStyle smoothed="false"/>
        </y:PolyLineEdge>
      </data>
    </edge>
    <edge id="e36" source="n55" target="n16">
      <data key="d9">
        <y:PolyLineEdge>
          <y:Path sx="0.0" sy="0.0" tx="0.0" ty="0.0"/>
          <y:LineStyle color="#808080" type="line" width="3.0"/>
          <y:Arrows source="none" target="none"/>
          <y:BendStyle smoothed="false"/>
        </y:PolyLineEdge>
      </data>
    </edge>
    <edge id="e37" source="n63" target="n6">
      <data key="d9">
        <y:PolyLineEdge>
          <y:Path sx="0.0" sy="0.0" tx="0.0" ty="0.0"/>
          <y:LineStyle color="#808080" type="line" width="1.0"/>
          <y:Arrows source="none" target="none"/>
          <y:BendStyle smoothed="false"/>
        </y:PolyLineEdge>
      </data>
    </edge>
    <edge id="e38" source="n55" target="n0">
      <data key="d9">
        <y:PolyLineEdge>
          <y:Path sx="0.0" sy="0.0" tx="0.0" ty="0.0"/>
          <y:LineStyle color="#FF0000" type="line" width="1.0"/>
          <y:Arrows source="none" target="none"/>
          <y:BendStyle smoothed="false"/>
        </y:PolyLineEdge>
      </data>
    </edge>
    <edge id="e39" source="n120" target="n39">
      <data key="d9">
        <y:PolyLineEdge>
          <y:Path sx="0.0" sy="0.0" tx="0.0" ty="0.0"/>
          <y:LineStyle color="#808080" type="line" width="1.0"/>
          <y:Arrows source="none" target="none"/>
          <y:BendStyle smoothed="false"/>
        </y:PolyLineEdge>
      </data>
    </edge>
    <edge id="e40" source="n25" target="n127">
      <data key="d9">
        <y:PolyLineEdge>
          <y:Path sx="0.0" sy="0.0" tx="0.0" ty="0.0"/>
          <y:LineStyle color="#808080" type="line" width="1.0"/>
          <y:Arrows source="none" target="none"/>
          <y:BendStyle smoothed="false"/>
        </y:PolyLineEdge>
      </data>
    </edge>
    <edge id="e41" source="n120" target="n22">
      <data key="d9">
        <y:PolyLineEdge>
          <y:Path sx="0.0" sy="0.0" tx="0.0" ty="0.0"/>
          <y:LineStyle color="#808080" type="line" width="7.0"/>
          <y:Arrows source="none" target="none"/>
          <y:BendStyle smoothed="false"/>
        </y:PolyLineEdge>
      </data>
    </edge>
    <edge id="e42" source="n105" target="n10">
      <data key="d9">
        <y:PolyLineEdge>
          <y:Path sx="0.0" sy="0.0" tx="0.0" ty="0.0"/>
          <y:LineStyle color="#808080" type="line" width="1.0"/>
          <y:Arrows source="none" target="none"/>
          <y:BendStyle smoothed="false"/>
        </y:PolyLineEdge>
      </data>
    </edge>
    <edge id="e43" source="n131" target="n82">
      <data key="d9">
        <y:PolyLineEdge>
          <y:Path sx="0.0" sy="0.0" tx="0.0" ty="0.0"/>
          <y:LineStyle color="#FF0000" type="line" width="2.0"/>
          <y:Arrows source="none" target="none"/>
          <y:BendStyle smoothed="false"/>
        </y:PolyLineEdge>
      </data>
    </edge>
    <edge id="e44" source="n84" target="n139">
      <data key="d9">
        <y:PolyLineEdge>
          <y:Path sx="0.0" sy="0.0" tx="0.0" ty="0.0"/>
          <y:LineStyle color="#808080" type="line" width="1.0"/>
          <y:Arrows source="none" target="none"/>
          <y:BendStyle smoothed="false"/>
        </y:PolyLineEdge>
      </data>
    </edge>
    <edge id="e45" source="n132" target="n97">
      <data key="d9">
        <y:PolyLineEdge>
          <y:Path sx="0.0" sy="0.0" tx="0.0" ty="0.0"/>
          <y:LineStyle color="#808080" type="line" width="1.0"/>
          <y:Arrows source="none" target="none"/>
          <y:BendStyle smoothed="false"/>
        </y:PolyLineEdge>
      </data>
    </edge>
    <edge id="e46" source="n63" target="n32">
      <data key="d9">
        <y:PolyLineEdge>
          <y:Path sx="0.0" sy="0.0" tx="0.0" ty="0.0"/>
          <y:LineStyle color="#808080" type="line" width="1.0"/>
          <y:Arrows source="none" target="none"/>
          <y:BendStyle smoothed="false"/>
        </y:PolyLineEdge>
      </data>
    </edge>
    <edge id="e47" source="n63" target="n38">
      <data key="d9">
        <y:PolyLineEdge>
          <y:Path sx="0.0" sy="0.0" tx="0.0" ty="0.0"/>
          <y:LineStyle color="#FF0000" type="line" width="1.0"/>
          <y:Arrows source="none" target="none"/>
          <y:BendStyle smoothed="false"/>
        </y:PolyLineEdge>
      </data>
    </edge>
    <edge id="e48" source="n115" target="n17">
      <data key="d9">
        <y:PolyLineEdge>
          <y:Path sx="0.0" sy="0.0" tx="0.0" ty="0.0"/>
          <y:LineStyle color="#808080" type="line" width="3.0"/>
          <y:Arrows source="none" target="none"/>
          <y:BendStyle smoothed="false"/>
        </y:PolyLineEdge>
      </data>
    </edge>
    <edge id="e49" source="n115" target="n116">
      <data key="d9">
        <y:PolyLineEdge>
          <y:Path sx="0.0" sy="0.0" tx="0.0" ty="0.0"/>
          <y:LineStyle color="#808080" type="line" width="1.0"/>
          <y:Arrows source="none" target="none"/>
          <y:BendStyle smoothed="false"/>
        </y:PolyLineEdge>
      </data>
    </edge>
    <edge id="e50" source="n63" target="n73">
      <data key="d9">
        <y:PolyLineEdge>
          <y:Path sx="0.0" sy="0.0" tx="0.0" ty="0.0"/>
          <y:LineStyle color="#808080" type="line" width="1.0"/>
          <y:Arrows source="none" target="none"/>
          <y:BendStyle smoothed="false"/>
        </y:PolyLineEdge>
      </data>
    </edge>
    <edge id="e51" source="n40" target="n53">
      <data key="d9">
        <y:PolyLineEdge>
          <y:Path sx="0.0" sy="0.0" tx="0.0" ty="0.0"/>
          <y:LineStyle color="#808080" type="line" width="1.0"/>
          <y:Arrows source="none" target="none"/>
          <y:BendStyle smoothed="false"/>
        </y:PolyLineEdge>
      </data>
    </edge>
    <edge id="e52" source="n135" target="n52">
      <data key="d9">
        <y:PolyLineEdge>
          <y:Path sx="0.0" sy="0.0" tx="0.0" ty="0.0"/>
          <y:LineStyle color="#FF0000" type="line" width="4.0"/>
          <y:Arrows source="none" target="none"/>
          <y:BendStyle smoothed="false"/>
        </y:PolyLineEdge>
      </data>
    </edge>
    <edge id="e53" source="n86" target="n107">
      <data key="d9">
        <y:PolyLineEdge>
          <y:Path sx="0.0" sy="0.0" tx="0.0" ty="0.0"/>
          <y:LineStyle color="#808080" type="line" width="1.0"/>
          <y:Arrows source="none" target="none"/>
          <y:BendStyle smoothed="false"/>
        </y:PolyLineEdge>
      </data>
    </edge>
    <edge id="e54" source="n8" target="n30">
      <data key="d9">
        <y:PolyLineEdge>
          <y:Path sx="0.0" sy="0.0" tx="0.0" ty="0.0"/>
          <y:LineStyle color="#FF0000" type="line" width="1.0"/>
          <y:Arrows source="none" target="none"/>
          <y:BendStyle smoothed="false"/>
        </y:PolyLineEdge>
      </data>
    </edge>
    <edge id="e55" source="n63" target="n101">
      <data key="d9">
        <y:PolyLineEdge>
          <y:Path sx="0.0" sy="0.0" tx="0.0" ty="0.0"/>
          <y:LineStyle color="#808080" type="line" width="1.0"/>
          <y:Arrows source="none" target="none"/>
          <y:BendStyle smoothed="false"/>
        </y:PolyLineEdge>
      </data>
    </edge>
    <edge id="e56" source="n58" target="n72">
      <data key="d9">
        <y:PolyLineEdge>
          <y:Path sx="0.0" sy="0.0" tx="0.0" ty="0.0"/>
          <y:LineStyle color="#808080" type="line" width="1.0"/>
          <y:Arrows source="none" target="none"/>
          <y:BendStyle smoothed="false"/>
        </y:PolyLineEdge>
      </data>
    </edge>
    <edge id="e57" source="n104" target="n126">
      <data key="d9">
        <y:PolyLineEdge>
          <y:Path sx="0.0" sy="0.0" tx="0.0" ty="0.0"/>
          <y:LineStyle color="#808080" type="line" width="1.0"/>
          <y:Arrows source="none" target="none"/>
          <y:BendStyle smoothed="false"/>
        </y:PolyLineEdge>
      </data>
    </edge>
    <edge id="e58" source="n115" target="n33">
      <data key="d9">
        <y:PolyLineEdge>
          <y:Path sx="0.0" sy="0.0" tx="0.0" ty="0.0"/>
          <y:LineStyle color="#808080" type="line" width="1.0"/>
          <y:Arrows source="none" target="none"/>
          <y:BendStyle smoothed="false"/>
        </y:PolyLineEdge>
      </data>
    </edge>
    <edge id="e59" source="n1" target="n103">
      <data key="d9">
        <y:PolyLineEdge>
          <y:Path sx="0.0" sy="0.0" tx="0.0" ty="0.0"/>
          <y:LineStyle color="#FF0000" type="line" width="1.0"/>
          <y:Arrows source="none" target="none"/>
          <y:BendStyle smoothed="false"/>
        </y:PolyLineEdge>
      </data>
    </edge>
    <edge id="e60" source="n100" target="n134">
      <data key="d9">
        <y:PolyLineEdge>
          <y:Path sx="0.0" sy="0.0" tx="0.0" ty="0.0"/>
          <y:LineStyle color="#0000FF" type="line" width="4.0"/>
          <y:Arrows source="none" target="none"/>
          <y:BendStyle smoothed="false"/>
        </y:PolyLineEdge>
      </data>
    </edge>
    <edge id="e61" source="n63" target="n11">
      <data key="d9">
        <y:PolyLineEdge>
          <y:Path sx="0.0" sy="0.0" tx="0.0" ty="0.0"/>
          <y:LineStyle color="#808080" type="line" width="1.0"/>
          <y:Arrows source="none" target="none"/>
          <y:BendStyle smoothed="false"/>
        </y:PolyLineEdge>
      </data>
    </edge>
    <edge id="e62" source="n120" target="n44">
      <data key="d9">
        <y:PolyLineEdge>
          <y:Path sx="0.0" sy="0.0" tx="0.0" ty="0.0"/>
          <y:LineStyle color="#808080" type="line" width="1.0"/>
          <y:Arrows source="none" target="none"/>
          <y:BendStyle smoothed="false"/>
        </y:PolyLineEdge>
      </data>
    </edge>
    <edge id="e63" source="n135" target="n82">
      <data key="d9">
        <y:PolyLineEdge>
          <y:Path sx="0.0" sy="0.0" tx="0.0" ty="0.0"/>
          <y:LineStyle color="#FF0000" type="line" width="2.0"/>
          <y:Arrows source="none" target="none"/>
          <y:BendStyle smoothed="false"/>
        </y:PolyLineEdge>
      </data>
    </edge>
    <edge id="e64" source="n12" target="n22">
      <data key="d9">
        <y:PolyLineEdge>
          <y:Path sx="0.0" sy="0.0" tx="0.0" ty="0.0"/>
          <y:LineStyle color="#808080" type="line" width="4.0"/>
          <y:Arrows source="none" target="none"/>
          <y:BendStyle smoothed="false"/>
        </y:PolyLineEdge>
      </data>
    </edge>
    <edge id="e65" source="n34" target="n121">
      <data key="d9">
        <y:PolyLineEdge>
          <y:Path sx="0.0" sy="0.0" tx="0.0" ty="0.0"/>
          <y:LineStyle color="#808080" type="line" width="1.0"/>
          <y:Arrows source="none" target="none"/>
          <y:BendStyle smoothed="false"/>
        </y:PolyLineEdge>
      </data>
    </edge>
    <edge id="e66" source="n49" target="n79">
      <data key="d9">
        <y:PolyLineEdge>
          <y:Path sx="0.0" sy="0.0" tx="0.0" ty="0.0"/>
          <y:LineStyle color="#808080" type="line" width="6.0"/>
          <y:Arrows source="none" target="none"/>
          <y:BendStyle smoothed="false"/>
        </y:PolyLineEdge>
      </data>
    </edge>
    <edge id="e67" source="n55" target="n107">
      <data key="d9">
        <y:PolyLineEdge>
          <y:Path sx="0.0" sy="0.0" tx="0.0" ty="0.0"/>
          <y:LineStyle color="#808080" type="line" width="1.0"/>
          <y:Arrows source="none" target="none"/>
          <y:BendStyle smoothed="false"/>
        </y:PolyLineEdge>
      </data>
    </edge>
    <edge id="e68" source="n54" target="n71">
      <data key="d9">
        <y:PolyLineEdge>
          <y:Path sx="0.0" sy="0.0" tx="0.0" ty="0.0"/>
          <y:LineStyle color="#808080" type="line" width="1.0"/>
          <y:Arrows source="none" target="none"/>
          <y:BendStyle smoothed="false"/>
        </y:PolyLineEdge>
      </data>
    </edge>
    <edge id="e69" source="n100" target="n19">
      <data key="d9">
        <y:PolyLineEdge>
          <y:Path sx="0.0" sy="0.0" tx="0.0" ty="0.0"/>
          <y:LineStyle color="#FF0000" type="line" width="1.0"/>
          <y:Arrows source="none" target="none"/>
          <y:BendStyle smoothed="false"/>
        </y:PolyLineEdge>
      </data>
    </edge>
    <edge id="e70" source="n120" target="n101">
      <data key="d9">
        <y:PolyLineEdge>
          <y:Path sx="0.0" sy="0.0" tx="0.0" ty="0.0"/>
          <y:LineStyle color="#808080" type="line" width="1.0"/>
          <y:Arrows source="none" target="none"/>
          <y:BendStyle smoothed="false"/>
        </y:PolyLineEdge>
      </data>
    </edge>
    <edge id="e71" source="n25" target="n112">
      <data key="d9">
        <y:PolyLineEdge>
          <y:Path sx="0.0" sy="0.0" tx="0.0" ty="0.0"/>
          <y:LineStyle color="#808080" type="line" width="1.0"/>
          <y:Arrows source="none" target="none"/>
          <y:BendStyle smoothed="false"/>
        </y:PolyLineEdge>
      </data>
    </edge>
    <edge id="e72" source="n146" target="n22">
      <data key="d9">
        <y:PolyLineEdge>
          <y:Path sx="0.0" sy="0.0" tx="0.0" ty="0.0"/>
          <y:LineStyle color="#808080" type="line" width="1.0"/>
          <y:Arrows source="none" target="none"/>
          <y:BendStyle smoothed="false"/>
        </y:PolyLineEdge>
      </data>
    </edge>
    <edge id="e73" source="n63" target="n147">
      <data key="d9">
        <y:PolyLineEdge>
          <y:Path sx="0.0" sy="0.0" tx="0.0" ty="0.0"/>
          <y:LineStyle color="#808080" type="line" width="5.0"/>
          <y:Arrows source="none" target="none"/>
          <y:BendStyle smoothed="false"/>
        </y:PolyLineEdge>
      </data>
    </edge>
    <edge id="e74" source="n5" target="n89">
      <data key="d9">
        <y:PolyLineEdge>
          <y:Path sx="0.0" sy="0.0" tx="0.0" ty="0.0"/>
          <y:LineStyle color="#808080" type="line" width="1.0"/>
          <y:Arrows source="none" target="none"/>
          <y:BendStyle smoothed="false"/>
        </y:PolyLineEdge>
      </data>
    </edge>
    <edge id="e75" source="n63" target="n22">
      <data key="d9">
        <y:PolyLineEdge>
          <y:Path sx="0.0" sy="0.0" tx="0.0" ty="0.0"/>
          <y:LineStyle color="#808080" type="line" width="6.0"/>
          <y:Arrows source="none" target="none"/>
          <y:BendStyle smoothed="false"/>
        </y:PolyLineEdge>
      </data>
    </edge>
    <edge id="e76" source="n2" target="n140">
      <data key="d9">
        <y:PolyLineEdge>
          <y:Path sx="0.0" sy="0.0" tx="0.0" ty="0.0"/>
          <y:LineStyle color="#808080" type="line" width="1.0"/>
          <y:Arrows source="none" target="none"/>
          <y:BendStyle smoothed="false"/>
        </y:PolyLineEdge>
      </data>
    </edge>
    <edge id="e77" source="n110" target="n147">
      <data key="d9">
        <y:PolyLineEdge>
          <y:Path sx="0.0" sy="0.0" tx="0.0" ty="0.0"/>
          <y:LineStyle color="#808080" type="line" width="3.0"/>
          <y:Arrows source="none" target="none"/>
          <y:BendStyle smoothed="false"/>
        </y:PolyLineEdge>
      </data>
    </edge>
    <edge id="e78" source="n115" target="n59">
      <data key="d9">
        <y:PolyLineEdge>
          <y:Path sx="0.0" sy="0.0" tx="0.0" ty="0.0"/>
          <y:LineStyle color="#FF0000" type="line" width="1.0"/>
          <y:Arrows source="none" target="none"/>
          <y:BendStyle smoothed="false"/>
        </y:PolyLineEdge>
      </data>
    </edge>
    <edge id="e79" source="n120" target="n11">
      <data key="d9">
        <y:PolyLineEdge>
          <y:Path sx="0.0" sy="0.0" tx="0.0" ty="0.0"/>
          <y:LineStyle color="#808080" type="line" width="1.0"/>
          <y:Arrows source="none" target="none"/>
          <y:BendStyle smoothed="false"/>
        </y:PolyLineEdge>
      </data>
    </edge>
    <edge id="e80" source="n48" target="n83">
      <data key="d9">
        <y:PolyLineEdge>
          <y:Path sx="0.0" sy="0.0" tx="0.0" ty="0.0"/>
          <y:LineStyle color="#808080" type="line" width="1.0"/>
          <y:Arrows source="none" target="none"/>
          <y:BendStyle smoothed="false"/>
        </y:PolyLineEdge>
      </data>
    </edge>
    <edge id="e81" source="n120" target="n56">
      <data key="d9">
        <y:PolyLineEdge>
          <y:Path sx="0.0" sy="0.0" tx="0.0" ty="0.0"/>
          <y:LineStyle color="#808080" type="line" width="1.0"/>
          <y:Arrows source="none" target="none"/>
          <y:BendStyle smoothed="false"/>
        </y:PolyLineEdge>
      </data>
    </edge>
    <edge id="e82" source="n132" target="n127">
      <data key="d9">
        <y:PolyLineEdge>
          <y:Path sx="0.0" sy="0.0" tx="0.0" ty="0.0"/>
          <y:LineStyle color="#808080" type="line" width="1.0"/>
          <y:Arrows source="none" target="none"/>
          <y:BendStyle smoothed="false"/>
        </y:PolyLineEdge>
      </data>
    </edge>
    <edge id="e83" source="n63" target="n19">
      <data key="d9">
        <y:PolyLineEdge>
          <y:Path sx="0.0" sy="0.0" tx="0.0" ty="0.0"/>
          <y:LineStyle color="#FF0000" type="line" width="1.0"/>
          <y:Arrows source="none" target="none"/>
          <y:BendStyle smoothed="false"/>
        </y:PolyLineEdge>
      </data>
    </edge>
    <edge id="e84" source="n146" target="n47">
      <data key="d9">
        <y:PolyLineEdge>
          <y:Path sx="0.0" sy="0.0" tx="0.0" ty="0.0"/>
          <y:LineStyle color="#FF0000" type="line" width="1.0"/>
          <y:Arrows source="none" target="none"/>
          <y:BendStyle smoothed="false"/>
        </y:PolyLineEdge>
      </data>
    </edge>
    <edge id="e85" source="n50" target="n88">
      <data key="d9">
        <y:PolyLineEdge>
          <y:Path sx="0.0" sy="0.0" tx="0.0" ty="0.0"/>
          <y:LineStyle color="#808080" type="line" width="4.0"/>
          <y:Arrows source="none" target="none"/>
          <y:BendStyle smoothed="false"/>
        </y:PolyLineEdge>
      </data>
    </edge>
    <edge id="e86" source="n86" target="n52">
      <data key="d9">
        <y:PolyLineEdge>
          <y:Path sx="0.0" sy="0.0" tx="0.0" ty="0.0"/>
          <y:LineStyle color="#0000FF" type="line" width="4.0"/>
          <y:Arrows source="none" target="none"/>
          <y:BendStyle smoothed="false"/>
        </y:PolyLineEdge>
      </data>
    </edge>
    <edge id="e87" source="n131" target="n33">
      <data key="d9">
        <y:PolyLineEdge>
          <y:Path sx="0.0" sy="0.0" tx="0.0" ty="0.0"/>
          <y:LineStyle color="#808080" type="line" width="1.0"/>
          <y:Arrows source="none" target="none"/>
          <y:BendStyle smoothed="false"/>
        </y:PolyLineEdge>
      </data>
    </edge>
    <edge id="e88" source="n74" target="n10">
      <data key="d9">
        <y:PolyLineEdge>
          <y:Path sx="0.0" sy="0.0" tx="0.0" ty="0.0"/>
          <y:LineStyle color="#808080" type="line" width="1.0"/>
          <y:Arrows source="none" target="none"/>
          <y:BendStyle smoothed="false"/>
        </y:PolyLineEdge>
      </data>
    </edge>
    <edge id="e89" source="n41" target="n70">
      <data key="d9">
        <y:PolyLineEdge>
          <y:Path sx="0.0" sy="0.0" tx="0.0" ty="0.0"/>
          <y:LineStyle color="#808080" type="line" width="1.0"/>
          <y:Arrows source="none" target="none"/>
          <y:BendStyle smoothed="false"/>
        </y:PolyLineEdge>
      </data>
    </edge>
    <edge id="e90" source="n61" target="n114">
      <data key="d9">
        <y:PolyLineEdge>
          <y:Path sx="0.0" sy="0.0" tx="0.0" ty="0.0"/>
          <y:LineStyle color="#FF0000" type="line" width="1.0"/>
          <y:Arrows source="none" target="none"/>
          <y:BendStyle smoothed="false"/>
        </y:PolyLineEdge>
      </data>
    </edge>
    <edge id="e91" source="n120" target="n87">
      <data key="d9">
        <y:PolyLineEdge>
          <y:Path sx="0.0" sy="0.0" tx="0.0" ty="0.0"/>
          <y:LineStyle color="#FF0000" type="line" width="1.0"/>
          <y:Arrows source="none" target="none"/>
          <y:BendStyle smoothed="false"/>
        </y:PolyLineEdge>
      </data>
    </edge>
    <edge id="e92" source="n100" target="n92">
      <data key="d9">
        <y:PolyLineEdge>
          <y:Path sx="0.0" sy="0.0" tx="0.0" ty="0.0"/>
          <y:LineStyle color="#808080" type="line" width="4.0"/>
          <y:Arrows source="none" target="none"/>
          <y:BendStyle smoothed="false"/>
        </y:PolyLineEdge>
      </data>
    </edge>
    <edge id="e93" source="n115" target="n77">
      <data key="d9">
        <y:PolyLineEdge>
          <y:Path sx="0.0" sy="0.0" tx="0.0" ty="0.0"/>
          <y:LineStyle color="#808080" type="line" width="1.0"/>
          <y:Arrows source="none" target="none"/>
          <y:BendStyle smoothed="false"/>
        </y:PolyLineEdge>
      </data>
    </edge>
    <edge id="e94" source="n55" target="n38">
      <data key="d9">
        <y:PolyLineEdge>
          <y:Path sx="0.0" sy="0.0" tx="0.0" ty="0.0"/>
          <y:LineStyle color="#FF0000" type="line" width="1.0"/>
          <y:Arrows source="none" target="none"/>
          <y:BendStyle smoothed="false"/>
        </y:PolyLineEdge>
      </data>
    </edge>
    <edge id="e95" source="n146" target="n70">
      <data key="d9">
        <y:PolyLineEdge>
          <y:Path sx="0.0" sy="0.0" tx="0.0" ty="0.0"/>
          <y:LineStyle color="#808080" type="line" width="1.0"/>
          <y:Arrows source="none" target="none"/>
          <y:BendStyle smoothed="false"/>
        </y:PolyLineEdge>
      </data>
    </edge>
    <edge id="e96" source="n31" target="n79">
      <data key="d9">
        <y:PolyLineEdge>
          <y:Path sx="0.0" sy="0.0" tx="0.0" ty="0.0"/>
          <y:LineStyle color="#808080" type="line" width="6.0"/>
          <y:Arrows source="none" target="none"/>
          <y:BendStyle smoothed="false"/>
        </y:PolyLineEdge>
      </data>
    </edge>
    <edge id="e97" source="n63" target="n130">
      <data key="d9">
        <y:PolyLineEdge>
          <y:Path sx="0.0" sy="0.0" tx="0.0" ty="0.0"/>
          <y:LineStyle color="#808080" type="line" width="3.0"/>
          <y:Arrows source="none" target="none"/>
          <y:BendStyle smoothed="false"/>
        </y:PolyLineEdge>
      </data>
    </edge>
    <edge id="e98" source="n55" target="n124">
      <data key="d9">
        <y:PolyLineEdge>
          <y:Path sx="0.0" sy="0.0" tx="0.0" ty="0.0"/>
          <y:LineStyle color="#808080" type="line" width="3.0"/>
          <y:Arrows source="none" target="none"/>
          <y:BendStyle smoothed="false"/>
        </y:PolyLineEdge>
      </data>
    </edge>
    <edge id="e99" source="n24" target="n99">
      <data key="d9">
        <y:PolyLineEdge>
          <y:Path sx="0.0" sy="0.0" tx="0.0" ty="0.0"/>
          <y:LineStyle color="#0000FF" type="line" width="1.0"/>
          <y:Arrows source="none" target="none"/>
          <y:BendStyle smoothed="false"/>
        </y:PolyLineEdge>
      </data>
    </edge>
    <edge id="e100" source="n120" target="n21">
      <data key="d9">
        <y:PolyLineEdge>
          <y:Path sx="0.0" sy="0.0" tx="0.0" ty="0.0"/>
          <y:LineStyle color="#808080" type="line" width="1.0"/>
          <y:Arrows source="none" target="none"/>
          <y:BendStyle smoothed="false"/>
        </y:PolyLineEdge>
      </data>
    </edge>
    <edge id="e101" source="n120" target="n89">
      <data key="d9">
        <y:PolyLineEdge>
          <y:Path sx="0.0" sy="0.0" tx="0.0" ty="0.0"/>
          <y:LineStyle color="#808080" type="line" width="1.0"/>
          <y:Arrows source="none" target="none"/>
          <y:BendStyle smoothed="false"/>
        </y:PolyLineEdge>
      </data>
    </edge>
    <edge id="e102" source="n131" target="n29">
      <data key="d9">
        <y:PolyLineEdge>
          <y:Path sx="0.0" sy="0.0" tx="0.0" ty="0.0"/>
          <y:LineStyle color="#808080" type="line" width="2.0"/>
          <y:Arrows source="none" target="none"/>
          <y:BendStyle smoothed="false"/>
        </y:PolyLineEdge>
      </data>
    </edge>
    <edge id="e103" source="n120" target="n4">
      <data key="d9">
        <y:PolyLineEdge>
          <y:Path sx="0.0" sy="0.0" tx="0.0" ty="0.0"/>
          <y:LineStyle color="#808080" type="line" width="1.0"/>
          <y:Arrows source="none" target="none"/>
          <y:BendStyle smoothed="false"/>
        </y:PolyLineEdge>
      </data>
    </edge>
    <edge id="e104" source="n136" target="n23">
      <data key="d9">
        <y:PolyLineEdge>
          <y:Path sx="0.0" sy="0.0" tx="0.0" ty="0.0"/>
          <y:LineStyle color="#808080" type="line" width="2.0"/>
          <y:Arrows source="none" target="none"/>
          <y:BendStyle smoothed="false"/>
        </y:PolyLineEdge>
      </data>
    </edge>
    <edge id="e105" source="n105" target="n99">
      <data key="d9">
        <y:PolyLineEdge>
          <y:Path sx="0.0" sy="0.0" tx="0.0" ty="0.0"/>
          <y:LineStyle color="#0000FF" type="line" width="2.0"/>
          <y:Arrows source="none" target="none"/>
          <y:BendStyle smoothed="false"/>
        </y:PolyLineEdge>
      </data>
    </edge>
    <edge id="e106" source="n115" target="n92">
      <data key="d9">
        <y:PolyLineEdge>
          <y:Path sx="0.0" sy="0.0" tx="0.0" ty="0.0"/>
          <y:LineStyle color="#808080" type="line" width="3.0"/>
          <y:Arrows source="none" target="none"/>
          <y:BendStyle smoothed="false"/>
        </y:PolyLineEdge>
      </data>
    </edge>
    <edge id="e107" source="n63" target="n66">
      <data key="d9">
        <y:PolyLineEdge>
          <y:Path sx="0.0" sy="0.0" tx="0.0" ty="0.0"/>
          <y:LineStyle color="#808080" type="line" width="1.0"/>
          <y:Arrows source="none" target="none"/>
          <y:BendStyle smoothed="false"/>
        </y:PolyLineEdge>
      </data>
    </edge>
    <edge id="e108" source="n25" target="n85">
      <data key="d9">
        <y:PolyLineEdge>
          <y:Path sx="0.0" sy="0.0" tx="0.0" ty="0.0"/>
          <y:LineStyle color="#808080" type="line" width="1.0"/>
          <y:Arrows source="none" target="none"/>
          <y:BendStyle smoothed="false"/>
        </y:PolyLineEdge>
      </data>
    </edge>
    <edge id="e109" source="n63" target="n56">
      <data key="d9">
        <y:PolyLineEdge>
          <y:Path sx="0.0" sy="0.0" tx="0.0" ty="0.0"/>
          <y:LineStyle color="#808080" type="line" width="1.0"/>
          <y:Arrows source="none" target="none"/>
          <y:BendStyle smoothed="false"/>
        </y:PolyLineEdge>
      </data>
    </edge>
    <edge id="e110" source="n115" target="n94">
      <data key="d9">
        <y:PolyLineEdge>
          <y:Path sx="0.0" sy="0.0" tx="0.0" ty="0.0"/>
          <y:LineStyle color="#808080" type="line" width="1.0"/>
          <y:Arrows source="none" target="none"/>
          <y:BendStyle smoothed="false"/>
        </y:PolyLineEdge>
      </data>
    </edge>
    <edge id="e111" source="n132" target="n27">
      <data key="d9">
        <y:PolyLineEdge>
          <y:Path sx="0.0" sy="0.0" tx="0.0" ty="0.0"/>
          <y:LineStyle color="#808080" type="line" width="1.0"/>
          <y:Arrows source="none" target="none"/>
          <y:BendStyle smoothed="false"/>
        </y:PolyLineEdge>
      </data>
    </edge>
    <edge id="e112" source="n9" target="n51">
      <data key="d9">
        <y:PolyLineEdge>
          <y:Path sx="0.0" sy="0.0" tx="0.0" ty="0.0"/>
          <y:LineStyle color="#808080" type="line" width="1.0"/>
          <y:Arrows source="none" target="none"/>
          <y:BendStyle smoothed="false"/>
        </y:PolyLineEdge>
      </data>
    </edge>
    <edge id="e113" source="n111" target="n30">
      <data key="d9">
        <y:PolyLineEdge>
          <y:Path sx="0.0" sy="0.0" tx="0.0" ty="0.0"/>
          <y:LineStyle color="#FF0000" type="line" width="1.0"/>
          <y:Arrows source="none" target="none"/>
          <y:BendStyle smoothed="false"/>
        </y:PolyLineEdge>
      </data>
    </edge>
    <edge id="e114" source="n115" target="n99">
      <data key="d9">
        <y:PolyLineEdge>
          <y:Path sx="0.0" sy="0.0" tx="0.0" ty="0.0"/>
          <y:LineStyle color="#0000FF" type="line" width="4.0"/>
          <y:Arrows source="none" target="none"/>
          <y:BendStyle smoothed="false"/>
        </y:PolyLineEdge>
      </data>
    </edge>
    <edge id="e115" source="n136" target="n117">
      <data key="d9">
        <y:PolyLineEdge>
          <y:Path sx="0.0" sy="0.0" tx="0.0" ty="0.0"/>
          <y:LineStyle color="#808080" type="line" width="1.0"/>
          <y:Arrows source="none" target="none"/>
          <y:BendStyle smoothed="false"/>
        </y:PolyLineEdge>
      </data>
    </edge>
    <edge id="e116" source="n28" target="n13">
      <data key="d9">
        <y:PolyLineEdge>
          <y:Path sx="0.0" sy="0.0" tx="0.0" ty="0.0"/>
          <y:LineStyle color="#FF0000" type="line" width="1.0"/>
          <y:Arrows source="none" target="none"/>
          <y:BendStyle smoothed="false"/>
        </y:PolyLineEdge>
      </data>
    </edge>
    <edge id="e117" source="n86" target="n92">
      <data key="d9">
        <y:PolyLineEdge>
          <y:Path sx="0.0" sy="0.0" tx="0.0" ty="0.0"/>
          <y:LineStyle color="#808080" type="line" width="4.0"/>
          <y:Arrows source="none" target="none"/>
          <y:BendStyle smoothed="false"/>
        </y:PolyLineEdge>
      </data>
    </edge>
    <edge id="e118" source="n132" target="n75">
      <data key="d9">
        <y:PolyLineEdge>
          <y:Path sx="0.0" sy="0.0" tx="0.0" ty="0.0"/>
          <y:LineStyle color="#0000FF" type="line" width="1.0"/>
          <y:Arrows source="none" target="none"/>
          <y:BendStyle smoothed="false"/>
        </y:PolyLineEdge>
      </data>
    </edge>
    <edge id="e119" source="n55" target="n77">
      <data key="d9">
        <y:PolyLineEdge>
          <y:Path sx="0.0" sy="0.0" tx="0.0" ty="0.0"/>
          <y:LineStyle color="#808080" type="line" width="1.0"/>
          <y:Arrows source="none" target="none"/>
          <y:BendStyle smoothed="false"/>
        </y:PolyLineEdge>
      </data>
    </edge>
    <edge id="e120" source="n104" target="n102">
      <data key="d9">
        <y:PolyLineEdge>
          <y:Path sx="0.0" sy="0.0" tx="0.0" ty="0.0"/>
          <y:LineStyle color="#0000FF" type="line" width="1.0"/>
          <y:Arrows source="none" target="none"/>
          <y:BendStyle smoothed="false"/>
        </y:PolyLineEdge>
      </data>
    </edge>
    <edge id="e121" source="n84" target="n67">
      <data key="d9">
        <y:PolyLineEdge>
          <y:Path sx="0.0" sy="0.0" tx="0.0" ty="0.0"/>
          <y:LineStyle color="#FF0000" type="line" width="1.0"/>
          <y:Arrows source="none" target="none"/>
          <y:BendStyle smoothed="false"/>
        </y:PolyLineEdge>
      </data>
    </edge>
    <edge id="e122" source="n115" target="n76">
      <data key="d9">
        <y:PolyLineEdge>
          <y:Path sx="0.0" sy="0.0" tx="0.0" ty="0.0"/>
          <y:LineStyle color="#808080" type="line" width="1.0"/>
          <y:Arrows source="none" target="none"/>
          <y:BendStyle smoothed="false"/>
        </y:PolyLineEdge>
      </data>
    </edge>
    <edge id="e123" source="n120" target="n102">
      <data key="d9">
        <y:PolyLineEdge>
          <y:Path sx="0.0" sy="0.0" tx="0.0" ty="0.0"/>
          <y:LineStyle color="#0000FF" type="line" width="1.0"/>
          <y:Arrows source="none" target="none"/>
          <y:BendStyle smoothed="false"/>
        </y:PolyLineEdge>
      </data>
    </edge>
    <edge id="e124" source="n120" target="n130">
      <data key="d9">
        <y:PolyLineEdge>
          <y:Path sx="0.0" sy="0.0" tx="0.0" ty="0.0"/>
          <y:LineStyle color="#808080" type="line" width="2.0"/>
          <y:Arrows source="none" target="none"/>
          <y:BendStyle smoothed="false"/>
        </y:PolyLineEdge>
      </data>
    </edge>
    <edge id="e125" source="n131" target="n23">
      <data key="d9">
        <y:PolyLineEdge>
          <y:Path sx="0.0" sy="0.0" tx="0.0" ty="0.0"/>
          <y:LineStyle color="#808080" type="line" width="2.0"/>
          <y:Arrows source="none" target="none"/>
          <y:BendStyle smoothed="false"/>
        </y:PolyLineEdge>
      </data>
    </edge>
    <edge id="e126" source="n2" target="n33">
      <data key="d9">
        <y:PolyLineEdge>
          <y:Path sx="0.0" sy="0.0" tx="0.0" ty="0.0"/>
          <y:LineStyle color="#808080" type="line" width="1.0"/>
          <y:Arrows source="none" target="none"/>
          <y:BendStyle smoothed="false"/>
        </y:PolyLineEdge>
      </data>
    </edge>
    <edge id="e127" source="n115" target="n68">
      <data key="d9">
        <y:PolyLineEdge>
          <y:Path sx="0.0" sy="0.0" tx="0.0" ty="0.0"/>
          <y:LineStyle color="#808080" type="line" width="1.0"/>
          <y:Arrows source="none" target="none"/>
          <y:BendStyle smoothed="false"/>
        </y:PolyLineEdge>
      </data>
    </edge>
    <edge id="e128" source="n25" target="n13">
      <data key="d9">
        <y:PolyLineEdge>
          <y:Path sx="0.0" sy="0.0" tx="0.0" ty="0.0"/>
          <y:LineStyle color="#808080" type="line" width="3.0"/>
          <y:Arrows source="none" target="none"/>
          <y:BendStyle smoothed="false"/>
        </y:PolyLineEdge>
      </data>
    </edge>
    <edge id="e129" source="n141" target="n139">
      <data key="d9">
        <y:PolyLineEdge>
          <y:Path sx="0.0" sy="0.0" tx="0.0" ty="0.0"/>
          <y:LineStyle color="#808080" type="line" width="1.0"/>
          <y:Arrows source="none" target="none"/>
          <y:BendStyle smoothed="false"/>
        </y:PolyLineEdge>
      </data>
    </edge>
    <edge id="e130" source="n115" target="n134">
      <data key="d9">
        <y:PolyLineEdge>
          <y:Path sx="0.0" sy="0.0" tx="0.0" ty="0.0"/>
          <y:LineStyle color="#0000FF" type="line" width="7.0"/>
          <y:Arrows source="none" target="none"/>
          <y:BendStyle smoothed="false"/>
        </y:PolyLineEdge>
      </data>
    </edge>
    <edge id="e131" source="n36" target="n99">
      <data key="d9">
        <y:PolyLineEdge>
          <y:Path sx="0.0" sy="0.0" tx="0.0" ty="0.0"/>
          <y:LineStyle color="#808080" type="line" width="1.0"/>
          <y:Arrows source="none" target="none"/>
          <y:BendStyle smoothed="false"/>
        </y:PolyLineEdge>
      </data>
    </edge>
    <edge id="e132" source="n55" target="n17">
      <data key="d9">
        <y:PolyLineEdge>
          <y:Path sx="0.0" sy="0.0" tx="0.0" ty="0.0"/>
          <y:LineStyle color="#808080" type="line" width="2.0"/>
          <y:Arrows source="none" target="none"/>
          <y:BendStyle smoothed="false"/>
        </y:PolyLineEdge>
      </data>
    </edge>
    <edge id="e133" source="n43" target="n67">
      <data key="d9">
        <y:PolyLineEdge>
          <y:Path sx="0.0" sy="0.0" tx="0.0" ty="0.0"/>
          <y:LineStyle color="#FF0000" type="line" width="1.0"/>
          <y:Arrows source="none" target="none"/>
          <y:BendStyle smoothed="false"/>
        </y:PolyLineEdge>
      </data>
    </edge>
    <edge id="e134" source="n25" target="n97">
      <data key="d9">
        <y:PolyLineEdge>
          <y:Path sx="0.0" sy="0.0" tx="0.0" ty="0.0"/>
          <y:LineStyle color="#808080" type="line" width="1.0"/>
          <y:Arrows source="none" target="none"/>
          <y:BendStyle smoothed="false"/>
        </y:PolyLineEdge>
      </data>
    </edge>
    <edge id="e135" source="n5" target="n51">
      <data key="d9">
        <y:PolyLineEdge>
          <y:Path sx="0.0" sy="0.0" tx="0.0" ty="0.0"/>
          <y:LineStyle color="#808080" type="line" width="1.0"/>
          <y:Arrows source="none" target="none"/>
          <y:BendStyle smoothed="false"/>
        </y:PolyLineEdge>
      </data>
    </edge>
    <edge id="e136" source="n25" target="n15">
      <data key="d9">
        <y:PolyLineEdge>
          <y:Path sx="0.0" sy="0.0" tx="0.0" ty="0.0"/>
          <y:LineStyle color="#808080" type="line" width="1.0"/>
          <y:Arrows source="none" target="none"/>
          <y:BendStyle smoothed="false"/>
        </y:PolyLineEdge>
      </data>
    </edge>
    <edge id="e137" source="n132" target="n15">
      <data key="d9">
        <y:PolyLineEdge>
          <y:Path sx="0.0" sy="0.0" tx="0.0" ty="0.0"/>
          <y:LineStyle color="#808080" type="line" width="1.0"/>
          <y:Arrows source="none" target="none"/>
          <y:BendStyle smoothed="false"/>
        </y:PolyLineEdge>
      </data>
    </edge>
    <edge id="e138" source="n12" target="n42">
      <data key="d9">
        <y:PolyLineEdge>
          <y:Path sx="0.0" sy="0.0" tx="0.0" ty="0.0"/>
          <y:LineStyle color="#808080" type="line" width="1.0"/>
          <y:Arrows source="none" target="none"/>
          <y:BendStyle smoothed="false"/>
        </y:PolyLineEdge>
      </data>
    </edge>
    <edge id="e139" source="n9" target="n75">
      <data key="d9">
        <y:PolyLineEdge>
          <y:Path sx="0.0" sy="0.0" tx="0.0" ty="0.0"/>
          <y:LineStyle color="#FF0000" type="line" width="2.0"/>
          <y:Arrows source="none" target="none"/>
          <y:BendStyle smoothed="false"/>
        </y:PolyLineEdge>
      </data>
    </edge>
    <edge id="e140" source="n100" target="n96">
      <data key="d9">
        <y:PolyLineEdge>
          <y:Path sx="0.0" sy="0.0" tx="0.0" ty="0.0"/>
          <y:LineStyle color="#808080" type="line" width="2.0"/>
          <y:Arrows source="none" target="none"/>
          <y:BendStyle smoothed="false"/>
        </y:PolyLineEdge>
      </data>
    </edge>
    <edge id="e141" source="n136" target="n29">
      <data key="d9">
        <y:PolyLineEdge>
          <y:Path sx="0.0" sy="0.0" tx="0.0" ty="0.0"/>
          <y:LineStyle color="#808080" type="line" width="2.0"/>
          <y:Arrows source="none" target="none"/>
          <y:BendStyle smoothed="false"/>
        </y:PolyLineEdge>
      </data>
    </edge>
    <edge id="e142" source="n104" target="n119">
      <data key="d9">
        <y:PolyLineEdge>
          <y:Path sx="0.0" sy="0.0" tx="0.0" ty="0.0"/>
          <y:LineStyle color="#808080" type="line" width="1.0"/>
          <y:Arrows source="none" target="none"/>
          <y:BendStyle smoothed="false"/>
        </y:PolyLineEdge>
      </data>
    </edge>
    <edge id="e143" source="n3" target="n88">
      <data key="d9">
        <y:PolyLineEdge>
          <y:Path sx="0.0" sy="0.0" tx="0.0" ty="0.0"/>
          <y:LineStyle color="#808080" type="line" width="1.0"/>
          <y:Arrows source="none" target="none"/>
          <y:BendStyle smoothed="false"/>
        </y:PolyLineEdge>
      </data>
    </edge>
    <edge id="e144" source="n63" target="n42">
      <data key="d9">
        <y:PolyLineEdge>
          <y:Path sx="0.0" sy="0.0" tx="0.0" ty="0.0"/>
          <y:LineStyle color="#808080" type="line" width="1.0"/>
          <y:Arrows source="none" target="none"/>
          <y:BendStyle smoothed="false"/>
        </y:PolyLineEdge>
      </data>
    </edge>
    <edge id="e145" source="n24" target="n96">
      <data key="d9">
        <y:PolyLineEdge>
          <y:Path sx="0.0" sy="0.0" tx="0.0" ty="0.0"/>
          <y:LineStyle color="#808080" type="line" width="1.0"/>
          <y:Arrows source="none" target="none"/>
          <y:BendStyle smoothed="false"/>
        </y:PolyLineEdge>
      </data>
    </edge>
    <edge id="e146" source="n120" target="n126">
      <data key="d9">
        <y:PolyLineEdge>
          <y:Path sx="0.0" sy="0.0" tx="0.0" ty="0.0"/>
          <y:LineStyle color="#808080" type="line" width="1.0"/>
          <y:Arrows source="none" target="none"/>
          <y:BendStyle smoothed="false"/>
        </y:PolyLineEdge>
      </data>
    </edge>
    <edge id="e147" source="n120" target="n119">
      <data key="d9">
        <y:PolyLineEdge>
          <y:Path sx="0.0" sy="0.0" tx="0.0" ty="0.0"/>
          <y:LineStyle color="#808080" type="line" width="1.0"/>
          <y:Arrows source="none" target="none"/>
          <y:BendStyle smoothed="false"/>
        </y:PolyLineEdge>
      </data>
    </edge>
    <edge id="e148" source="n9" target="n137">
      <data key="d9">
        <y:PolyLineEdge>
          <y:Path sx="0.0" sy="0.0" tx="0.0" ty="0.0"/>
          <y:LineStyle color="#0000FF" type="line" width="4.0"/>
          <y:Arrows source="none" target="none"/>
          <y:BendStyle smoothed="false"/>
        </y:PolyLineEdge>
      </data>
    </edge>
    <edge id="e149" source="n132" target="n109">
      <data key="d9">
        <y:PolyLineEdge>
          <y:Path sx="0.0" sy="0.0" tx="0.0" ty="0.0"/>
          <y:LineStyle color="#808080" type="line" width="1.0"/>
          <y:Arrows source="none" target="none"/>
          <y:BendStyle smoothed="false"/>
        </y:PolyLineEdge>
      </data>
    </edge>
    <edge id="e150" source="n120" target="n123">
      <data key="d9">
        <y:PolyLineEdge>
          <y:Path sx="0.0" sy="0.0" tx="0.0" ty="0.0"/>
          <y:LineStyle color="#808080" type="line" width="1.0"/>
          <y:Arrows source="none" target="none"/>
          <y:BendStyle smoothed="false"/>
        </y:PolyLineEdge>
      </data>
    </edge>
    <edge id="e151" source="n120" target="n98">
      <data key="d9">
        <y:PolyLineEdge>
          <y:Path sx="0.0" sy="0.0" tx="0.0" ty="0.0"/>
          <y:LineStyle color="#808080" type="line" width="1.0"/>
          <y:Arrows source="none" target="none"/>
          <y:BendStyle smoothed="false"/>
        </y:PolyLineEdge>
      </data>
    </edge>
    <edge id="e152" source="n131" target="n102">
      <data key="d9">
        <y:PolyLineEdge>
          <y:Path sx="0.0" sy="0.0" tx="0.0" ty="0.0"/>
          <y:LineStyle color="#FF0000" type="line" width="1.0"/>
          <y:Arrows source="none" target="none"/>
          <y:BendStyle smoothed="false"/>
        </y:PolyLineEdge>
      </data>
    </edge>
    <edge id="e153" source="n34" target="n44">
      <data key="d9">
        <y:PolyLineEdge>
          <y:Path sx="0.0" sy="0.0" tx="0.0" ty="0.0"/>
          <y:LineStyle color="#808080" type="line" width="1.0"/>
          <y:Arrows source="none" target="none"/>
          <y:BendStyle smoothed="false"/>
        </y:PolyLineEdge>
      </data>
    </edge>
    <edge id="e154" source="n120" target="n95">
      <data key="d9">
        <y:PolyLineEdge>
          <y:Path sx="0.0" sy="0.0" tx="0.0" ty="0.0"/>
          <y:LineStyle color="#808080" type="line" width="1.0"/>
          <y:Arrows source="none" target="none"/>
          <y:BendStyle smoothed="false"/>
        </y:PolyLineEdge>
      </data>
    </edge>
    <edge id="e155" source="n120" target="n145">
      <data key="d9">
        <y:PolyLineEdge>
          <y:Path sx="0.0" sy="0.0" tx="0.0" ty="0.0"/>
          <y:LineStyle color="#808080" type="line" width="1.0"/>
          <y:Arrows source="none" target="none"/>
          <y:BendStyle smoothed="false"/>
        </y:PolyLineEdge>
      </data>
    </edge>
    <edge id="e156" source="n131" target="n130">
      <data key="d9">
        <y:PolyLineEdge>
          <y:Path sx="0.0" sy="0.0" tx="0.0" ty="0.0"/>
          <y:LineStyle color="#808080" type="line" width="2.0"/>
          <y:Arrows source="none" target="none"/>
          <y:BendStyle smoothed="false"/>
        </y:PolyLineEdge>
      </data>
    </edge>
    <edge id="e157" source="n55" target="n140">
      <data key="d9">
        <y:PolyLineEdge>
          <y:Path sx="0.0" sy="0.0" tx="0.0" ty="0.0"/>
          <y:LineStyle color="#808080" type="line" width="1.0"/>
          <y:Arrows source="none" target="none"/>
          <y:BendStyle smoothed="false"/>
        </y:PolyLineEdge>
      </data>
    </edge>
    <edge id="e158" source="n132" target="n72">
      <data key="d9">
        <y:PolyLineEdge>
          <y:Path sx="0.0" sy="0.0" tx="0.0" ty="0.0"/>
          <y:LineStyle color="#808080" type="line" width="1.0"/>
          <y:Arrows source="none" target="none"/>
          <y:BendStyle smoothed="false"/>
        </y:PolyLineEdge>
      </data>
    </edge>
    <edge id="e159" source="n20" target="n88">
      <data key="d9">
        <y:PolyLineEdge>
          <y:Path sx="0.0" sy="0.0" tx="0.0" ty="0.0"/>
          <y:LineStyle color="#808080" type="line" width="4.0"/>
          <y:Arrows source="none" target="none"/>
          <y:BendStyle smoothed="false"/>
        </y:PolyLineEdge>
      </data>
    </edge>
    <edge id="e160" source="n55" target="n68">
      <data key="d9">
        <y:PolyLineEdge>
          <y:Path sx="0.0" sy="0.0" tx="0.0" ty="0.0"/>
          <y:LineStyle color="#808080" type="line" width="1.0"/>
          <y:Arrows source="none" target="none"/>
          <y:BendStyle smoothed="false"/>
        </y:PolyLineEdge>
      </data>
    </edge>
    <edge id="e161" source="n104" target="n69">
      <data key="d9">
        <y:PolyLineEdge>
          <y:Path sx="0.0" sy="0.0" tx="0.0" ty="0.0"/>
          <y:LineStyle color="#FF0000" type="line" width="1.0"/>
          <y:Arrows source="none" target="none"/>
          <y:BendStyle smoothed="false"/>
        </y:PolyLineEdge>
      </data>
    </edge>
    <edge id="e162" source="n61" target="n18">
      <data key="d9">
        <y:PolyLineEdge>
          <y:Path sx="0.0" sy="0.0" tx="0.0" ty="0.0"/>
          <y:LineStyle color="#808080" type="line" width="1.0"/>
          <y:Arrows source="none" target="none"/>
          <y:BendStyle smoothed="false"/>
        </y:PolyLineEdge>
      </data>
    </edge>
    <edge id="e163" source="n128" target="n98">
      <data key="d9">
        <y:PolyLineEdge>
          <y:Path sx="0.0" sy="0.0" tx="0.0" ty="0.0"/>
          <y:LineStyle color="#808080" type="line" width="1.0"/>
          <y:Arrows source="none" target="none"/>
          <y:BendStyle smoothed="false"/>
        </y:PolyLineEdge>
      </data>
    </edge>
    <edge id="e164" source="n132" target="n71">
      <data key="d9">
        <y:PolyLineEdge>
          <y:Path sx="0.0" sy="0.0" tx="0.0" ty="0.0"/>
          <y:LineStyle color="#808080" type="line" width="1.0"/>
          <y:Arrows source="none" target="none"/>
          <y:BendStyle smoothed="false"/>
        </y:PolyLineEdge>
      </data>
    </edge>
    <edge id="e165" source="n111" target="n91">
      <data key="d9">
        <y:PolyLineEdge>
          <y:Path sx="0.0" sy="0.0" tx="0.0" ty="0.0"/>
          <y:LineStyle color="#808080" type="line" width="1.0"/>
          <y:Arrows source="none" target="none"/>
          <y:BendStyle smoothed="false"/>
        </y:PolyLineEdge>
      </data>
    </edge>
    <edge id="e166" source="n115" target="n10">
      <data key="d9">
        <y:PolyLineEdge>
          <y:Path sx="0.0" sy="0.0" tx="0.0" ty="0.0"/>
          <y:LineStyle color="#808080" type="line" width="1.0"/>
          <y:Arrows source="none" target="none"/>
          <y:BendStyle smoothed="false"/>
        </y:PolyLineEdge>
      </data>
    </edge>
    <edge id="e167" source="n120" target="n26">
      <data key="d9">
        <y:PolyLineEdge>
          <y:Path sx="0.0" sy="0.0" tx="0.0" ty="0.0"/>
          <y:LineStyle color="#808080" type="line" width="1.0"/>
          <y:Arrows source="none" target="none"/>
          <y:BendStyle smoothed="false"/>
        </y:PolyLineEdge>
      </data>
    </edge>
    <edge id="e168" source="n144" target="n143">
      <data key="d9">
        <y:PolyLineEdge>
          <y:Path sx="0.0" sy="0.0" tx="0.0" ty="0.0"/>
          <y:LineStyle color="#808080" type="line" width="1.0"/>
          <y:Arrows source="none" target="none"/>
          <y:BendStyle smoothed="false"/>
        </y:PolyLineEdge>
      </data>
    </edge>
    <edge id="e169" source="n43" target="n60">
      <data key="d9">
        <y:PolyLineEdge>
          <y:Path sx="0.0" sy="0.0" tx="0.0" ty="0.0"/>
          <y:LineStyle color="#808080" type="line" width="4.0"/>
          <y:Arrows source="none" target="none"/>
          <y:BendStyle smoothed="false"/>
        </y:PolyLineEdge>
      </data>
    </edge>
    <edge id="e170" source="n125" target="n137">
      <data key="d9">
        <y:PolyLineEdge>
          <y:Path sx="0.0" sy="0.0" tx="0.0" ty="0.0"/>
          <y:LineStyle color="#0000FF" type="line" width="3.0"/>
          <y:Arrows source="none" target="none"/>
          <y:BendStyle smoothed="false"/>
        </y:PolyLineEdge>
      </data>
    </edge>
    <edge id="e171" source="n61" target="n59">
      <data key="d9">
        <y:PolyLineEdge>
          <y:Path sx="0.0" sy="0.0" tx="0.0" ty="0.0"/>
          <y:LineStyle color="#FF0000" type="line" width="1.0"/>
          <y:Arrows source="none" target="none"/>
          <y:BendStyle smoothed="false"/>
        </y:PolyLineEdge>
      </data>
    </edge>
    <edge id="e172" source="n120" target="n52">
      <data key="d9">
        <y:PolyLineEdge>
          <y:Path sx="0.0" sy="0.0" tx="0.0" ty="0.0"/>
          <y:LineStyle color="#0000FF" type="line" width="3.0"/>
          <y:Arrows source="none" target="none"/>
          <y:BendStyle smoothed="false"/>
        </y:PolyLineEdge>
      </data>
    </edge>
    <edge id="e173" source="n120" target="n117">
      <data key="d9">
        <y:PolyLineEdge>
          <y:Path sx="0.0" sy="0.0" tx="0.0" ty="0.0"/>
          <y:LineStyle color="#808080" type="line" width="1.0"/>
          <y:Arrows source="none" target="none"/>
          <y:BendStyle smoothed="false"/>
        </y:PolyLineEdge>
      </data>
    </edge>
    <edge id="e174" source="n131" target="n94">
      <data key="d9">
        <y:PolyLineEdge>
          <y:Path sx="0.0" sy="0.0" tx="0.0" ty="0.0"/>
          <y:LineStyle color="#808080" type="line" width="1.0"/>
          <y:Arrows source="none" target="none"/>
          <y:BendStyle smoothed="false"/>
        </y:PolyLineEdge>
      </data>
    </edge>
    <edge id="e175" source="n131" target="n124">
      <data key="d9">
        <y:PolyLineEdge>
          <y:Path sx="0.0" sy="0.0" tx="0.0" ty="0.0"/>
          <y:LineStyle color="#808080" type="line" width="4.0"/>
          <y:Arrows source="none" target="none"/>
          <y:BendStyle smoothed="false"/>
        </y:PolyLineEdge>
      </data>
    </edge>
    <edge id="e176" source="n31" target="n14">
      <data key="d9">
        <y:PolyLineEdge>
          <y:Path sx="0.0" sy="0.0" tx="0.0" ty="0.0"/>
          <y:LineStyle color="#FF0000" type="line" width="1.0"/>
          <y:Arrows source="none" target="none"/>
          <y:BendStyle smoothed="false"/>
        </y:PolyLineEdge>
      </data>
    </edge>
    <edge id="e177" source="n104" target="n39">
      <data key="d9">
        <y:PolyLineEdge>
          <y:Path sx="0.0" sy="0.0" tx="0.0" ty="0.0"/>
          <y:LineStyle color="#808080" type="line" width="1.0"/>
          <y:Arrows source="none" target="none"/>
          <y:BendStyle smoothed="false"/>
        </y:PolyLineEdge>
      </data>
    </edge>
    <edge id="e178" source="n55" target="n62">
      <data key="d9">
        <y:PolyLineEdge>
          <y:Path sx="0.0" sy="0.0" tx="0.0" ty="0.0"/>
          <y:LineStyle color="#808080" type="line" width="1.0"/>
          <y:Arrows source="none" target="none"/>
          <y:BendStyle smoothed="false"/>
        </y:PolyLineEdge>
      </data>
    </edge>
    <edge id="e179" source="n120" target="n35">
      <data key="d9">
        <y:PolyLineEdge>
          <y:Path sx="0.0" sy="0.0" tx="0.0" ty="0.0"/>
          <y:LineStyle color="#808080" type="line" width="5.0"/>
          <y:Arrows source="none" target="none"/>
          <y:BendStyle smoothed="false"/>
        </y:PolyLineEdge>
      </data>
    </edge>
    <edge id="e180" source="n136" target="n99">
      <data key="d9">
        <y:PolyLineEdge>
          <y:Path sx="0.0" sy="0.0" tx="0.0" ty="0.0"/>
          <y:LineStyle color="#0000FF" type="line" width="1.0"/>
          <y:Arrows source="none" target="none"/>
          <y:BendStyle smoothed="false"/>
        </y:PolyLineEdge>
      </data>
    </edge>
    <edge id="e181" source="n2" target="n103">
      <data key="d9">
        <y:PolyLineEdge>
          <y:Path sx="0.0" sy="0.0" tx="0.0" ty="0.0"/>
          <y:LineStyle color="#FF0000" type="line" width="1.0"/>
          <y:Arrows source="none" target="none"/>
          <y:BendStyle smoothed="false"/>
        </y:PolyLineEdge>
      </data>
    </edge>
    <edge id="e182" source="n31" target="n75">
      <data key="d9">
        <y:PolyLineEdge>
          <y:Path sx="0.0" sy="0.0" tx="0.0" ty="0.0"/>
          <y:LineStyle color="#0000FF" type="line" width="1.0"/>
          <y:Arrows source="none" target="none"/>
          <y:BendStyle smoothed="false"/>
        </y:PolyLineEdge>
      </data>
    </edge>
    <edge id="e183" source="n135" target="n47">
      <data key="d9">
        <y:PolyLineEdge>
          <y:Path sx="0.0" sy="0.0" tx="0.0" ty="0.0"/>
          <y:LineStyle color="#FF0000" type="line" width="1.0"/>
          <y:Arrows source="none" target="none"/>
          <y:BendStyle smoothed="false"/>
        </y:PolyLineEdge>
      </data>
    </edge>
    <edge id="e184" source="n104" target="n32">
      <data key="d9">
        <y:PolyLineEdge>
          <y:Path sx="0.0" sy="0.0" tx="0.0" ty="0.0"/>
          <y:LineStyle color="#808080" type="line" width="1.0"/>
          <y:Arrows source="none" target="none"/>
          <y:BendStyle smoothed="false"/>
        </y:PolyLineEdge>
      </data>
    </edge>
    <edge id="e185" source="n8" target="n113">
      <data key="d9">
        <y:PolyLineEdge>
          <y:Path sx="0.0" sy="0.0" tx="0.0" ty="0.0"/>
          <y:LineStyle color="#808080" type="line" width="1.0"/>
          <y:Arrows source="none" target="none"/>
          <y:BendStyle smoothed="false"/>
        </y:PolyLineEdge>
      </data>
    </edge>
    <edge id="e186" source="n63" target="n145">
      <data key="d9">
        <y:PolyLineEdge>
          <y:Path sx="0.0" sy="0.0" tx="0.0" ty="0.0"/>
          <y:LineStyle color="#808080" type="line" width="1.0"/>
          <y:Arrows source="none" target="none"/>
          <y:BendStyle smoothed="false"/>
        </y:PolyLineEdge>
      </data>
    </edge>
    <edge id="e187" source="n128" target="n26">
      <data key="d9">
        <y:PolyLineEdge>
          <y:Path sx="0.0" sy="0.0" tx="0.0" ty="0.0"/>
          <y:LineStyle color="#808080" type="line" width="1.0"/>
          <y:Arrows source="none" target="none"/>
          <y:BendStyle smoothed="false"/>
        </y:PolyLineEdge>
      </data>
    </edge>
    <edge id="e188" source="n57" target="n53">
      <data key="d9">
        <y:PolyLineEdge>
          <y:Path sx="0.0" sy="0.0" tx="0.0" ty="0.0"/>
          <y:LineStyle color="#808080" type="line" width="1.0"/>
          <y:Arrows source="none" target="none"/>
          <y:BendStyle smoothed="false"/>
        </y:PolyLineEdge>
      </data>
    </edge>
    <edge id="e189" source="n63" target="n99">
      <data key="d9">
        <y:PolyLineEdge>
          <y:Path sx="0.0" sy="0.0" tx="0.0" ty="0.0"/>
          <y:LineStyle color="#0000FF" type="line" width="3.0"/>
          <y:Arrows source="none" target="none"/>
          <y:BendStyle smoothed="false"/>
        </y:PolyLineEdge>
      </data>
    </edge>
    <edge id="e190" source="n120" target="n14">
      <data key="d9">
        <y:PolyLineEdge>
          <y:Path sx="0.0" sy="0.0" tx="0.0" ty="0.0"/>
          <y:LineStyle color="#FF0000" type="line" width="1.0"/>
          <y:Arrows source="none" target="none"/>
          <y:BendStyle smoothed="false"/>
        </y:PolyLineEdge>
      </data>
    </edge>
    <edge id="e191" source="n25" target="n109">
      <data key="d9">
        <y:PolyLineEdge>
          <y:Path sx="0.0" sy="0.0" tx="0.0" ty="0.0"/>
          <y:LineStyle color="#808080" type="line" width="1.0"/>
          <y:Arrows source="none" target="none"/>
          <y:BendStyle smoothed="false"/>
        </y:PolyLineEdge>
      </data>
    </edge>
    <edge id="e192" source="n45" target="n143">
      <data key="d9">
        <y:PolyLineEdge>
          <y:Path sx="0.0" sy="0.0" tx="0.0" ty="0.0"/>
          <y:LineStyle color="#808080" type="line" width="1.0"/>
          <y:Arrows source="none" target="none"/>
          <y:BendStyle smoothed="false"/>
        </y:PolyLineEdge>
      </data>
    </edge>
    <edge id="e193" source="n55" target="n148">
      <data key="d9">
        <y:PolyLineEdge>
          <y:Path sx="0.0" sy="0.0" tx="0.0" ty="0.0"/>
          <y:LineStyle color="#808080" type="line" width="1.0"/>
          <y:Arrows source="none" target="none"/>
          <y:BendStyle smoothed="false"/>
        </y:PolyLineEdge>
      </data>
    </edge>
    <edge id="e194" source="n104" target="n99">
      <data key="d9">
        <y:PolyLineEdge>
          <y:Path sx="0.0" sy="0.0" tx="0.0" ty="0.0"/>
          <y:LineStyle color="#0000FF" type="line" width="2.0"/>
          <y:Arrows source="none" target="none"/>
          <y:BendStyle smoothed="false"/>
        </y:PolyLineEdge>
      </data>
    </edge>
    <edge id="e195" source="n43" target="n137">
      <data key="d9">
        <y:PolyLineEdge>
          <y:Path sx="0.0" sy="0.0" tx="0.0" ty="0.0"/>
          <y:LineStyle color="#0000FF" type="line" width="4.0"/>
          <y:Arrows source="none" target="none"/>
          <y:BendStyle smoothed="false"/>
        </y:PolyLineEdge>
      </data>
    </edge>
    <edge id="e196" source="n61" target="n95">
      <data key="d9">
        <y:PolyLineEdge>
          <y:Path sx="0.0" sy="0.0" tx="0.0" ty="0.0"/>
          <y:LineStyle color="#808080" type="line" width="1.0"/>
          <y:Arrows source="none" target="none"/>
          <y:BendStyle smoothed="false"/>
        </y:PolyLineEdge>
      </data>
    </edge>
    <edge id="e197" source="n64" target="n138">
      <data key="d9">
        <y:PolyLineEdge>
          <y:Path sx="0.0" sy="0.0" tx="0.0" ty="0.0"/>
          <y:LineStyle color="#808080" type="line" width="1.0"/>
          <y:Arrows source="none" target="none"/>
          <y:BendStyle smoothed="false"/>
        </y:PolyLineEdge>
      </data>
    </edge>
    <edge id="e198" source="n61" target="n46">
      <data key="d9">
        <y:PolyLineEdge>
          <y:Path sx="0.0" sy="0.0" tx="0.0" ty="0.0"/>
          <y:LineStyle color="#FF0000" type="line" width="1.0"/>
          <y:Arrows source="none" target="none"/>
          <y:BendStyle smoothed="false"/>
        </y:PolyLineEdge>
      </data>
    </edge>
    <edge id="e199" source="n105" target="n121">
      <data key="d9">
        <y:PolyLineEdge>
          <y:Path sx="0.0" sy="0.0" tx="0.0" ty="0.0"/>
          <y:LineStyle color="#808080" type="line" width="1.0"/>
          <y:Arrows source="none" target="none"/>
          <y:BendStyle smoothed="false"/>
        </y:PolyLineEdge>
      </data>
    </edge>
    <edge id="e200" source="n48" target="n118">
      <data key="d9">
        <y:PolyLineEdge>
          <y:Path sx="0.0" sy="0.0" tx="0.0" ty="0.0"/>
          <y:LineStyle color="#808080" type="line" width="1.0"/>
          <y:Arrows source="none" target="none"/>
          <y:BendStyle smoothed="false"/>
        </y:PolyLineEdge>
      </data>
    </edge>
    <edge id="e201" source="n63" target="n35">
      <data key="d9">
        <y:PolyLineEdge>
          <y:Path sx="0.0" sy="0.0" tx="0.0" ty="0.0"/>
          <y:LineStyle color="#808080" type="line" width="5.0"/>
          <y:Arrows source="none" target="none"/>
          <y:BendStyle smoothed="false"/>
        </y:PolyLineEdge>
      </data>
    </edge>
    <edge id="e202" source="n132" target="n83">
      <data key="d9">
        <y:PolyLineEdge>
          <y:Path sx="0.0" sy="0.0" tx="0.0" ty="0.0"/>
          <y:LineStyle color="#808080" type="line" width="1.0"/>
          <y:Arrows source="none" target="none"/>
          <y:BendStyle smoothed="false"/>
        </y:PolyLineEdge>
      </data>
    </edge>
    <edge id="e203" source="n86" target="n18">
      <data key="d9">
        <y:PolyLineEdge>
          <y:Path sx="0.0" sy="0.0" tx="0.0" ty="0.0"/>
          <y:LineStyle color="#808080" type="line" width="1.0"/>
          <y:Arrows source="none" target="none"/>
          <y:BendStyle smoothed="false"/>
        </y:PolyLineEdge>
      </data>
    </edge>
    <edge id="e204" source="n7" target="n91">
      <data key="d9">
        <y:PolyLineEdge>
          <y:Path sx="0.0" sy="0.0" tx="0.0" ty="0.0"/>
          <y:LineStyle color="#808080" type="line" width="1.0"/>
          <y:Arrows source="none" target="none"/>
          <y:BendStyle smoothed="false"/>
        </y:PolyLineEdge>
      </data>
    </edge>
    <edge id="e205" source="n131" target="n69">
      <data key="d9">
        <y:PolyLineEdge>
          <y:Path sx="0.0" sy="0.0" tx="0.0" ty="0.0"/>
          <y:LineStyle color="#FF0000" type="line" width="1.0"/>
          <y:Arrows source="none" target="none"/>
          <y:BendStyle smoothed="false"/>
        </y:PolyLineEdge>
      </data>
    </edge>
    <edge id="e206" source="n55" target="n106">
      <data key="d9">
        <y:PolyLineEdge>
          <y:Path sx="0.0" sy="0.0" tx="0.0" ty="0.0"/>
          <y:LineStyle color="#808080" type="line" width="1.0"/>
          <y:Arrows source="none" target="none"/>
          <y:BendStyle smoothed="false"/>
        </y:PolyLineEdge>
      </data>
    </edge>
    <edge id="e207" source="n63" target="n17">
      <data key="d9">
        <y:PolyLineEdge>
          <y:Path sx="0.0" sy="0.0" tx="0.0" ty="0.0"/>
          <y:LineStyle color="#808080" type="line" width="2.0"/>
          <y:Arrows source="none" target="none"/>
          <y:BendStyle smoothed="false"/>
        </y:PolyLineEdge>
      </data>
    </edge>
    <edge id="e208" source="n63" target="n98">
      <data key="d9">
        <y:PolyLineEdge>
          <y:Path sx="0.0" sy="0.0" tx="0.0" ty="0.0"/>
          <y:LineStyle color="#808080" type="line" width="1.0"/>
          <y:Arrows source="none" target="none"/>
          <y:BendStyle smoothed="false"/>
        </y:PolyLineEdge>
      </data>
    </edge>
    <edge id="e209" source="n120" target="n46">
      <data key="d9">
        <y:PolyLineEdge>
          <y:Path sx="0.0" sy="0.0" tx="0.0" ty="0.0"/>
          <y:LineStyle color="#FF0000" type="line" width="1.0"/>
          <y:Arrows source="none" target="none"/>
          <y:BendStyle smoothed="false"/>
        </y:PolyLineEdge>
      </data>
    </edge>
    <edge id="e210" source="n120" target="n134">
      <data key="d9">
        <y:PolyLineEdge>
          <y:Path sx="0.0" sy="0.0" tx="0.0" ty="0.0"/>
          <y:LineStyle color="#FF0000" type="line" width="4.0"/>
          <y:Arrows source="none" target="none"/>
          <y:BendStyle smoothed="false"/>
        </y:PolyLineEdge>
      </data>
    </edge>
    <edge id="e211" source="n43" target="n65">
      <data key="d9">
        <y:PolyLineEdge>
          <y:Path sx="0.0" sy="0.0" tx="0.0" ty="0.0"/>
          <y:LineStyle color="#808080" type="line" width="1.0"/>
          <y:Arrows source="none" target="none"/>
          <y:BendStyle smoothed="false"/>
        </y:PolyLineEdge>
      </data>
    </edge>
    <edge id="e212" source="n111" target="n81">
      <data key="d9">
        <y:PolyLineEdge>
          <y:Path sx="0.0" sy="0.0" tx="0.0" ty="0.0"/>
          <y:LineStyle color="#808080" type="line" width="1.0"/>
          <y:Arrows source="none" target="none"/>
          <y:BendStyle smoothed="false"/>
        </y:PolyLineEdge>
      </data>
    </edge>
    <edge id="e213" source="n9" target="n13">
      <data key="d9">
        <y:PolyLineEdge>
          <y:Path sx="0.0" sy="0.0" tx="0.0" ty="0.0"/>
          <y:LineStyle color="#FF0000" type="line" width="1.0"/>
          <y:Arrows source="none" target="none"/>
          <y:BendStyle smoothed="false"/>
        </y:PolyLineEdge>
      </data>
    </edge>
    <edge id="e214" source="n20" target="n0">
      <data key="d9">
        <y:PolyLineEdge>
          <y:Path sx="0.0" sy="0.0" tx="0.0" ty="0.0"/>
          <y:LineStyle color="#FF0000" type="line" width="1.0"/>
          <y:Arrows source="none" target="none"/>
          <y:BendStyle smoothed="false"/>
        </y:PolyLineEdge>
      </data>
    </edge>
    <edge id="e215" source="n104" target="n22">
      <data key="d9">
        <y:PolyLineEdge>
          <y:Path sx="0.0" sy="0.0" tx="0.0" ty="0.0"/>
          <y:LineStyle color="#808080" type="line" width="4.0"/>
          <y:Arrows source="none" target="none"/>
          <y:BendStyle smoothed="false"/>
        </y:PolyLineEdge>
      </data>
    </edge>
    <edge id="e216" source="n111" target="n113">
      <data key="d9">
        <y:PolyLineEdge>
          <y:Path sx="0.0" sy="0.0" tx="0.0" ty="0.0"/>
          <y:LineStyle color="#808080" type="line" width="1.0"/>
          <y:Arrows source="none" target="none"/>
          <y:BendStyle smoothed="false"/>
        </y:PolyLineEdge>
      </data>
    </edge>
    <edge id="e217" source="n131" target="n134">
      <data key="d9">
        <y:PolyLineEdge>
          <y:Path sx="0.0" sy="0.0" tx="0.0" ty="0.0"/>
          <y:LineStyle color="#0000FF" type="line" width="7.0"/>
          <y:Arrows source="none" target="none"/>
          <y:BendStyle smoothed="false"/>
        </y:PolyLineEdge>
      </data>
    </edge>
    <edge id="e218" source="n132" target="n85">
      <data key="d9">
        <y:PolyLineEdge>
          <y:Path sx="0.0" sy="0.0" tx="0.0" ty="0.0"/>
          <y:LineStyle color="#808080" type="line" width="1.0"/>
          <y:Arrows source="none" target="none"/>
          <y:BendStyle smoothed="false"/>
        </y:PolyLineEdge>
      </data>
    </edge>
    <edge id="e219" source="n104" target="n98">
      <data key="d9">
        <y:PolyLineEdge>
          <y:Path sx="0.0" sy="0.0" tx="0.0" ty="0.0"/>
          <y:LineStyle color="#808080" type="line" width="1.0"/>
          <y:Arrows source="none" target="none"/>
          <y:BendStyle smoothed="false"/>
        </y:PolyLineEdge>
      </data>
    </edge>
    <edge id="e220" source="n100" target="n16">
      <data key="d9">
        <y:PolyLineEdge>
          <y:Path sx="0.0" sy="0.0" tx="0.0" ty="0.0"/>
          <y:LineStyle color="#808080" type="line" width="3.0"/>
          <y:Arrows source="none" target="none"/>
          <y:BendStyle smoothed="false"/>
        </y:PolyLineEdge>
      </data>
    </edge>
    <edge id="e221" source="n58" target="n21">
      <data key="d9">
        <y:PolyLineEdge>
          <y:Path sx="0.0" sy="0.0" tx="0.0" ty="0.0"/>
          <y:LineStyle color="#808080" type="line" width="1.0"/>
          <y:Arrows source="none" target="none"/>
          <y:BendStyle smoothed="false"/>
        </y:PolyLineEdge>
      </data>
    </edge>
    <edge id="e222" source="n45" target="n71">
      <data key="d9">
        <y:PolyLineEdge>
          <y:Path sx="0.0" sy="0.0" tx="0.0" ty="0.0"/>
          <y:LineStyle color="#808080" type="line" width="1.0"/>
          <y:Arrows source="none" target="none"/>
          <y:BendStyle smoothed="false"/>
        </y:PolyLineEdge>
      </data>
    </edge>
    <edge id="e223" source="n122" target="n60">
      <data key="d9">
        <y:PolyLineEdge>
          <y:Path sx="0.0" sy="0.0" tx="0.0" ty="0.0"/>
          <y:LineStyle color="#808080" type="line" width="3.0"/>
          <y:Arrows source="none" target="none"/>
          <y:BendStyle smoothed="false"/>
        </y:PolyLineEdge>
      </data>
    </edge>
    <edge id="e224" source="n129" target="n99">
      <data key="d9">
        <y:PolyLineEdge>
          <y:Path sx="0.0" sy="0.0" tx="0.0" ty="0.0"/>
          <y:LineStyle color="#FF0000" type="line" width="1.0"/>
          <y:Arrows source="none" target="none"/>
          <y:BendStyle smoothed="false"/>
        </y:PolyLineEdge>
      </data>
    </edge>
    <edge id="e225" source="n2" target="n134">
      <data key="d9">
        <y:PolyLineEdge>
          <y:Path sx="0.0" sy="0.0" tx="0.0" ty="0.0"/>
          <y:LineStyle color="#0000FF" type="line" width="4.0"/>
          <y:Arrows source="none" target="none"/>
          <y:BendStyle smoothed="false"/>
        </y:PolyLineEdge>
      </data>
    </edge>
    <edge id="e226" source="n100" target="n6">
      <data key="d9">
        <y:PolyLineEdge>
          <y:Path sx="0.0" sy="0.0" tx="0.0" ty="0.0"/>
          <y:LineStyle color="#808080" type="line" width="1.0"/>
          <y:Arrows source="none" target="none"/>
          <y:BendStyle smoothed="false"/>
        </y:PolyLineEdge>
      </data>
    </edge>
    <edge id="e227" source="n63" target="n52">
      <data key="d9">
        <y:PolyLineEdge>
          <y:Path sx="0.0" sy="0.0" tx="0.0" ty="0.0"/>
          <y:LineStyle color="#0000FF" type="line" width="4.0"/>
          <y:Arrows source="none" target="none"/>
          <y:BendStyle smoothed="false"/>
        </y:PolyLineEdge>
      </data>
    </edge>
    <edge id="e228" source="n131" target="n142">
      <data key="d9">
        <y:PolyLineEdge>
          <y:Path sx="0.0" sy="0.0" tx="0.0" ty="0.0"/>
          <y:LineStyle color="#FF0000" type="line" width="1.0"/>
          <y:Arrows source="none" target="none"/>
          <y:BendStyle smoothed="false"/>
        </y:PolyLineEdge>
      </data>
    </edge>
    <edge id="e229" source="n120" target="n88">
      <data key="d9">
        <y:PolyLineEdge>
          <y:Path sx="0.0" sy="0.0" tx="0.0" ty="0.0"/>
          <y:LineStyle color="#808080" type="line" width="1.0"/>
          <y:Arrows source="none" target="none"/>
          <y:BendStyle smoothed="false"/>
        </y:PolyLineEdge>
      </data>
    </edge>
    <edge id="e230" source="n45" target="n106">
      <data key="d9">
        <y:PolyLineEdge>
          <y:Path sx="0.0" sy="0.0" tx="0.0" ty="0.0"/>
          <y:LineStyle color="#808080" type="line" width="1.0"/>
          <y:Arrows source="none" target="none"/>
          <y:BendStyle smoothed="false"/>
        </y:PolyLineEdge>
      </data>
    </edge>
  </graph>
  <data key="d0">
    <y:Resources>
      <y:Resource id="1" type="java.awt.image.BufferedImage">iVBORw0KGgoAAAANSUhEUgAAAMgAAADICAYAAACtWK6eAAAYHklEQVR42u2dCXDUdZbHra2tqdkp&#13;
C49Zj3HU3VHXnXHVgfUYZ9YRd1yVqnEdVsUTFUVQvMABFRVUMIQk5D76SDed++r0fSSdpJPOfXWT&#13;
BEJMQhLClSBiVDaL6Drs2//7S2eaTnfS6f539///7/eqvjVUCYFJv09+773fe+93AZCRkfm1C+hb&#13;
QEa2QECWLFkCS5cuJZFiSuj3AQGCv5mMLNbMl98TIGRkBAgZGQFCRkaAkJERICKz6f/5Bg4eOgr7&#13;
Boahw9kLdQ0tYLHVg7WmAUzV9WCyNYCxys7q7ZRsWF1gZvVGsRU2llrhvfIq2F5ZBRmWBlA6OsHQ&#13;
MwiusSPw3Xff0TeXABGGff+Xs3Ds+Alw9vZDVa2DcfY60JhqQGuxg8HWBA2d/dDSOwKuoUnYf+QU&#13;
DB0/41Mv7pLCT/TjPnWxdgR+VtEPNxZ3wa/zm2CZwgyPKY2wloHpg3IrpOhrQN+9Dw4y/46zZ8/S&#13;
h0KARPFUOP0N9PQPsieBwVoHaqMNbM0uaN83PicA82kuQObTIt0oXFfigttV9fBSnpE5eX6Apm3/&#13;
EJ02BEh47X+//wv0D46wQGjMNaCrckBb3xgMHJsOGgauAfEHzT8XdcAKlRk2FZtBYqmHvSNjdMIQ&#13;
IKHb6W++hbbuHlAbrOwJ4egegH2Hv+YUiHAD4itMu6WgBZ5RGSFObYGGnn3w/fff04dNgARmX3z5&#13;
Ndgb20BjrGZyiFro2H84rEBEGhBv4enyvFIH20qNUN3hiulQjADxY//HaGh0HCqZk0JrrYfuwWMR&#13;
hSKagHgK85fVKj3I9VY4cvwzAiTWAfnmzLfQ2NrFVpvq2vpgcOJ01MDgAyBuXaIZhgdVNtheqAHX&#13;
wGDM5CsEyDn77PMvwFLTwCTbtVE9LfgKiKduLWyDDfl6MDM/SMSeq8Q8IMcmPwOzrR4s9e2wd/xL&#13;
XoHBV0Dcurq8D/5cVg16R6toQYlZQPDEMFlrocrRyXlZNlYAcesK9QBsqqgBc3O76BL6mANkaupL&#13;
Fgw8MUK5vCNAfJ8o75SYoaG9QzQ5SswAgiFAjd0BOos97PcWsQqIW4vLXZBUXAkHDx0iQIRgTlcP&#13;
lGtM0DVwRFBgCBUQt1aU2CFPZ4bp6WkChI924sTnUF6pg8buAUGCIXRAUD+tHIJ3Cw3Q1OUkQPhi&#13;
GP82NreCua6F9wm42AFx685KF0jUBvjqq68IkGjaF1NTUFBcxjYNCh0MMQHi7vnaVGSEPfv2EyDR&#13;
sF7mG6+z1PH2PiPWAXHrvvI2KK+ugzNnzhAgkTD8RpertdDQ1S8qMMQKCOpazQAkFFbAkWPHCJBw&#13;
2uTkcShT69ipPDHCIVZA3FpfYoV2Vw8BEg5z7ekBQ5VdMBd+BIhv/VtFF2hq6nnZriJYQGy1dVDT&#13;
5BQ1GLECCDuDou4DeakaTp8+TYCEeiOuM5ihs388JuCIFUBQV1Z+Cqllel6VggUFCCbjlToDOHnW&#13;
jk6AcDsvH1duhpMnTxIgCzH8qaLWGkRXwiVAfGtrkQ4mJiYIkEAMf5pUaAyiuBUnQALXnwv1cGB0&#13;
lACZy44fPw5aY5XoK1UEiG+9km+AoQMHCBB/J4febOPFXDgBEj09vzt6JwlvATl16hRoDJaYh4MA&#13;
+UFrlJqo3LrzEhCsVmn0ppjNOQgQ39ogLYx4dYt3gOBMM5ZyY7FaRYDMr3dzVDA1NRWbgOAch95o&#13;
hr1jXxAYBIhPXag7CFszJBGbUuQVIJaqanANTxIUBMi8W1SSsiURWQzBG0Campuhq/8gAUGABKR/&#13;
KWwDWV5BbAAyOjYGNY0dBAMBsiAtzbWA0WwWNyBYlTBaawkEAiQoPZ2mAqfTKU5AsGKl0RmpnEuA&#13;
hJS0r0/MgMnJSfEBYrFWQd/YSYKAAAk5af8oYVdYZkmiBsjevXuhxtFOABAgnGiZRAMZWVmcV7ai&#13;
AgiSXsmEVtRGQoBwqdcSM0Gr1QofEGuVDfoFth+XAOG/LtEcgM1xO8HlcgkXEAytWpz95PgESFh0&#13;
t6Iatm3bxlk7SkQBwQ5ds7WGnJ4ACavWJWaBQqHgJB+JKCAmswX2U2hFgIR7YbZmCD7YHgdtbW3C&#13;
AeTo0aNgb6KqFQESGT2WUcSGWjiRKghAtDo9fEoXggRIJFvj4xJApVLxH5De3l7o7BsmZydAIp6w&#13;
f/zxx9DR0cFfQLCdBGc8yNEJkKhMIcanQFxcHFsg4iUgXV1d0Dd8jBydAImKfp3fxJ4iBoOBf4Dg&#13;
6WE0W8nJCZDobpDfmcpCgoUiXgGCp0fP0FFycgIkqvplUSd8xAASTMIeNkDw9DDQ6UGA8ERv7kxj&#13;
T5H+/n5+AEK5BwHCx1xEJpPxAxCqXBEgvKto7UxZ8CkSFkDGxsag1TVAzk2A8Er35FpZQDIzMwPu&#13;
0woLICYm96AxWgKEj9q0I4mFBLvKowIIvuNR62glxyZAeKkVGUULykU4B6S1tZU6dgkQ3uqyyk/Z&#13;
Tl+EZGBgILKA4PuBVpudnJoA4bVeSJaxgCiVysgCMjg4CO19B8ipCRBea3F+E3txiJCMj49HDhCj&#13;
yUyLGAgQQejtuEQWEI1GEzlAbHUOcmgCRBB6LkXBAoKdvnPt0+IMkJGREegdOkIOTYAIQrcUtLCA&#13;
oBoaGsIPSHtHJwyTMxMgAtI7cQksIOnp6X4vDjkBBL+4o4W2sxMgAguzUhUzp4i/VnhOAMEv3jt4&#13;
iJyZABGU7txdNwOIzWYLHyDdTicMT1L1igARlhbpRmHrx9tZQCQSSfgAaWqldT4EiDD1xrk5EZSv&#13;
F3RDBgSfbG5qd5IjEyCC1FNpeTOAOBwO7gHB3vr+UXp4kwAR9iAVKj8/n3tAurudVN4lQASt9881&#13;
L+KlIfYTcgqIo7GZnJgAEbTeit81c4rghTdngCBttroGcmICRNBanSydAcRut3MHyIkTJ8C5j1aK&#13;
EiDC1u+UthlAvFvgQwIExxYPTPw3OTEBImhdVbFvBhCUZ/NiSIC4XHsoQSdARKEt27bPAHL48GFu&#13;
AOl29ZADEyCiWXLtBsTz4Z2QAKl3UAWLABHL5sXUGUCKi4tDBwRv0Oub2siBCRCRzKnLZwBJTU0N&#13;
HZCJiQno7qXlcASIOPRwdvl5iTrulg4JEHaCcHCcHJgAEYX+XW4+DxD3fEjQgOBy6qGjX5EDEyCi&#13;
0PUlzvMAGR4eDg0Q7Hwc/fxbcmACRDQL5TwBcVeyQgKE7kAIEDHJExCLxRI6IOS8BIi4unp3zACi&#13;
VqtDA6S+gQAhQMSlzZ/EzwDiHsElQAgQ0jm96wFIcnJyaIDU1VObOwEiLm0893aIWyEBUmsnQAgQ&#13;
sQ1OJZ8HyPT0NAFCgJD8AYKPQREgPJeltQc274iHuxXV5MQRBmRqaooA4as6Bo5AgkIFj6hU8Lfd&#13;
3bAsvxBeTs6CG0q6yZkjBAi2mxAgPFP/oa8gu7AMXsvMhJ82NsIFLteMLmxrg6clclizSwJXVvST&#13;
U4cZEHxch6pYPFKZtR42ZWbDP9bUnAeGt/C/r07PgvulenLsMFaxQgKE7kG4k61jL3wokcFvKyvn&#13;
BMNbd6krYW1KFrv8jByc23sQAoQH6vz0GKQwecYTCiWbZywEDrfwz/1JkQdrknPgH0p7yNE5ukkP&#13;
GRDqxQotz5AUV8AauZzNK4IBw1tsfpItg6fTVHCpdpgcPoQNi5wBQt28C1eRoRo2ZuXAtbW1nIDh&#13;
rV/YauDFtGxYJtGS04fQzRtyFYvmQRaYZ7T2widSOfyrThcWMGbnJxpYk5IDvypsJ+cPYh4k5HsQ&#13;
HCgZmaSlcfPmGfsPQ3Lubnhi9+6g84xg9aOuLiY/UcHKNCWVhRc4URjyTTrNpM+tfeNfgpTJM16W&#13;
yjjLM4LVZcxp/0yWDB5PL4BF2jECIoCZ9JB7sWiriX8Vai3wXnoGXOZ10Rdt3WS2wEupWfAHmYmg&#13;
mGerScjdvLQXa7YczkFIUObBb7RaXoHhraXFZbAqRQo3FncRHD72YnEyD4JWU1dPYDByDU9CujIf&#13;
lhcV8RoMT/2kvR2W56rg2VQFXK4eiHlA1ntsVuRkopDaTc7A/iOnQF6shnUyOSxqaREMHJ66sqEB&#13;
ns2UwsNZZXCh7mDMArJpR+J5gIQ8k/7DbXpDzN6FlOir4P3MbN7lGcHqZqMZ1iZnsm+HxyIgWz22&#13;
u3Oy1YR9/rmpKebeB6lt64MEmRIW6/WiAMNTf+N0wv0FJfAik59cW9YXs++DcLIXCw2v4mPlhan2&#13;
/nHI2F0AywuLRAeGr7aVx6TKH9pWNAdi6oUpzjYrxsobhfsOfw2ywjJ4VSJlE1uxw+Gpq+z18EJ6&#13;
DjwoFXfbiucbhW7hNQYnr9yKNVEfnDgNpUyesSVbAlcwuVYsgeGt2zR6WJOSBTcXtIpzDsTjlVvO&#13;
tru7rbm5RXSJeh2TZ+zMkcLNTKIWy2B45ycP5BfDqlSZ6NpWPtj+yXlwcPI+iNv6+/uhf3RSHH1T&#13;
/YchlUnAH80vICj86KKWFnhCkgtPpOeLom0Fh828Tw9OXpjyvFFvancKPs9QFqvhVZk84g2FQhWO&#13;
/a5i8pN75WZBA/JUWp7fChYngLDl3tZ2weYZFQYbfJgtjfk8I1jdUamDlwTcVv/GzrRZgHD2yu3M&#13;
a7dMfDo8eVpQcFQ5umCXVE55BgfCU/chZT7bVi+ktpVFulHY+vH2WYBw9k6623DyqnfwkGDyjCxF&#13;
HiwvKyPnDkN+8lSOHB7KqRBE2wp2DXjDoVQq5/X7BQNy9uxZcLR08BqMvrEvQFlUDm/KcynPCLP+&#13;
qaoaXkjLgbsVVbwG5LlUxSxA7HY794CgtXd08rLcy+YZxhr4RK5gf8KRA0dOd5dVwPNpMrihmJ/b&#13;
IN+JS5gFCA4ChgUQdsJw6Aiv4KhuckKyTAG3m8zksFHMTx5mQtonMvJ51bZyS0HLLDji4uLY7pCw&#13;
AIJmq+PHKqCugSOQzSSNj5dXkJPyKD9ZmSmDP+ao+RFepcwOr/Lz8wPy+6ABMTI/qTGkiWaesbtY&#13;
DZtzlfDjjg5yTB7qJqOFyU+kcIfKHlVA3o5LnAUIbuoJKyCDg4PQ3ncgKnlGpakO4plw6iqRzGeI&#13;
XVgWxrb6X5TuiTgci/Ob4CMvOFAnT54MLyAYv1lt9ojCUdPsglS5Eu6wWMnxBNhW/4hcBc8z4c7F&#13;
2pEIzp/LZsHhHrENKyBora2tsP/w12EHo61vDKSqIniyrJycTQRt9avSJfCgRBeRBXEfeK0YRdls&#13;
tsgAgsu2ah2tYc0zCsq08F5eId1niEyLdUZYm5wNS/IawwbIioyiWXC414xGBBA0k9nKebI+cGwa&#13;
1KYaSGTCqZ9T35To21Ze2iWBa8p6w/AGyOzZj/T0dPayO2KAjI2NQauLu6Vy1Y1OyNydD3eZ6T4j&#13;
VnRpUzOszJax3bZctdXfk2v1eXo0MD9w/VlYAEHTG82hv9O3/zDkMeHUqlLKM2JV11fb4OWUDFgm&#13;
0YQMyIadKT4vBz2bEyMGSFdXF/QOHwsKjJ7Rz6FUa4EtTJ7x485OchQS3FtSBuuSMuE2VX3Qg1G+&#13;
SrsajWZOPw4bIDjTu9BTBPMWfbUDEpg847oGBzkG6Tzh5e+jcgWs3ZUDVyywrf5NH3Mf7kdyogKI&#13;
+xTpGToa8By4vKgcfmetImcgzanLHQ54MT074G31vyzq9Hl6eLe2RxyQQE6R9n3joCgohXWVOvrw&#13;
SQvSrQYTrEvOmHfs13vvrlsDAwPRBWSuXGTPgc8gr6QSthUUw9/RfQYpBD1QUASvJ6bBrQXNAece&#13;
MpnMb2k3ooDgKaLVG8+7zzDVtrBbCq+nPIPE4bb6ldlSWJUiP28t0Yb4FJ+nx969ewPy37ADgtbb&#13;
2wvtPYNgbegEORNO/amqhj5UUlh0bW0drE3NYO9PluZafJ4emZmZAZ0eEQMELSUlFbZZCQxSZPTb&#13;
ikrY4rUQzi3c5RaoRQwQ7HXZZLPRh0eKiB7Ny/MJR6C5R8QBQVObTHAJJeSkCOQjW+Lj2QnB7du3&#13;
B316RByQU6dOwS6DgT5EUlj1StpfLwXTmF+rVCr21/i/Czk9Ig4IGlYPHqVuXFKYdGdlpd9LwUOH&#13;
Di3YXyMOCFqpxQIXdXXRB0rivBXl3R07fOYeBiZyCcaiAgh2T+4sL2dX6tMHS+JK61J935hjxy6G&#13;
94IBxB1qraK9uCSO9B9FRT5DK1QHc7IEa1EDBK3MZIKftbXRB0wKSYtaW2Gzn9AqmMScN4BgG0oy&#13;
k1TRbDkpWGGY/npysk84sMR7/PjxkHw0qoCg4S6it3XUyUsKTk9LpT7h8H4IR7CAoB0YHYUVNG9O&#13;
WqB+X1YGW7dt8wkHXhKGElrxChC0qsZG+I2DuntJgek6m81v3oGhla8tiYIGBC2POUWuaGoiByDN&#13;
u5FxU0KC39Bqz549nPkkrwDBIzFdq4WLqLJFmiMpX5+U5BcOk8nEqU/yChB3ZSu+ooJtOCOHIHnD&#13;
4dln5a3c3NxZ73uIDhA0fFp6K5OAUfmX5KnVGRl+4UhNTWXX3nJtvATE3fn7VkkJtaOQWD0jkcCH&#13;
fipW2Eri+XRzTADiviN5vbiYIIlxPSaX+4UjmBkP0QCChjehrxYUULhFcITtMlDQgLhPkteUSoIk&#13;
xvSUVDonHHMtnY4pQNAwAVufm0vVrRjRC5mZc8KB8x1c3JSLBhB3dWsjc+ReSpeJohVGCasZOPyB&#13;
EUk4BAcIGta532cguaa2lhxKhMsW3vDTmRsNOAQJiNt2KhRwu1ZLjiWahW+18PbOnbyCQ9CAoElK&#13;
S+GPeXmUvAtcd2g08G58/Jxw2O32iMMheEDQjFVV8CITs17c3EzOJtAy7hav3VXeamJyzmiZ4AFB&#13;
czHf6PVM7PormnEXVEfuaykpc1aqsG0d9zpH00QBCNrExARsTE+H/1Sp2PUv5IT81W1M7vhWYuKc&#13;
p0ZCQoLfp5kJkBDuSnKkUniNOU2uZmJWckb+lXAxHJ4vpJJIJJwNPBEgPsrAer0e1jHH9920e4s/&#13;
E4DV1WxINRcYKJ1Ox4488MVEB4jb8GWrrcwx/VJGBlzPfDjkpNG721jJnAjvxcXNCQbmG7i/KhqV&#13;
qpgEBA1j2OzsbHiLAeVxuRz+vrGRnDaC+kNJCWya524Dlc7kjuFqVydA5jH8iVRbW8v+hHo5LQ3u&#13;
LyqCH9Hb6xEJp7bOUaFyy2az8SqkijlA3DY4OAhJSUnsUf9CVhbcpVYTKBwLn2d+Nidn3nDKXaUK&#13;
5xwHARKEYbOjxWJhT5N34uPZEU4EhRL50IShK7ambw4ADHfLyPT0tCB8JqYAcRsOYeF7EfhhYYy8&#13;
kvmpd09ZGd2fLFBXNjSwYPh7csDX82d8uNsgQAI03J+UdG6FDIKCc8/3FRfTzMk8uqauDlYxYeo7&#13;
8/RPeYZTWFXkeuMIARKhsKuqqood/McPE5vm8DILb+RvMpsp/PJ4nOb35eVsoeP9AEMpDGWFFE4R&#13;
IHMYfohYUXGDgj1CeIfyFBMW4A5YXLEfi2D83G6HFbm57JzGfDfg3mAE+2gNAcJjww8Vb3PjPH5K&#13;
fsD8GmF5VKFgb+cvF/kO4asYKB5iTlB8sSnQxNsNhlqtDst+KgKEh6Bg6BXvFWdvxKSeyVUeYZL8&#13;
+0pK4Abm9wi9XIz/fvz/8VBeHqxhfhAEcrnnvZcKq4NiAoMACdDwPUVcLYO3vd6OgdvFMV/BSg46&#13;
F1bCrmYSWL7nLdg0iBN8DxQWsv/2V5iT4r0FnBRuJTNhV0tLC/s9EqsRIAEa3siPjIyARqOZdarM&#13;
nC4JCfB8djZbDcMQZWlpKdzKxOJYDo3W1CP+vRgS4r9jWX4+PMnkVGuZRBvHWz8M4Kbb12lRzoSZ&#13;
ePEqxKoUARIBw9YILBHjIy1zORNWe/Cn83MITU4OPMbkMNjqci8DzmK9Hm60WtkNLaGWlfHP49fB&#13;
r4dfF/+O/2JCQAQVL0PxibLNAd5V+BO+9edkTkYhV6QIkCjlKhiC4Wbx7QFWefD+YENSEhue4X0C&#13;
tmc8y0D0JBPuoFbI5bCccXBfwv/m/n34Z3B/FEKAW883JCYGfGkX6MUehlBTU1Mx+/kSIBzfqWDo&#13;
gW9UZM6z24mPwn8zlmfxiW4x5xUECI9OF5ypxmoYhiiBnjCREp56WH3C0AkrUHybxSBAYjB3wV4k&#13;
zF/wUrKwsHCm1SWcwr8DAUVQseUDZy/ohCBABFVKxjh/eHiYPXEw7scZFgx3UHj5hgUBX8L/5v59&#13;
+GdwRQ4CiF8L57oJBAKEjIwAISPjNSBLlixhfzOJFEtCvw8IEDIyMgKEjIwAISMjQMjIwmT/D8eO&#13;
55w+4DSVAAAAAElFTkSuQmCC</y:Resource>
      <y:Resource id="2" type="java.awt.image.BufferedImage">iVBORw0KGgoAAAANSUhEUgAAAMgAAADICAYAAACtWK6eAAAYWklEQVR42u2dCVDUd5bHU6lUKpXK&#13;
xiSbVDYx45hMJWanJuO467oxx2TWNZua7M5MTNaYjEaNRqOJeIHigXKIgIAcTdM0NDYNNFdfNE3T&#13;
NPclYHOI6BC88cIjhlWHcV3XMm/7/Z1mObqh6f539///7/eqvqVVQoP9f5/+/d7xe7+HgIyMzKE9&#13;
RG8BGdkkAZk1axa89957JJJfCf3eKUDwi8nI/M3s+T0BQkZGgJCRESBkZAQIGRkBIjC7eePPcPy7&#13;
09B26AjU1zSDQV8B6kIDqAoMUKjUQ36OHvKydYyCgtJh+fI6Rt98UwcbN9bB1q11EBZWCwkJzSCT&#13;
dYFOdwY6Ovrh7t279OYSIPyw/717D/rOXoSmegtoVUbIz9WBIrMI5BkqyErXQGG2FQplLZQUNoNJ&#13;
2wkVxd12tXx5FjxkfSr29Oijd+Gpp27AtGnn4fXXe2HevCb46KM6WLmyFrZtq4W4uDorPL1w9ux1&#13;
uH//Pj0UAsSHq8LNQWg92MmsBHnZWsiUFoBSbgRtXv24AEyk8QCZSI88cg9efLEffvlLfJ1qCA5+&#13;
AM3Bg6dotSFAPGv/c+cudLQdZYBQZKpAnq4GTV4dlOsOuwwD24A4gmb69D7rStMAmzZVg1jcBEeO&#13;
9NEKQ4C4b7du/gVqKg9CVmYhZKYVQFFOJZRpOlgFwtOA2NumvfbaCVi0qBYiIqqhpqYH7t27Rw+b&#13;
AHHOrl75AYwlVZAtV1m3TYWgy2/0KBDeBmS0cHVZsqQSdu82g8nU5ddbMQLEgf3444/Q3fWdFQpr&#13;
UC1Vgb7woFeh8CUgw4Xxy7JllZCWVgkXLlwjQPwdkL8M3oZyYy1kyYogP8sEZt0Rn4HBBUBseuyx&#13;
OzBvngXCwgzQ3n7Cb+IVAuSvdunCFaYGcSC90KerBVcBGa4ZM05BQIAZDIZOwccqfg/IubMXoSi/&#13;
BHIP6MGobucUGFwFxKZnn70OGzY0gE7XKlhQ/BaQS5euWsEoBqXcwHpa1l8AsenJJ2/Bpk1N1hXF&#13;
IriA3u8A+eH6DwwYuGK4U7wjQOyvKIGBmCa2CCZG8RtAcAtgNJhBIVN5vG7hr4DY9PrrF2HfPj2c&#13;
PXueAOGDtbZYQC7Lg+KCJl6BwVdAbProo3aQy00wODhIgHCzwHcVsrPyQaWs4iUYfAcE9fjjtyEo&#13;
yAwNDZ0ECFcM979VlbWgzNJzPgAXOiA2zZx5EVJTjXDjxg0CxKdB+A8/QKZMwXTQ8h0MIQFi6/na&#13;
vLkSOjt7CBBfWLvlMOTINZytZ/g7IDa9884JKCiohTt37hAg3jB8o5U5BVCUWyEoMIQKCOq5525B&#13;
dLQOLlzoJ0A8af39lyHrQB5zKk+IcAgVEJvWrauD5uYuAsQTZrG0Q26WljcFPwLEvmbPPgtqdR0n&#13;
21V4C0iZ0Qz52WWCBsNfAHlwBuUapKdr4Pbt2wSIuxVxVaEW9IWNfgGHvwCCmjLlzxAfz61UMK8A&#13;
wWA8L7dI0PGGPwNiOy8fEVEJ169fJ0AmY/iposwpElwKlwCxr507y6C/v58Accbw0yQ7q0AQVXEC&#13;
xHlt2FABJ0+eIUDGsytXrkBejkbwmSoCxL5WraqC48dPESCOVo58pZYT58IJEN9p8eIqn60knAXk&#13;
1q1b1pVD7fdwECAPtGKFySdVd04CgtmqfKXab2MOAsS+1q9XeT27xTlA8ExzvlLll9kqAmRibd2a&#13;
CwMDA/4JCJ7jUBVprXC0ERgEiF09/PB9CAnJ8NopRU4BUqI3Qqm6haAgQCacohIbK/XKYAjOAFJX&#13;
1wBG7UECggBxSj/72WmQSnP8A5DTp0+DKt9EMBAgk9JbbzVDSYlR2IBgVgLnVBEIBIgr+vTTImhv&#13;
bxcmIJixKsyndC4B4l7QHhAggcuXLwsPEIOhFEw6SucSIO4H7aGh+z1ylsRngHR3d4OmkOIOAoQd&#13;
zZ9fBcnJYtYzWz4BBEnPz6M2EgKEXa1dKwWtVst/QEoNZVBe3EnOT4CwfslPcPA+6Ojo4C8guLUy&#13;
FteT4xMgHtGcORYIDw9nrR3Fq4Bgh65WXUJOT4B4VGvWpINMJmMlHvEqICUlBjDrKaVLgHh+YPaO&#13;
HVHQ3NzMH0AuXrwIBl0FOTwB4qWrF4qZrRaeSOUFIGoVngzsIocnQLzYGh8Lcrmc+4B0dXWB2UCN&#13;
iASI9wP2sLAwaG1t5S4g2E6iVunI0QkQH01GSYbIyEgmQcRJQCwWC1SZqJ2EAPHVfYm9zCqi1+u5&#13;
BwiuHlq1npycAPHxWXYRAwkmijgFCK4e5fpD5OQEiI8HY/dBaGi4SwG7xwDB1UNDqwcBwhEFBIiZ&#13;
VeTYsWPcAIRiDwKEi7GIVCrlBiCUuSJAuJjRmuwq4hFAzpw5A6U6akgkQLilN99sZQARiURO92l5&#13;
BJBiXQkdoyVAOKnAwAQGEuwq9wkgeI+HTl1Ojk2AcFILFugmFYuwDkhTYxN17BIgnNUTTwzCjh17&#13;
GUh6enq8CwjeH6hVl5JTEyCc1rJlCgaQzMxM7wLS29sLpdpGcmoChPMpXywcIiR9fX3eA0Sn1dMg&#13;
BgKEFwoKimcA0Wg03gNEr6UxPgQIX26tUjKAYKfvePO0WAPk1KlTUFlG1xYQIPzQjBnHGUBQtbW1&#13;
ngekqakFKvVHyaEJEN5oy5Y4BpCkpCSHhUNWAMEXN5VWkzMTIDzbZuUNrSKOWuFZAQRfvMZMjYkE&#13;
CL/0q191DQFiNps9B0hbWxtUGWh7RYDwS488cg927YpgAJFIJJ4DpKaaGhMJEH5q3Trx0Cpi7wZd&#13;
twHBK5vNZXXkyAQIL7VwoWoIkLq6OvYBwd76OjP1XhEg/D5IhVIoFOwDYrG0UXqXAOG1cEyprWiI&#13;
/YSsAlJdVUtOTIDwWhs3Jg2tIljwZg0QpM2gp/YSAoTfwvfXBkh1dTV7gFy7dg1qzDTWhwDht2bP&#13;
bh8CZHQLvFuA4LHF+vJj5MQECK/1zDMDQ4CghjcvugVIe3sHBegEiCAUEhI5BMj58+fZAaSl2UIO&#13;
TIAIaiQQavjFO24BYi6nBkUCRCgV9ZQhQJRKpfuAYAXdZCRACBBhaOnS7CFAEhIS3Aekv78faipa&#13;
yIEJEEHot781jQjUcba0W4BgQaW2glrcCRBh6O23D44AxHY+xGVAcDh1vZkyWASIMDR16qURgJw4&#13;
ccI9QLDzscH8HTkwASKYgXLDAbFlstwChGogBIiQNBwQo9HoPiDkvASIkLR9e/QQICqVyj1Aqqpq&#13;
yHkJEEFp27aYIUBsR3BdB6SSaiAEiLAUHLxvCJD4+Hj3ADGXV5HzEiCC0ubNCSPiELcAMZVVkPMS&#13;
III9OIUaHBwkQAgQkiNA8DIoAoTjKlDoISw0DObMsZATexmQgYEBAoSrKi5ohNTkaCjO+QTuHn8M&#13;
NAcWwuaNCfDSSxfJmb0ECLabECAcU5mmA9JEIshI+Ra+73we7p98ZEi3jk6BtIRvYPXqdJgy5SY5&#13;
tYcBwct1KIvFISnSc0GSFARnm14ZAcZonax/DWL2bIN/nVdNju3BLJZbgFAdhD0VZhshNWk3tBje&#13;
GReM0apRzYfgoFhm+Bk5OLt1EPcBoUq629IXNoE4KR7U8s+YOGMycNiE35cl/hIC1onh+eevkqOz&#13;
VEl3GxDqxXIvzpCmpEBO+mprXPGUS2CMFr5OcuwG+PyzfHjssTvk8G5MWGQNEOrmnbwOSBUgTQ6E&#13;
vuaXWQFjtI7XvQ4Ru3fB/PlV5PRudPO6ncWi8yCTrGdkGUGcuAc6ymd7BIzRqij4AAI3JsDLL58l&#13;
53fhPIjbdRA8UNJY2UPOP4F0BY2QkhgHmqzPXY4zXNWd7x4HWfJXsHxZFqWFJ3mi0O1KOp5Jr6vs&#13;
IAgcyKhuB4koFRRpa1iLM1zVpUMvQWzkFvj4Yy1zqxIBMfGZdLd7sWiqiWPJJFkgStgGV9tf8CkY&#13;
o9VRNhvCQ0Lh3XcbCYoJppq43c1Lc7HGSpVbAZLkaLCUzeUUGKOlV3wE364Vw7Rp5wkOO3OxWDkP&#13;
gmYsNRMYVpUUNVsD8AQoy1/AaTCGa/DYk5CeuBqWLM6FJ5+85feArF+fMgIQt08UUrtJN5i0nZAm&#13;
kkBW2lq42f00b+AYrout05j45MMPy+Dhh+/7LSCBgftHAOL2mfQHt9vW+G0tJFOSY101dnAuznBV&#13;
FsNc2LltL3N3uD8CsmvXHnanmqA1NDT43f0gBQoTpCRGw2HzPwoCjOG6d+JRKJItgrVrJPDcc9/7&#13;
7f0grMzFQsNSvL/cMKXNr7eCkWSNMz4WHBhj2la6nwLJ/rV+07Yy/IYp1iYr+ssdhdg3lZosAbnk&#13;
GyawFTocw9V38BXYG7YD5s2r8Zs7Cm3CMgYrt9wKNVA3645AhiTXGmfshMuWF/0KjNFq0PwGtgbG&#13;
wquvnhToOZDEMYC4Pd39/+OQRsEF6vlZJkiKj4JjNTP9GozR8Um+9I/w9Sqp4NpWduzYOwIOVu4H&#13;
sdmxY8egznxYGH1T+Y2QtH8/lCgXEhQONHD4WUiK2QifLiwSRNsKHjYbvXqwcsPU8Iq6uayO93GG&#13;
RJQBWWnfer2hkK86WT8DIkN3Mj1MfAZk4UKVwwwWK4A8qIfU8zbOkEnyrHHGbr+PM1xVTdF8CNoc&#13;
x9u2+nXrxGMAYe2WW5u1tbVBlYFfcUjuAYN1OxVLcQYLYo79pnwJK748wKu2Fdwi7toVMQYQ1u5J&#13;
txmevKoxt/MmzkhOSAZz4QJybg/EJ4nRm+DfPzTyom0FuwZGw5GZmTmh308akPv374OptJrj5zMs&#13;
kJqcAXLJeoozPKzuipkQFsL9aZCLF+eNAaS6upp9QNCamlo4me7FOCMzLR9SkyLgv7r+lhzYiyrN&#13;
+T1sXJ/E2WmQW7bEjQEEDwJ6BBB84cqyNk7BoZSXWuOMeOiqnEMO68P45IBoJXyxJIdTbSszZhwf&#13;
A0dkZCTTHeIRQND0Wm60nRQXNFnjjBQoL1pETsqh+CQqbDtzco8b2yvlGEAUCoVTfu8yIDqtntnS&#13;
+DbOkIFMHAy3e54gx+Sg2oxzYGdwFMycecSngAQFxY8BBCf1eBSQ3t5eKNU2+ijOKARx0l7ob/sJ&#13;
OSIPlJ26FNauSYMXXrjsk+p5aGj4GECuX7/uWUBw/6ZVl3oVjjy50bqd2g/dFGfwsK3+aUiJDYCl&#13;
S3Pg0Ufveg2QZcsUY+CwHbH1KCBMNquxCcx6z/dmafLqQJSYCsb8xeRsPBdOs9+9I8IrbfU4IG50&#13;
cyLKbDZ7BxActqVTl3s0zpCI5JAlDaZ6hgDb6jdvTISf/7zHY4AsWKAbA4dtzKhXAEEr1pWwHqyX&#13;
6w6DTFIAKYkxcMkyjRxKqGnh3gdp4dWrMjxy7Hf0HSCopKQkptjtNUDOnDkDpTr2GhiVB0qt26lk&#13;
6Kp4i5zIT3St/e8gIToQPltUwFpb/ZtvttpdPWprax36skcAQVOrdKz0TaWJDoA+dzk5jZ/qWNUv&#13;
IHxXKCvT6jdsSLZbHBzenOg1QCwWC1QZXausl6oOQbo4F+RpIVTPIDEyKv8DgjbvhzfeOMpqalej&#13;
0Yzrxx4DBM/0qot0k65nyNPVTJxxoeVVcgzSCOGHZaboK1jzdfqk2+oDAsR2t1c4mccngNhWkXL9&#13;
IafPgacmp8HhinfJGUjjqt8yFaIjtsMnn2icik+mT++zu3qMbm33OiDMKjJBLKLNq4eUpHQoyVtL&#13;
D580KbWWzIWwkPAJj/2uXy+yu3r09PT4FpDxYhFDUat1xTgAckkY/Hfv39ADJ7ksjfwT2BoUy3To&#13;
Oht7SKVSh6ldrwKCq0hRoXZEPUORoQNxYiLFGSRWp9WL4tbDVytlI8YS2ctcobq7u53yX48DgtbV&#13;
1QUmfRPkZJaAOCkNWkr/QA+V5BGdbnwV9oaFMNNK5s5tsbt6iEQip1YPrwGCFhcXD2ZtOD1EkldU&#13;
VfQ+hIWG2V09cJabs+Y1QLDX5VDNFnp4JK8Ih//Zg8PZ2MPrgDy4kUoFd44/Rw+Q5PF4JCY6hDkh&#13;
GBER4fLq4XVAbt26BZWl8fQQSR6VVLR2CIjExESQy+XM3/HPyaweXgcEDbMHx5tp9i3JQ7UR41wI&#13;
Dwu1WxQ8d+7cpP3V64AwVyaUFcDtHhrBQ2K/FWVf9Da7sYder3fJV30CCHZP6lUxzEh9erAktpSW&#13;
vNYuHNixi9t73gBi22odqviSHiyJFVWq/s3u1grV2trqsp/6DBAmq2UogBtHX6IHTHJLN7qfhpio&#13;
7XbhcCUw5wwg2IZi0O5njlnSgya5ItymixMC7MKBKd4rV6645aM+BQQNZxFVG7bSwya5pDzZYrtw&#13;
jL4Ih7eAMGfYT5+EtkoaE0qa5BSU4vdgT8Quu3BgkdCdrRWnAGHmaTWY4NyhufTgSU43Jcbs3eZw&#13;
a2VvSiKvAWHqI0YFfN8xlRyANP5ExqNTIH5fkMOtVWdnJ2s+ySlAcEk0FifDze5nyBFIDoPy5PgN&#13;
DuEwGAys+iSnALFltkrUUUzDGTkEaTQcUtEah3BkZGSMud9DcICg4dXSJardlP4ljVCm+CuHcCQk&#13;
JDBjb9k2TgJi6/wtKdxM7Sikv6Zzl0B4+G6HrSTDr272C0BsNRJDYQBB4udSyRc6hMOVMx6CAQQN&#13;
K6G6vG9pu0VweKwYyGtAbCtJoWIdQeJnypf9cVw4xhs67VeAoGEApszcSNktP5FcsmJcOPB8BxuV&#13;
csEAYstu5ciC4HonnWsXqpj7QVIdZ6u8CQfvAEHDPLdCthPOt0wnhxLgsIUUB525voCDl4DYLCsz&#13;
Gixl/0yOJRD1HXwF4mK2cgoOXgOCpipIg9K831HwznMdMr4JsdHB48JRXV3tdTh4DwjT4FheAvLU&#13;
lTDQRUMg+JnG/RQiI0LGhaOhocFn/sV7QNA6Ojqse9cN0FPzC3I63nTkPgWpievGzVRh2zrOdfal&#13;
CQIQtP7+fkgTBYJB+Qe4/Se6to3Lajf9EyTGbhp31YiJiXF4NTMB4katRJqWCmLrJ9OF1p+SM3Iw&#13;
hYvb4Ym2VBKJhLUDTwSInTRwcXExSBK/gUb9r6mPiyM61fCqdUv17bhgoHQ6HXPkgSsmOEBshjdb&#13;
xcbsYlqkTza8Rk7qw9qGMuMLiN67fVwwMN7A+VW+yFT5JSBouIcVi8WQELsZiuSL4FrH8+S0XlS1&#13;
ej7E79sy4aqRlJTksXZ1AmQCw0+kyspK5hNKmrwGKoo+gDvfPU4O7PHt1DqHE0eGy2w2c2pL5XeA&#13;
2Ky3txdiY2OZpT5LsgJaDG8TKCzravsLkJO+dMLtlC1L5clzHASIC4bNjkajkVlNYmO2Mk1xCAoF&#13;
8u7pe+vWFVvTHY3hsdcyMjg4yAuf8StAbIaHsPC+CHxYOD4m1/qpV6/7DdVPJqnLbVMhP9MKRpRz&#13;
YOD1Z1yobRAgThrOT8Jtlw0UZcYSqFK/T2dOJtC55umgSPsS9kUFOwUGbqcwq8j2xBECxEvbLpPJ&#13;
xBz8x4e5LzrYuvVayVTk/1T9Bm2/bJfTWFfXBt17kC5aA1GRO5wCA7eyfNpOESDjGD5EzKjYQIkI&#13;
3w0y8SoosG4hcAbsjSP+OczuQus0UMkXMec09uwJmRQYrl5aQ4Bw2PChYjXXBgpqb+ROkKWsAo3i&#13;
P6Gx+Ndwpe0FQUNx8dBPrCvo75gbm6KdDLxtYKhUKo/MpyJAOAgKbr2ioqJGOMH+fYHWoP4L0GZ/&#13;
AtWa9+Fk/Qzep4vx98f/B0IhE68ed+6to7lUmB0UEhgEiJOG9yniaBms9o4JPqO2MfEKpjhLlb9n&#13;
MmHnW37K+bgFmwb7ml8Gc9EHzO/+YKXYPikomMRGfDw0NTUx75FQjQBx0rAif+rUKdBoNGNWlaHV&#13;
JTYQFGnLmWwYfhrXaf8FjlTMgn7LVJ+desSfi1tC/D1MBR9aY6rPrYH21xAXs4WJsyYLBa4WhYWF&#13;
TOGVj1kpAsQLhq0RmCLGS1rGcybM9kitn87ZCE36EtBkLWRaXWq18+Cw+R/geN3fMxNa3E0r4/fj&#13;
6+Dr4eviz9DlfMyAis2a4oR1TtcqHAnv+mtvb+d1RooA8VGsglswnCyOQaozzhYbvRWS4jZZt2cr&#13;
mLYXbM/IkS5lPt1ReAy1OHuBXeG/2b4OvwfnRyEEaclrINH6ms7WJpwt7OEWamBgwG+fLwHCck0F&#13;
tx54R4VIJGLNUb0l/J0xPYtXdAs5riBAOLS64JlqzIbhFsXZFcZbwlUPs0+4dcIMFNfOYhAgfhi7&#13;
YC8Sxi9YlMzJyRlqdfGk8GcgoAgqtnzg2QtaIQgQXqWScZ9/4sQJZsXBfT+eYcHtDgqLb5gQsCf8&#13;
N9vX4ffgiBwEEF8Lz3UTCAQIGRkBQkbGaUBmzZrFfDGJ5E9Cv3cKEDIyMgKEjIwAISMjQMjIPGT/&#13;
B5Gq0bNKgJ8XAAAAAElFTkSuQmCC</y:Resource>
      <y:Resource id="3" type="java.awt.image.BufferedImage">iVBORw0KGgoAAAANSUhEUgAAAMgAAADICAYAAACtWK6eAAAUSklEQVR42u3deUyc95kH8P69iqp0&#13;
s1V31aibbqOVqm7+8LZV26y00UqrSrvabeOjthvn8h3b8YVjG8cn9zXmmmFgYBhmgBnu01zGA4Tb&#13;
gDGXMSYY32dsbBNCCXGtZ+d5k2GxmQGGeWfmfd/5PtKj/OM/Ing+vL/z+X2PEAiE0/gefgQIhItA&#13;
li1bRm+99RYS6VfJdb8oIPyPEQh/C0d1DyAIBIAgEACCQAAIAgEgSoq/TtOXdy7Tzf4WGqwvoI7S&#13;
NKozJ5LVGEV1GZG2jCBr6jGy6o4Kuf+khjaaTgm521xJ+yzf5rH8agotrCZNTRPld/RR+8h1evjk&#13;
S/x8AUQm8c0UPRhqp4HaHGo0x5E17QRZE/dQreojaondSP0J79NVzVp6mLySpnR/cJobYpLpb0qu&#13;
Os1XCi7Ra5ZuesPUTG/qa+gPqWW0KaOMDuZUUmxpLZmbumj41l169uwZficA4ruvAmM4X64XvgRn&#13;
kg9TzcntdDZuPd1IWkNPkpfPi8AdIPPly0Uj9GpuL/3KUEfvppdSgLmCgguqKK+5k25+8QC/NwDx&#13;
XHx1Z4QGay1Upw+hqtid1GnDcCtpNU3q/rhkDGIDcZaM5ncGK203llJkQSWd6uylyclJ/FIBxL14&#13;
eKWf2vPVVK0JpIaTm4Uh0kTK26KC8AaQ2flS8RV63dxJqwyVdMRSTiXNHTQ+Po5fNoAsLv4ydpta&#13;
C1OoUh1IbfGbhK+EJ0F4G8iL+ZOcHlppqqEwSymdaeug6elpAAGQuXHzfB01GcOpOW6z11H4Esjs&#13;
/FnOedppriJdhZVu3bkDIP4O5JvxB9RbZSSrOkBYZRJ7PiE3ILOHYf9pbqTwwhpq6bvgNytiAGKf&#13;
cN+7Ql0FamqI3073tKt8jkJqQJ77quT30aG8GqpuP0dTU1MAomQg4zcGbcOoUGFusdB+BIA8nz/K&#13;
H6StuWeooL5ZsVD8Fgh/MZoyIwQY4x5ehVIqEHv+oHCYduXUUFXLWcVN6P0OCK9ItWRF0dn4jZKH&#13;
IRcg9vyHgiEKyK+lurNdipmj+A+Qv07T+YoMYUPvTtKfZAFDbkDsuSy3kyJySunKtWsAIoe43d9M&#13;
pxIOCJt6coIhVyD2/H1eG+lLq2Q9P1E0kL88uktVuhDhCIgUlmv9DYj9LFhAXg01yHTYpVggQ/X5&#13;
VBm3h77QrpQtDCUAmRl2FfWRtrSaxsbGAMSnG30TY1StC6behPdlD0NJQOybjdsLGuhs3wCA+GSu&#13;
MdhOp2L3KuKroUQg9vyPkvOUVXFaFkvCigHSmp9EDbFbZT3X8BcgnD8s+pxCc8okf75L9kCmvhqn&#13;
Cl0ojar/rDgYSgZiT96Jb+3uARBPxL1rw1QSd4AeJa9QLA6lA+H8bcE5Kq6to6dPnwKIWHG5s064&#13;
363EIZW/AeH8ceFFSi2rltytRlkCaa/Iprb4LYqH4U9AOP+ucJgic8sktRQsOyBWs5oG1B/4DQ5/&#13;
AmLPT83ldOPWLQBxNWqNMbI9LgIgruWurHK6duMGgCwmnj39RvErVQAyNzcay6nv4iUAmS+efj1J&#13;
5clBkrvlByDeyXXppXTx0iUAcYhj+ms6lRIku+PpACJufphWSINDQwDyYtQYovweB4B8m+t1+XTl&#13;
+nUAmT0h92WrHQCRXn6szaRrXr6EJUkgjSVGv52QA8j8uV+d5tV9EskBaa2w0GjSOsAAEKdH5o9r&#13;
UmliYsL/gFw610QDmvVAASDznwQuuEgRyWleOS4vGSB88LBZGwAQALKo/Kmlm5INJv8AMjX5FZ1J&#13;
PQ4MAOJS/ntqJZWWlysfSJUh2q0HZgDEf/PdWAN1dnYqF0hjiQnLuQDiVu6JivfY8q9PgVw610y9&#13;
SVuAAEDcyr/PG6DDUSc9srLlMyCTXz6mz5IPAgCAiJK/NNSTOkUneu8tnwGpy4qTTW9cAJFHro03&#13;
UrnIk3afAOlttdKw5j0UP4CImt8vGqVPwqLpwoUL8gUy/vgRtaQGovABxCP5hqmJgsIj6O7du/IE&#13;
UpOl9otGCwDiw5O/Kh1pNBpRdtq9CuRiTyddTtmAogcQDx9FGaLAkHCqqqqSDxBugc/XZlHwAOKV&#13;
pxeSSygoKIhu3rwpDyBnSiz0SIfLTwDivQwIV7k91PIKkAf371Gd9gCKHUC8vDdSR8dPnKCGhgZp&#13;
A6nOScOeB4D4JD+KVlN4ePiSL1l5HMjI58PUn7YbhQ4gPsnXszuFr4jFYpEeEN72LzMlYVkXQHya&#13;
m2K0dMKGZGRkRFpAerq76PO0bShyAPFpvprbR0eCgoUJu6tntTwK5FRmEgocQCSRG1Qpwlekp6dH&#13;
GkCuXr1KXWn7UeAAIon8eVabMBdJTEx06SviMSBllnTMPQBEWn21IuOFr0h7e7tvgfBBsXbDERQ3&#13;
gEgq/zWjXgCiUqkWvXnoESCnywroiW4VihtAJJefhEUJSFpbW30DhGU2muNQ2AAiyVyRaBaAaLXa&#13;
Rc1FRAfS3dVBN1M/RGEDiCTzbws/p2MnggQkg4OD3gdSaUlFUQOIpHNbVKIARK/XexcIT857Mg6h&#13;
qAFE0vlrg1UAwnn79m3vAWk6U4FDiQAiizwUEiEAqaio8A4QnvBYLRoUNIDIIj84mSoA4ZO+T58+&#13;
9TyQ0dFR6tfvRUEDiCzyX0wtws76QsdPRANSV1GInXMAkVXuC4tecLIuGpDa7EQUM4DIKt//bpjF&#13;
+eDBA88BuX//PnWno40ogMjt6EnDDJD6+nrPAek620b3UtagmAFEds+5HQ0OEYA4O+UrCpAzBQYU&#13;
MoDIMndEJcx8Ra47eGbabSC8RGbNiEIhA4gsc2VC9gwQq9UqPhBWh6YMACLbi1SZbTNA+ACj6EBa&#13;
GuvQEA5AZJ1HgkNnkHAHUFGB1FUWo4gBROZ3RKJngHR3d4sL5EyuDkUMILLOLTFJM0BKS0vFA8Kb&#13;
K+fMEShiAJF1/o8mbwZIfHy8eEAGBgboZuYuFDGAyDp/kdk6A4RzcnJSHCDNTY30RP9nFDGAyDpf&#13;
Kbw0c8uQc/aTCW4BaagqRQEDiCJy/3fNHF5s6OAWkPpSMwoYQBSROyPjZoDk5uaKA6QuR4sCBhBF&#13;
5Ebbz9gOhM9luQ1kYmKC2iwqFDCAKCJXx5tmgISGhs7cMlwyEL7sPmAJRgEDiGLeNJy9kmVv5rBk&#13;
IENDQ3QtKwAFDCCKaktqT3vPrCUD6erqojEjnnQGEOW8ITIbSGNjo3tA+GFEFC+AKClnA7G3A1oy&#13;
kPraahQvgCgqD393u/DErDcNl/4FOV2B4gUQRWVgSPgMkJSUFAABEKQzINHR0W4OsSqLULwAosg+&#13;
WfZ0D0h5HooXQBSVe8NVc071AgiAIJ0Aefz4MYAACBJAAAS5BCB8LwRAAATpBMjVq1cBBECQHgHS&#13;
UF2G4gUQReXB0EgRgWCjEEAUvFHo/hALZ7EARMFnsdwG0tzcTONpq1HAAKKM99OLhp/D4TYQftft&#13;
vmkrChhAFJH/nN0xBwg/DLVkIMPDw3TNvB8FDCCKvFHo9kYh7qQDiJLvpLt9FgtdTQBEqV1N7J1N&#13;
0BcLQJAO+mLNbmKNzooAgnyhs6IoNwrRmxdAlNqbV5Q76fbu7uPpa1HEAKKo7u6idDWxvw9yO3Mn&#13;
ihhAFPU+iCh9sfDCFIAo8YUp0Tor4o1CAFHiG4Wi9eb9/+4mJShiAFHMK7eidXefPVF/hGfYAERB&#13;
E3RR3gexB594HMw+gkIGEFnmW6kVc4ZXor0wxcGfooYcNQoZQGSZH5zUzQEi2huF9jhdjB11AJHr&#13;
PfSTc4CI9sqtPTraWuheyhoUM4DIKl8qvkJHgkOdTtBFA8IXS7rTD6KYAURmd0Aa5nw9jEbjgnXv&#13;
MhCOWgtO9gKIvE/wclqtVs8A4f2QybQVKGgAkc8BxdCoOUD4pqxHgIyOjlK/fi8KGkBkkT/PbJuD&#13;
w36L0CNAnj17RjWmOBQ0gMgi34lLn4NDq9Uuqu6XBMTebfFJ8nIUNYBIv4tiSITTE7weA3L37l1q&#13;
1x9CUQOIpPPXBqvD4RXXr0eBCJuGlhQUNYDIbvXKfgfd40DONjfQndR3UdgAIsl8uWiEDgWHLbi8&#13;
6zEgU1NTZM2IQmEDiCTzfzW5DodXfPnPK0A4qkvz6YluFYobQCR492Pu3oder3dayx4BIkzWDTgC&#13;
DyDSby/K2d7e7l0gHGWWdJrU/REFDiCSyY8j4+fg4MOJ4+Pj3gfCF6l60tHcGkAksnOe1UbHHXw9&#13;
CgsL561jjwERviKmJHxFAEQaS7uqZIfDK3tzBp8AGR4apN6UHShyAPFp/mPOeToSFOzS5NwrQPAV&#13;
ARApfz3sva98CuS6bS7Sn7YbhQ4gPsmfmbscfj34YCIfsPU5EOEQY1EGviIA4pP8KFrt8OsxuzGD&#13;
z4E8uH+PGjT7UOwA4vU7H45WrlQqFU1PT0sHiNCitDibHun+hIIHEK/lnoiTbn09vAqExZanhKDg&#13;
AcRnbw7aT+0u9uvhVSAc58820+WUDSh6APFo/rBgyOGFKE5+vtyV8CoQjnKTGhN2APForlfpHOLg&#13;
nruLWbnyKZDHYw+pXoseWgDimXzD1ORwWZdzZGTE5Xr1OhCO3lYrDWveQ/EDiKj5/aLROU8ZvPjm&#13;
oCyACE9IZ8XReMrbAAAgouXaeKNDHOHh4U4vREkWyOSXj+mzZAy1AESc/KWh3ja0CnEIpLm5ecl1&#13;
6jMgHJfONVNv0hYgABC38kf5g3TAwU1BTo1G49KyrqSAcDSWmOhOEjYQAcSdi1AJDnEEBwc/95SB&#13;
LIFwVBmiMR8BkCXl6niTQxycVVVVbtemJIBMTX5Fp1OOAQOAuJRv6k/T0ROOl3T5tK47QytJAeG4&#13;
d22YPlOj+TWALC5/aummgyHhTletHHVJlDWQbyftTdSXuB4oAGSBoyQXab+TSflSjpPIBghHa4WF&#13;
LmveAQwAcZq7IuKc4igtLRW1HiUHRFjZKs6gUTXeXgeQubk9Su0Uh8FgeO59QcUCEbozpkdi+RdA&#13;
nst1selOccTGxtLY2JjodShZIBwVqWFAAiAzy7nHgoIc4uDmbwu171EkkKfTX1Nx4hG/R+LvQN5O&#13;
tNBRJyd0OQcGBjxWg5IGIiD5epKKEo/SPe0qAPHDXJFonhdHV1eXR+tP8kA4+JJLUeJhupW0GkD8&#13;
bFjl7ACiJ1asZAvEHnnxR+mqZi2A+Pmcg7O4uNjl24GKB8I/EFN8CF1IfA9AFJovFV+hTaqUeXFk&#13;
ZmaKvpyrCCDCnMT2g8nTRlCdaguAKCxfKbhEOx08UeArHLIEYo9yYwKVx+ygCT84BewPQF7P7qSA&#13;
cNW8OHJzc0U5gOgXQIRj8kUWyonco/gVLqUD+Z3+NAWGRsyLw1tzDkUB4ejpPkemyH00lLgOQGQ4&#13;
31hopYqzoaHBJzgUAYSD29hnRn5CjbGbFNlzS4lA+Jrs5hjtvJNxvhHo6X0OvwDCMTo6SrqY41QW&#13;
/TE9Sl4BIBLOX5haae8C843IyEgaHh72eV0pBggHP8aoT4oji21e0pvwPoBIcEjF75R/GhI2Lw7u&#13;
n+uJg4d+D8S+V1JeXk4ZEfuEr8kX2pUAIpFVqo+jEuYdUvlqpcqvgNijo6ODVKFHKTtyL3XGrQcQ&#13;
H+XLRSO0KiGLAp1cj52d9fX1PpuM+x0QDr6XHB0dTSlhB6ggapdsj6nIFchv02sX3Nvg5N8RPxsu&#13;
xVA0EI7JyUmhL2to0DEyRgRQRcx22R2flxsQfpN8W7SaDi+wfMuZnZ0t/I6kGooHMrNf0tMj/KVS&#13;
hRymvMhd1B63QTa9uOQChJdu18QbFzWc4lUq/p1IbUjlt0A4JiYmhEmgsFIS+qkApTVuo+ShSB3I&#13;
DwqHbTBMdGCB3fDZndZ5xVEO4VdA7MHjXX5MRejdGhpom5/sFKA8TF4JIC5+MZYnminAyZMDjpZv&#13;
eb9KTuGXQDj4RGh7e7vQZMz+RcmJ3E1W1RbJne2SGpDXcrrpvVg97Q+NWhQMvjPOHdaltHwLIC5s&#13;
LvLNND7WwL/MmODDlBmxV5jM9ye8L4mjK1IAwpt8/5ZWTZtitE7f/3N0VIR/tnIZTgHIPME7t3xi&#13;
1A6FMy1svzBP4TNevlz58iWQfzKfE+YXOyLjF9zkm52FhYWS2Q0HEJH3TvLz85+DwitfvDPPeylt&#13;
cRu8jsXbQH6S00O/Ty4WlmoXsyL14gTcUy14AERiX5Ta2tqZOcrMS6khgZQdsYeKondRw8nNwuaj&#13;
p4dhngbCwyf+Uvx3UgFtUKVQQHiMSyh4jsFPDSz1mTMAkfnSME/meQXmxcJQhwaSKSKAcqP2UKVt&#13;
zsJHWrjzithgPAHkx7n99Bt9Lb0Tn0FbYzS0J1zl0hDK3s2QJ99ynmMAiIjBzwjz2Hr28Gvmr2jQ&#13;
MUoNO0BZtgl+VuReKo7eSdWqbQKaG0lr6Enycp8A4bNQr+b20q8MdbRcnUPr4gxCU4RdEbF0ODjE&#13;
JRD2iTcPQfkOjtQ3+QDEhytf/JeTH2mZr5jCbWh0NjQZ4fuEYRnvt1TFbKMzqq3UErtRWCXjIdpC&#13;
+y8LAeFmB69ZuukNUzO9qa+h/0oqpFWJ2cJS7JZojW2CnUCHXJxLOHrrT+lfCwDxQNy/f5+sVuuC&#13;
WF782sSFfkpaG550Gx4ephls/+Uvj9kGie+zFNow2XO37a/9yoQsIdfGGYUmzpwfqnS00YZnc0wS&#13;
7YhKoIAw1YLXV11J3kytqalR1KQbQHyMha+I8nEWnriKVajeSh4+8eHB1tZWAYU/DKEAxEfBO/V8&#13;
pIWHJXyBKzU11eHcxZfJXz2eU3FTBP5/leNON4AoKLgAuRC7u7uFZVFugqZSqTwOgU8x6/V6ASpf&#13;
JOPFBikfMQcQxJyvDe+7XL9+nfr6+oSvDt+u44Lmoxq8w280Gh0mryjxv+HkuVBjY6MAkA8F8r6E&#13;
N7sQAggCASAAgkC4DGTZsmXCP0Yi/Sm57hcFBIFAAAgCASAIBIAgEB6K/wOsC5DOxrkyiAAAAABJ&#13;
RU5ErkJggg==</y:Resource>
      <y:Resource id="4" type="java.awt.image.BufferedImage">iVBORw0KGgoAAAANSUhEUgAAAMgAAADICAYAAACtWK6eAAATe0lEQVR42u2dC1ec5bXH+5XyAdrU&#13;
Vq099vS49NQeq+066bFWozXG1tPoUhsuw8AwzP0GMwwzwzUJEi6RBCQgIYQiQUJJDJgiYooEY4wE&#13;
MUFk7fPsN7w5E5iBgXnfeS/z32v918rKYmUlM/uX/ezLs58fEAwGS2s/wEcAg+0QkD179tDevXsh&#13;
KK/Efp8RIPzDMFi+WSq/ByAwGACBwQAIDAZAYDAAYiL7fuV7mrsyT+PvX6SexvepJdhBdRVNFLXU&#13;
UrSolqoLEhQ6FKXgX6slVdps1FdZeVfRKPXV1NxVXR31NTTQcEcHXT57luYmJ2np66/xAQMQY9h3&#13;
367SRwNT1JU4TbVlTVT5Rg25XgiS7b89VP6UnxyPV5Lr0Wry/DROvh/WpVVNSQmRgCOdloNBmvf5&#13;
aMrtphGnk/pcLuoRv9cbj1P/sWM03ttLC599Rmtra/hSAIh2UYFhaAt2SpHA/1qYyn/vIfuvA+R6&#13;
JEreBxJbQpANIFtpJRSi634/jTM0AqJeEYF66+tprK+Pbiws4IsDIOrZ3NQ16or3UvitGNmfEzA8&#13;
GSD3z6Lk+1HtrmFQGpB0YmjGRMTpFr/uEce0S0NDtLy8jC8VgGRnn4zPUJPjHfIcDJHtGa90RPLu&#13;
VRaIXACSrDWhq14vDYgI0x2L0ej779Pi4iK+bACSmX159Ss65jtO7oNBqvjNepRQEYhcA7JRCyK6&#13;
DIkcpjORoBGR/K+srAAQALLZRrsuUM3hOrI/4885FFoCkqz5QID6Rd7S39ZG83NzACTfAVn84had&#13;
CHeRa39QqjIpnU8YDZDkY9iEiCp9jY10eWwsbypiAGTd5v+5QEcrjlPFPhEtHqrRHAq9AXJfgh8K&#13;
UX9tLY0NDtLt27cBiJkBmR3/F0XfrpNyi+36EQDkfi2K49dQTQ0NvfeeaUHJW0A4YsQK6iUwvD9O&#13;
6BIMvQMi67Y4eg3EYjQyMGC6hD7vAOGKVLyokSqe0j8YRgFE1pI4eg0mEjR67pxpcpS8AYQ73R3h&#13;
k1JDz/1wjSHAMBogsmYFKJ0iR5mdmQEgRrDxvovkPOCXmnpGAsOogMiaCoepu6XF0PmJqQH56vOb&#13;
FHq7WhoB0UO5Nt8AkWfBBuJxGh0aMuSxy7SAnG7op4oXvOR5MGZYMMwAyL3ufHU19TQ3040bNwCI&#13;
lrb05TcUerOaKp4IGR4MMwEiNxtHRG5y6cIFAKKFXTx7mez7PaaIGmYERNbVWIx62tsNURI2DSBH&#13;
3O9Q+e+8hs418gUQqXcidCqR0P18l+EB+WZRHKn+FiHnLyKmA8PMgMjiTvz4+fMARA2bmZwlx0GR&#13;
iP8kblo4zA4I67NwmPpOnaLV1VUAopQNd52X7neb8UiVb4CwboVC1NPSortbjYYEpCPeSRXPBE0P&#13;
Rj4BwvpWQHKqrk5XpWDDAVLnbCLnE1V5A0c+ASKrW+Qlc1evApCdWrSk1rDjIgBkZ+qJROjq7CwA&#13;
ycRWv/ve9JUqALJZveLINXXpEgDZyu4s3yH/W1W6u+UHQHKj07wQb3ISgKSylTvfUeDNsOHG0wGI&#13;
sjrp9dLkRx8BkI0WKY7nPRwA5K7e9Xho9tNPAUhyQq7lqh0Aoj8ddbno0xxDoktAWiJteZuQA5Ct&#13;
FXc6c9on0R0gHbWd5P5lNcAAIGlH5qNuNy0tLeUfICN9o+T6VRhQAJCtl0MEAhT1+XIyLq8bQHjw&#13;
0PsC4AAgmelzAUiiujo/AFn+5lsKvY5jFQDZ4ai8w0Ed7e3mByRiiWX1wAwAyV81lpbSBx98YF5A&#13;
WqLtKOcCkKzkt1hUK/9qCsj5Mx+S52mUcwFIdvpaJO0uEUnUqGxpBsitm7fI/wrgACDK6B8uF4WD&#13;
QcV3b2kGSMLWYJjduADEGDomoki7wkm7JoCc7TpHrscQPQCIsloVqigqoosXLxoXkJtffU3BgxhA&#13;
BCDqaNLtplKRtM/PzxsTkISzIS8WLQAQ7ZSwWsmnUKc9p4CMDV8g/5MxOD0AUXcURSTrpYWF1NnZ&#13;
aRxAeAU+X5uFwwOQnFzXtdupoKCArma5/CFngLTUtZHvIVStAEju5BQJe7ZHrZwAsnDtC/K+XAVn&#13;
ByA5740UHD5MfX19+gakIXQEPQ8AoomqLBYqEZ/fbi9ZqQ7Ix1MfU+jZOBwdgGjz1ILXK0WRhoYG&#13;
/QHCbf+YpxZlXQCiqarF53dYQHLlyhV9ATI6Mkqh3+JoBUC01ZeBABUJQDhh3+mslqqAJLxwbgCi&#13;
D8WsVimKjI2N6QOQmZkZqvwTcg8Aog9Nr+ciHo9nR1FENUDqw43IPQCIvi5WFRdLUWRoaEhbQHhQ&#13;
LPIa4AAg+tKEyyUBYrfbM24eqgJI25F28j8IQACI/lRRWChBMjg4qA0gTGZtWRMcG4DoUm02mwRI&#13;
IBDIKBdRHJCR4REKPI7oAUB0+vx0KESFAhCG5FIGb48oDkh9ENEDgOhbIYtFAiQSieQWECk5f6Ue&#13;
Tg1AdK0LTqcECGtubi53gHR39GAoEYAYQmXryfqJEydyAwgnPPWuI3BoAGII1a531nnSd3V1VX1A&#13;
pqenqfI5RA8AYgx97HZLnfXtxk8UA6Tj2LvonAMQQ8lRVLRtsq4YILWOBjgzADHkMYt1/fp19QBZ&#13;
WFig8AFEDwBisNETccySAent7VUPkL+fGybvI1jnA0CM95xbcUGBBEi6KV9FADkaboYjAxBDKrje&#13;
NGTNzs4qDwiXyKqLUL0CIMZUa1nZPUB6enqUB4Spw1IGAGJUfSKOVjIgPMCoOCD9p/uxEA6AGFqW&#13;
9TyExRtAFQXkRHMnnBiAmKIfwhodHVUWkEb/UTgxADG0IutrgVitra3KAcLNldrDAASAGFsny8vv&#13;
AeJyuZQDZGJigmr2YUARgBhb/0xK1FnLy8vKAHKm/wwF/w33PwCIsbUcDN67ZchKfjIhK0A6j5+E&#13;
AwMQcyxzSErUkxc6ZAXI8UQ7HBiAmGpnFqupqUkZQBo8SNABiDlUk1TJ4rmsrAFZWlqieisAASDm&#13;
UHPSyEmxiCbyLcNdA8KX3eveOAYHBiCmedMwuZIlL3PYNSCXL1+m2POIIADEHLq4vpb08IadWbsG&#13;
ZGRkhML/iR4IADHJGyJ+/32A9Pf3ZwcIP4wI5wUgZlIyIPI6oF0D0n3yPTgvADHtVK/8puGuAenq&#13;
6IbzAhBTqTQJkFAoBEAACJQOEJvNlh0gJ47hHggAMe+9EFZWgLQ3noDzAhBTybUBEJ7qBSAABEoD&#13;
yM2bNwEIAIEACACBdgEI3wsBIAAESgPIzMwMAAEgkCqAnGw9BecFIKZS+fqrU4oAgkYhADFzozBr&#13;
QDCLBUDMPIuVNSADAwMUeBgbTQCISd5PDwbvgyNrQPhdt+rf4D4IADGHZr3eTYDww1C7BmRqaori&#13;
+/EuCAAx543CrBuFuJMOQMx8Jz3rWSxsNQEgZt1qIm82wV4sAAKl2IuVvMQamxUBCLRhs6IiNwqx&#13;
mxeAmHU3ryJ30uXt7qGfN8CJAYiptrsrstXk/98HQR4CQMz1Pogie7HwwhQAMeMLU4ptVsQbhQDE&#13;
jG8UKrabV7Z3W7DdBICYa5uJItvd73uG7VEMLQIQ8yToirwPIhtPPMb/jKFFAGJMnXM4Nh2vFHth&#13;
io1DUb0TgAAQYyqRIv9Q7I1C2d5JHIcjAxBDyr2hg67oK7eynTs7RN5HYnBmAGIoraW4RZicoCsG&#13;
CF8sCR+ohTMDEENpwu3eFD1isdi2fr9jQNjqvchDAIixJ3hZPT096gDC/ZDAA3BmAGIc2Tes+WHx&#13;
TVlVAJmenqbK5xJwaABiCH2SYv5KvkWoCiBra2sUK4czAxBjqNFq3QRHIBDIyO93BYi8bdH7AKII&#13;
ANG/bCmOV/IEr2qAzM/PU+WrcTg1ANG1LjidKY9X7L+qAiLdU/c3wakBiK4VTVG9ku+gqw7IQN9Z&#13;
8v8SxywAok+thEJk3dAcTFXeVQ2Q27dvU3URAAEg+lSnzZbyeMWX/3ICiLTtpKmN/A+isw5AdLic&#13;
IUVyHolE0vqyKoBwshN5DYAAEJ2NlqRYL8oaGhrKLSDS6Em4kXw/AiQARL+7r+ThxMXFxdwDwhep&#13;
ql4CIABEH5r2eqkgRfRobm7e0o9VA4Qt5qlFFAEguh1MTF7OoAkgly9dJv++Gjg5ANFU1/x+KkoB&#13;
x1bJeU4AQRQBIHqOHvLuK00BmZn5lELPYvwEgGijOZ8vZfTgwUQesNUcELbmcCuiCADRRFUWS8ro&#13;
kbyYQXNAFq59QZ4Xq+DsACTndz5SVa7sdjutrKzoBxC2loSIIg9hBAWA5E6eFH2PnUSPnALCxAb/&#13;
FobDAxDN3hyUp3YzjR45BYTt72eGyf8k1gMBEHW1FAymvBDF4ufLd2I5BUQq+7pQ9gUg6iqe4jqt&#13;
vHM3k8qVpoDc+PIr8r2CoxYAUUeTbjcVp4CDdeXKlR37a84BYTvbdY5cj0Xg/ABEUa2meGtw45uD&#13;
hgCELWFrIO+PUdUCIMrpWGlpSjhKxOeX7kKUbgG5dfMW+V9BFAEgyugfLhcVp7hKyxoYGNi1n2oG&#13;
CNv5Mx+S52lAAkCy02IgQPY0Ryufz7ejsq6uAJEaiNF2cj+MiV8AsnsF0oyTFBYW3veUgSEBYYtY&#13;
YshHAMiu1Jwm72B1dnZm7Zu6AGT5m28p+DqOWgBkZzrvdG56XzB5Wjebo5WuAJHG4idnyf18JYAA&#13;
IBnpc5FblKXplnPVKtWWREMDwjbSN0rOX2HqF4BsM0qyRVK+m3ESwwDC1lHbSa5/x3ELgKSXL82U&#13;
Lqu1tVVRf9QdIGzvRFrJ+QtAAkA2qzJNxYoVjUbve1/QtIBIla2iGMq/AGTbNz1kORwOunHjhuJ+&#13;
qFtA2EKHqwEJALlXzi1IAwcvf9tufY8pAVm58x25/+rPe0jyHZB2m42K0oyRsCYmJlTzQV0DwnZn&#13;
+Q65DwlIHqoBIHmotrKyLeEYGRlR1f90DwgbX3JxcST5WRSA5NmxqngLOJSuWBkWENmch7zkerQa&#13;
gOR5zsFqaWnZ8e1A0wPCH4jzsIccj1UCEJNqjTchWq1bwpFIJBQv55oCEDb+YPxFIbL91gNATKbl&#13;
YDDlEwVawWFIQGSrcSSo9FkneffWAhAT6DOvOD5vMT7CampqUmQAMS8AYWuua6GS/XbTV7jMDghP&#13;
5aYbPMx1zmEqQNhGz39IJS+Xk/M/qgCIAfON7SpVrL6+Pk3gMAUgbLzG3nqgnMqf9ppy55YZAeFr&#13;
stXi31W4BRh8I1DtPkdeAMI2PT1NtjcrqPQPTvL8JA5AdKwrHs+2+UapiCxTU1Oa+5VpAGHjxxj9&#13;
zgBZX7RTxRMhAKLDIxW/U27d5kjF+3PVGDzMe0DkXkl7eztZXrbdjSYPxgCITqpUQYtlyyOVVpWq&#13;
vAJEtuHhYSp+00IlL5WT/ckAANFIK6EQHS8ro9JtqlSs3t5ezZLxvAOEje8l20RIL37VStbnKww7&#13;
pmJUQD50OrfNNVj8HfGz4Xo0UwPCtry8LO1lLXi7QDp2lf2Py3Dj80YDhF924qfPtivfsurq6qTv&#13;
SK9mekBk44v8/D9V4evFIprYyf5ffsPs4jIKIIvBoLQfN5PjFFep+DvR25EqbwFhW1pakpJA/oKK&#13;
DlnugvKU/kHROyC3BRjc8LNlAIa8aZ0rjkawvAJENj7v8mMq0nXNv5SQ9Y8VEiien8YByA6bfe0i&#13;
AXdkkGfI5VvuVxnJ8hIQNp4IHRoakpaMyRGl5IVysv3Oo7vZLr0Bcs3no3qrlewZRgy+M84b1vVU&#13;
vgUgO2gu8s20wvUvu/CNIir5k41Kf+8kx+OVuhhd0QMg3OT7wOGgqPi7lGUIBn+m/Nka5TgFQLYw&#13;
7tzyxGhh0pdvOVgq5Sk846Vl5UtLQOZEtODEOyCiQEEGUMhqbm7WTTccgCjcOzl69Oh9oHDly/Jy&#13;
mdRL4epXrmHJNSALfj+dttulUm1phtEiOQFXawUPANFZROnu7r6Xo8gq+l+Rq7xYTqV/dJDtmfU7&#13;
8iofw9QGZG09UnSVl0svxDozTLqTcwx+amC3z5wBEIOXhjmZ5wrMJscQsFhEvmLdb5cakDzSIm1e&#13;
URgYNQC5IaIEd7qPiuNTRPz5bgFF4Q6gkLcZcvJt5BwDgCho/Iwwn60LUxw7uFNfLHKWkpds0vxX&#13;
6XMiwuxzS9C4HomS94GEJoDwLNR1AcO4ALzDZqMjAgheiuAVQFgy6HSnSrz5CMp3cPTe5AMgGla+&#13;
+H9OfqRlK2cqeKuQil8tJcuBMulYxv2Wsn0uqZRc/pRfqpLxEW27/st2gPCyg3lxRJpyu2lERIVu&#13;
cVRqLSujBgFDWOQRQXEE2mkukeqtP7NHCwCigi0sLFBPT8+2sGyMNkWHiqn4z9a78IhjGhcBOPIw&#13;
SCX778IkyyscnCdiWXwk4iXOrLgAh+Hhm3k8Ss6DgcW7iArpxM3UU6dOmSrpBiAaw8JXRHmcpXib&#13;
9TV6FB+feHhwcHBQgiIfjlAARCPjTj2PtPCxhC9wVVVVpcxdtBRHPc6peCkC/12N2OkGICYydkB2&#13;
xNHRUaksykvQ7Ha76iDwFHMkEpFA5YtkXGzQ84g5AIFtijbcd5mdnaXx8XEp6vDtOnZoHtXgDn8s&#13;
Fksprijxz7A4F+rv75cA5KFA7kvkcgshAIHBAAgAgcF2DMiePXukH4agfBL7fUaAwGAwAAKDARAY&#13;
DIDAYCrZ/wEegqSscm5VIQAAAABJRU5ErkJggg==</y:Resource>
      <y:Resource id="5" type="java.awt.image.BufferedImage">iVBORw0KGgoAAAANSUhEUgAAAMgAAADICAYAAACtWK6eAAAUSklEQVR42u3deUyc95kH8P69iqp0&#13;
s1V31aibbqOVqm7+8LZV26y00UqrSrvabeOjthvn8h3b8YVjG8cn9zXmmmFgYBhmgBnu01zGA4Tb&#13;
gDGXMSYY32dsbBNCCXGtZ+d5k2GxmQGGeWfmfd/5PtKj/OM/Ing+vL/z+X2PEAiE0/gefgQIhItA&#13;
li1bRm+99RYS6VfJdb8oIPyPEQh/C0d1DyAIBIAgEACCQAAIAgEgSoq/TtOXdy7Tzf4WGqwvoI7S&#13;
NKozJ5LVGEV1GZG2jCBr6jGy6o4Kuf+khjaaTgm521xJ+yzf5rH8agotrCZNTRPld/RR+8h1evjk&#13;
S/x8AUQm8c0UPRhqp4HaHGo0x5E17QRZE/dQreojaondSP0J79NVzVp6mLySpnR/cJobYpLpb0qu&#13;
Os1XCi7Ra5ZuesPUTG/qa+gPqWW0KaOMDuZUUmxpLZmbumj41l169uwZficA4ruvAmM4X64XvgRn&#13;
kg9TzcntdDZuPd1IWkNPkpfPi8AdIPPly0Uj9GpuL/3KUEfvppdSgLmCgguqKK+5k25+8QC/NwDx&#13;
XHx1Z4QGay1Upw+hqtid1GnDcCtpNU3q/rhkDGIDcZaM5ncGK203llJkQSWd6uylyclJ/FIBxL14&#13;
eKWf2vPVVK0JpIaTm4Uh0kTK26KC8AaQ2flS8RV63dxJqwyVdMRSTiXNHTQ+Po5fNoAsLv4ydpta&#13;
C1OoUh1IbfGbhK+EJ0F4G8iL+ZOcHlppqqEwSymdaeug6elpAAGQuXHzfB01GcOpOW6z11H4Esjs&#13;
/FnOedppriJdhZVu3bkDIP4O5JvxB9RbZSSrOkBYZRJ7PiE3ILOHYf9pbqTwwhpq6bvgNytiAGKf&#13;
cN+7Ql0FamqI3073tKt8jkJqQJ77quT30aG8GqpuP0dTU1MAomQg4zcGbcOoUGFusdB+BIA8nz/K&#13;
H6StuWeooL5ZsVD8Fgh/MZoyIwQY4x5ehVIqEHv+oHCYduXUUFXLWcVN6P0OCK9ItWRF0dn4jZKH&#13;
IRcg9vyHgiEKyK+lurNdipmj+A+Qv07T+YoMYUPvTtKfZAFDbkDsuSy3kyJySunKtWsAIoe43d9M&#13;
pxIOCJt6coIhVyD2/H1eG+lLq2Q9P1E0kL88uktVuhDhCIgUlmv9DYj9LFhAXg01yHTYpVggQ/X5&#13;
VBm3h77QrpQtDCUAmRl2FfWRtrSaxsbGAMSnG30TY1StC6behPdlD0NJQOybjdsLGuhs3wCA+GSu&#13;
MdhOp2L3KuKroUQg9vyPkvOUVXFaFkvCigHSmp9EDbFbZT3X8BcgnD8s+pxCc8okf75L9kCmvhqn&#13;
Cl0ojar/rDgYSgZiT96Jb+3uARBPxL1rw1QSd4AeJa9QLA6lA+H8bcE5Kq6to6dPnwKIWHG5s064&#13;
363EIZW/AeH8ceFFSi2rltytRlkCaa/Iprb4LYqH4U9AOP+ucJgic8sktRQsOyBWs5oG1B/4DQ5/&#13;
AmLPT83ldOPWLQBxNWqNMbI9LgIgruWurHK6duMGgCwmnj39RvErVQAyNzcay6nv4iUAmS+efj1J&#13;
5clBkrvlByDeyXXppXTx0iUAcYhj+ms6lRIku+PpACJufphWSINDQwDyYtQYovweB4B8m+t1+XTl&#13;
+nUAmT0h92WrHQCRXn6szaRrXr6EJUkgjSVGv52QA8j8uV+d5tV9EskBaa2w0GjSOsAAEKdH5o9r&#13;
UmliYsL/gFw610QDmvVAASDznwQuuEgRyWleOS4vGSB88LBZGwAQALKo/Kmlm5INJv8AMjX5FZ1J&#13;
PQ4MAOJS/ntqJZWWlysfSJUh2q0HZgDEf/PdWAN1dnYqF0hjiQnLuQDiVu6JivfY8q9PgVw610y9&#13;
SVuAAEDcyr/PG6DDUSc9srLlMyCTXz6mz5IPAgCAiJK/NNSTOkUneu8tnwGpy4qTTW9cAJFHro03&#13;
UrnIk3afAOlttdKw5j0UP4CImt8vGqVPwqLpwoUL8gUy/vgRtaQGovABxCP5hqmJgsIj6O7du/IE&#13;
UpOl9otGCwDiw5O/Kh1pNBpRdtq9CuRiTyddTtmAogcQDx9FGaLAkHCqqqqSDxBugc/XZlHwAOKV&#13;
pxeSSygoKIhu3rwpDyBnSiz0SIfLTwDivQwIV7k91PIKkAf371Gd9gCKHUC8vDdSR8dPnKCGhgZp&#13;
A6nOScOeB4D4JD+KVlN4ePiSL1l5HMjI58PUn7YbhQ4gPsnXszuFr4jFYpEeEN72LzMlYVkXQHya&#13;
m2K0dMKGZGRkRFpAerq76PO0bShyAPFpvprbR0eCgoUJu6tntTwK5FRmEgocQCSRG1Qpwlekp6dH&#13;
GkCuXr1KXWn7UeAAIon8eVabMBdJTEx06SviMSBllnTMPQBEWn21IuOFr0h7e7tvgfBBsXbDERQ3&#13;
gEgq/zWjXgCiUqkWvXnoESCnywroiW4VihtAJJefhEUJSFpbW30DhGU2muNQ2AAiyVyRaBaAaLXa&#13;
Rc1FRAfS3dVBN1M/RGEDiCTzbws/p2MnggQkg4OD3gdSaUlFUQOIpHNbVKIARK/XexcIT857Mg6h&#13;
qAFE0vlrg1UAwnn79m3vAWk6U4FDiQAiizwUEiEAqaio8A4QnvBYLRoUNIDIIj84mSoA4ZO+T58+&#13;
9TyQ0dFR6tfvRUEDiCzyX0wtws76QsdPRANSV1GInXMAkVXuC4tecLIuGpDa7EQUM4DIKt//bpjF&#13;
+eDBA88BuX//PnWno40ogMjt6EnDDJD6+nrPAek620b3UtagmAFEds+5HQ0OEYA4O+UrCpAzBQYU&#13;
MoDIMndEJcx8Ra47eGbabSC8RGbNiEIhA4gsc2VC9gwQq9UqPhBWh6YMACLbi1SZbTNA+ACj6EBa&#13;
GuvQEA5AZJ1HgkNnkHAHUFGB1FUWo4gBROZ3RKJngHR3d4sL5EyuDkUMILLOLTFJM0BKS0vFA8Kb&#13;
K+fMEShiAJF1/o8mbwZIfHy8eEAGBgboZuYuFDGAyDp/kdk6A4RzcnJSHCDNTY30RP9nFDGAyDpf&#13;
Kbw0c8uQc/aTCW4BaagqRQEDiCJy/3fNHF5s6OAWkPpSMwoYQBSROyPjZoDk5uaKA6QuR4sCBhBF&#13;
5Ebbz9gOhM9luQ1kYmKC2iwqFDCAKCJXx5tmgISGhs7cMlwyEL7sPmAJRgEDiGLeNJy9kmVv5rBk&#13;
IENDQ3QtKwAFDCCKaktqT3vPrCUD6erqojEjnnQGEOW8ITIbSGNjo3tA+GFEFC+AKClnA7G3A1oy&#13;
kPraahQvgCgqD393u/DErDcNl/4FOV2B4gUQRWVgSPgMkJSUFAABEKQzINHR0W4OsSqLULwAosg+&#13;
WfZ0D0h5HooXQBSVe8NVc071AgiAIJ0Aefz4MYAACBJAAAS5BCB8LwRAAATpBMjVq1cBBECQHgHS&#13;
UF2G4gUQReXB0EgRgWCjEEAUvFHo/hALZ7EARMFnsdwG0tzcTONpq1HAAKKM99OLhp/D4TYQftft&#13;
vmkrChhAFJH/nN0xBwg/DLVkIMPDw3TNvB8FDCCKvFHo9kYh7qQDiJLvpLt9FgtdTQBEqV1N7J1N&#13;
0BcLQJAO+mLNbmKNzooAgnyhs6IoNwrRmxdAlNqbV5Q76fbu7uPpa1HEAKKo7u6idDWxvw9yO3Mn&#13;
ihhAFPU+iCh9sfDCFIAo8YUp0Tor4o1CAFHiG4Wi9eb9/+4mJShiAFHMK7eidXefPVF/hGfYAERB&#13;
E3RR3gexB594HMw+gkIGEFnmW6kVc4ZXor0wxcGfooYcNQoZQGSZH5zUzQEi2huF9jhdjB11AJHr&#13;
PfSTc4CI9sqtPTraWuheyhoUM4DIKl8qvkJHgkOdTtBFA8IXS7rTD6KYAURmd0Aa5nw9jEbjgnXv&#13;
MhCOWgtO9gKIvE/wclqtVs8A4f2QybQVKGgAkc8BxdCoOUD4pqxHgIyOjlK/fi8KGkBkkT/PbJuD&#13;
w36L0CNAnj17RjWmOBQ0gMgi34lLn4NDq9Uuqu6XBMTebfFJ8nIUNYBIv4tiSITTE7weA3L37l1q&#13;
1x9CUQOIpPPXBqvD4RXXr0eBCJuGlhQUNYDIbvXKfgfd40DONjfQndR3UdgAIsl8uWiEDgWHLbi8&#13;
6zEgU1NTZM2IQmEDiCTzfzW5DodXfPnPK0A4qkvz6YluFYobQCR492Pu3oder3dayx4BIkzWDTgC&#13;
DyDSby/K2d7e7l0gHGWWdJrU/REFDiCSyY8j4+fg4MOJ4+Pj3gfCF6l60tHcGkAksnOe1UbHHXw9&#13;
CgsL561jjwERviKmJHxFAEQaS7uqZIfDK3tzBp8AGR4apN6UHShyAPFp/mPOeToSFOzS5NwrQPAV&#13;
ARApfz3sva98CuS6bS7Sn7YbhQ4gPsmfmbscfj34YCIfsPU5EOEQY1EGviIA4pP8KFrt8OsxuzGD&#13;
z4E8uH+PGjT7UOwA4vU7H45WrlQqFU1PT0sHiNCitDibHun+hIIHEK/lnoiTbn09vAqExZanhKDg&#13;
AcRnbw7aT+0u9uvhVSAc58820+WUDSh6APFo/rBgyOGFKE5+vtyV8CoQjnKTGhN2APForlfpHOLg&#13;
nruLWbnyKZDHYw+pXoseWgDimXzD1ORwWZdzZGTE5Xr1OhCO3lYrDWveQ/EDiKj5/aLROU8ZvPjm&#13;
oCyACE9IZ8XReMrbAAAgouXaeKNDHOHh4U4vREkWyOSXj+mzZAy1AESc/KWh3ja0CnEIpLm5ecl1&#13;
6jMgHJfONVNv0hYgABC38kf5g3TAwU1BTo1G49KyrqSAcDSWmOhOEjYQAcSdi1AJDnEEBwc/95SB&#13;
LIFwVBmiMR8BkCXl6niTQxycVVVVbtemJIBMTX5Fp1OOAQOAuJRv6k/T0ROOl3T5tK47QytJAeG4&#13;
d22YPlOj+TWALC5/aummgyHhTletHHVJlDWQbyftTdSXuB4oAGSBoyQXab+TSflSjpPIBghHa4WF&#13;
LmveAQwAcZq7IuKc4igtLRW1HiUHRFjZKs6gUTXeXgeQubk9Su0Uh8FgeO59QcUCEbozpkdi+RdA&#13;
nst1selOccTGxtLY2JjodShZIBwVqWFAAiAzy7nHgoIc4uDmbwu171EkkKfTX1Nx4hG/R+LvQN5O&#13;
tNBRJyd0OQcGBjxWg5IGIiD5epKKEo/SPe0qAPHDXJFonhdHV1eXR+tP8kA4+JJLUeJhupW0GkD8&#13;
bFjl7ACiJ1asZAvEHnnxR+mqZi2A+Pmcg7O4uNjl24GKB8I/EFN8CF1IfA9AFJovFV+hTaqUeXFk&#13;
ZmaKvpyrCCDCnMT2g8nTRlCdaguAKCxfKbhEOx08UeArHLIEYo9yYwKVx+ygCT84BewPQF7P7qSA&#13;
cNW8OHJzc0U5gOgXQIRj8kUWyonco/gVLqUD+Z3+NAWGRsyLw1tzDkUB4ejpPkemyH00lLgOQGQ4&#13;
31hopYqzoaHBJzgUAYSD29hnRn5CjbGbFNlzS4lA+Jrs5hjtvJNxvhHo6X0OvwDCMTo6SrqY41QW&#13;
/TE9Sl4BIBLOX5haae8C843IyEgaHh72eV0pBggHP8aoT4oji21e0pvwPoBIcEjF75R/GhI2Lw7u&#13;
n+uJg4d+D8S+V1JeXk4ZEfuEr8kX2pUAIpFVqo+jEuYdUvlqpcqvgNijo6ODVKFHKTtyL3XGrQcQ&#13;
H+XLRSO0KiGLAp1cj52d9fX1PpuM+x0QDr6XHB0dTSlhB6ggapdsj6nIFchv02sX3Nvg5N8RPxsu&#13;
xVA0EI7JyUmhL2to0DEyRgRQRcx22R2flxsQfpN8W7SaDi+wfMuZnZ0t/I6kGooHMrNf0tMj/KVS&#13;
hRymvMhd1B63QTa9uOQChJdu18QbFzWc4lUq/p1IbUjlt0A4JiYmhEmgsFIS+qkApTVuo+ShSB3I&#13;
DwqHbTBMdGCB3fDZndZ5xVEO4VdA7MHjXX5MRejdGhpom5/sFKA8TF4JIC5+MZYnminAyZMDjpZv&#13;
eb9KTuGXQDj4RGh7e7vQZMz+RcmJ3E1W1RbJne2SGpDXcrrpvVg97Q+NWhQMvjPOHdaltHwLIC5s&#13;
LvLNND7WwL/MmODDlBmxV5jM9ye8L4mjK1IAwpt8/5ZWTZtitE7f/3N0VIR/tnIZTgHIPME7t3xi&#13;
1A6FMy1svzBP4TNevlz58iWQfzKfE+YXOyLjF9zkm52FhYWS2Q0HEJH3TvLz85+DwitfvDPPeylt&#13;
cRu8jsXbQH6S00O/Ty4WlmoXsyL14gTcUy14AERiX5Ta2tqZOcrMS6khgZQdsYeKondRw8nNwuaj&#13;
p4dhngbCwyf+Uvx3UgFtUKVQQHiMSyh4jsFPDSz1mTMAkfnSME/meQXmxcJQhwaSKSKAcqP2UKVt&#13;
zsJHWrjzithgPAHkx7n99Bt9Lb0Tn0FbYzS0J1zl0hDK3s2QJ99ynmMAiIjBzwjz2Hr28Gvmr2jQ&#13;
MUoNO0BZtgl+VuReKo7eSdWqbQKaG0lr6Enycp8A4bNQr+b20q8MdbRcnUPr4gxCU4RdEbF0ODjE&#13;
JRD2iTcPQfkOjtQ3+QDEhytf/JeTH2mZr5jCbWh0NjQZ4fuEYRnvt1TFbKMzqq3UErtRWCXjIdpC&#13;
+y8LAeFmB69ZuukNUzO9qa+h/0oqpFWJ2cJS7JZojW2CnUCHXJxLOHrrT+lfCwDxQNy/f5+sVuuC&#13;
WF782sSFfkpaG550Gx4ephls/+Uvj9kGie+zFNow2XO37a/9yoQsIdfGGYUmzpwfqnS00YZnc0wS&#13;
7YhKoIAw1YLXV11J3kytqalR1KQbQHyMha+I8nEWnriKVajeSh4+8eHB1tZWAYU/DKEAxEfBO/V8&#13;
pIWHJXyBKzU11eHcxZfJXz2eU3FTBP5/leNON4AoKLgAuRC7u7uFZVFugqZSqTwOgU8x6/V6ASpf&#13;
JOPFBikfMQcQxJyvDe+7XL9+nfr6+oSvDt+u44Lmoxq8w280Gh0mryjxv+HkuVBjY6MAkA8F8r6E&#13;
N7sQAggCASAAgkC4DGTZsmXCP0Yi/Sm57hcFBIFAAAgCASAIBIAgEB6K/wOsC5DOxrkyiAAAAABJ&#13;
RU5ErkJggg==</y:Resource>
      <y:Resource id="6" type="java.awt.image.BufferedImage">iVBORw0KGgoAAAANSUhEUgAAAMgAAADICAYAAACtWK6eAAAT3UlEQVR42u3d+1fb530H8P4pS0+W&#13;
2+naOmt2Trr2pElPm53tl3bbWdeuS86SNUsad7najd26QRLoAjK2McEYc7WxuQskQOIiBFgIcbEA&#13;
czFgmwG2Mb7EsSnGzGbuZ/p8PWnYuiChr/S96P055/NbfshBz8vP93mez/N5vkYIBCJifA1/AgQi&#13;
TiA7duygV155BYlMq+RxHxMQ/o8RiHSLcOMeQBAIAEEgAASBABAEAkBUFH/6E9FXd/5I/7VwmXxn&#13;
p6inb5Ba27vI5nBSc1uXkFa7M5i5xj104vBOIauO7qbqor1C1pVnUsMJE7U3HaXB04104dwgrdy+&#13;
hT8wgCgjHvohXLl2k4ZHJ8jh7CWrH4Cl1Ul1tg5q7uwjp3ec+sfnaWzuS5pZXo+Y+7XvUovpzyJm&#13;
k/FZqjW8SJX671FZ1utUYvpnqsjbSTXFfyBrdR71OWvoyqUL9PDhQ/woACLdrMAYPEMjwkzQ2NpJ&#13;
tdY2anUN0ODUJRpfvBMVQSJAoqXN9DTVG79FFfrXqCz3V1RV9BnVVxjJ7aynG9eu4IcDkOTF7ZW7&#13;
dGZsyg+ii2qa7OToGaKh6Ss0vbS2bQxiA4mUAhrDj6ni8EdUf8JMwx4Hra2t4UcFkMRi+caX1HXa&#13;
S3VWB1ns3cIn0tSVVVFBpALI5mw2PUXVhpeoIvdfqapYQ30uG62srODHBpDYYvXuPerq9VBtYyu1&#13;
dPULs0QyQaQayJNZZ/g2VR54g6pKs6nf3UX3798HEAAJjYvzl/2L69Nk63CnHIWUQB7DYvoOVRV+&#13;
Sq2WErq6tAQg6Q5k/f4DGjgzJuw28S6T2OsJpQHZ/BlWlftTspzIofERb9rsiAFIYMH9x7vU4xmm&#13;
Rkc3+c5fkxyF3IBszoacl6iu9HMacLfT+vo6gKgZyK2vVoTPKF5bbHUeASCPp8X4AtUUfkDdHRbV&#13;
QklbIDxjOLoewZi8tCJLGHIHEkir8RmqKdpNfb3tqlvQpx0Q3pHq6O4ju2tA9jCUAiR4op/9Daor&#13;
2UMDHpdq1ihpA4RPuvuHRoQDvTMzVxUBQ2lAgjtf5lepuiyHFubnAUQJMX9piaobmoVDPSXBUCqQ&#13;
4Gl93t+Ttb5M0esTVQNZXbtH9dZHJSBy2K5NNyCBWrDa4j002N+jyM8u1QIZmZimaksrjVy8oVgY&#13;
agASXMgffI2aaovo1q1bACJl/Pf9B2SxOajTM6Z4GGoCEjhsbCj+mM6ODgGIFLFweYmq/GsNNcwa&#13;
agQS/Owq+Am1NJ1UxJawaoA4ezzUaO9W9FojXYAISLKfp+oyk+zruxQP5N69daprbCHP2JzqYKgZ&#13;
SCD5JN433A8gyYiry9foZG0jnZ3/SrU41A5EKFk5+Dp1OJpoY2MDQMSKc7MXhYpbNX5SpRsQ4RQ+&#13;
55tkqy+R3a1GRQLp7fMKNVRqh5FOQIStYNNzVFOxX1ZbwYoD0tLmJNfARNrgSCcggTx17HO6cvky&#13;
gMQb1tYOxZaLAEh8WXlkF11aXASQWOJ/Hj5U/U4VgITmibz36dzUOIBEiwcPNqimwSa7W34Akpos&#13;
2/82zcxMA0hYHBsb/pmjWXHl6QAibpbsf5emz00ByJPR2NyW9jgA5FEeM79HiwvzALJ5QS5lqx0A&#13;
kV8eMX9MCwsLANLp6k3bBTmARM98856UnpPIDkiP2wMcABK1ZD7/gJZWV1fTD8jk1Ay5BieAAkCi&#13;
ZqPxeTpy2JSScnnZAOHCw5ZON0AASEzJ76GUlRSmB5B76+vU1NoJDAAS3/Zv1t+SzWZVPxCLzZ7Q&#13;
AzMAkr55UPc2DQ0NqReI09WL7VwASShNuk+Stv0rKZDJczPk7B8DAgBJ7MKV4RuUrd+XlJ0tyYDc&#13;
vbtGtvYeAAAQUbIi61UqPJIveu8tyYDws8dK6Y0LIMrIPN2b/kW7TflAfCNj5PbNYvADiMhdHL9O&#13;
es1umpycVC6QOysrZHf2YeADSHIuWhm+T/osLS0vLysTiLW1LS0aLQCIdJmrfYfy8/NFOWlPKZDJ&#13;
qXPkGbuIQQ8gye2QYnqOdJq9ZLfblQOEW+DztVkMeABJRR7N/AlpNBq6nGDzh5QBcbR30rjKG7wB&#13;
iLzSoNmV8KdWSoDcuHmTrI4uDHYASWke179GGRmfU3d3t7yBWFscOPMAEEkyR7uT9Hr9ti9ZJR3I&#13;
+QsXqGdwHAMdQKRpjm14SZhFTp06JT8gfOxfZ7FiWxdAJE2z9td+JBl0wf+PtayAjIyMkmf0PAY5&#13;
gEj7mKjhm6TJ+IOwYI+3ViupQBqamjHAAUQWyX9DnkVGR0flAWR+fp463cMY4AAij4bY+peFtUhe&#13;
Xl5cs0jSgDQ0Yu0BIPJKo+ZDYRbxer3SAuFCsY4eLwY3gMjsXORVAYjZbI758DApQBxt7TSBO+YA&#13;
IsPM0uwWkHg8HmmAsEyHsxcDG0Dk2ZlR9wsBSEFBQUxrEdGBnDnjo6HpyxjYACLTZ97+XNjyZSRT&#13;
U1OpB9Jka8WgBhBZZ7b2NwKQ4uLi1ALhxXm3dxSDGkBkneX6HwpAOJeWllIHpKf3NIoSAUQRmanZ&#13;
KwBpaWlJDRBe8LS2OTGgAUQh13J/JQDhSt+NjY3kA5mbm0PVLoAoJk8a/lo4Wd+q/EQ0IB3OLpyc&#13;
A4iiUv9/ZyLRFuuiAWm2d2AwA4giP7M4b968mTwg169fpy6PD4MZQJRVepL1gyAQl8uVPCBDQ8M0&#13;
ksbvmAOIcp9z02r2CUAiVfmKAqS1DY/fAIhSDw0/CM4ii4uL4gPhLTKbA9u7AKLMPKz7lyAQp9Mp&#13;
PhBWh+1dAFHsRSrDy0EgXMAoOhB3Xx8awgGIojOwDuHkDqCiAul0oiEcgKjjPITT5/OJC6TFgQU6&#13;
gCi9LdD7QSBNTU3iAeHDlW7PGQxiAFF0Hsn8pyCQgwcPigdkYmKCRmZwOQpAlL5Q/24QCOfa2po4&#13;
QE673TSJu+cAovj3RJ4N3jLk3PxkQkJAnF3dGMAAopKF+m+DQDY3dEgISLvThQEMIKpIk/ajIJDq&#13;
6mpxgNg7sMULIGppTfpeEAjXZSUMZHV1lZy9/RjAAKKSN9bfCALJzMwM3jLcNhC+7N43PIEBDCCq&#13;
edNw805WoJnDtoFMT0/TmXMLGMAAoqq2pIEM9MzaNpDh4WGamL+FAQwgqnlDZDOQ3t7exIDww4gY&#13;
vACiptwMJNAOaNtAurqwxQsgKqvqzfh9EEjgTcPtA3FhBgEQdaUuY28QSGFhIYAACDISkOzs7MSA&#13;
dOITC0BUV26y67F1SEJAOlBmAiCqA/JpSFUvgAAIMgKQ27dvAwiAIAEEQJDbAML3QgAEQJARgMzP&#13;
zwMIgCCTAgS3CQFEfU9EfyYeEBwUAoiaDwoTB4KDQgBRcS1WwkDcbjdNXcaDnQCils4mzzyGI2Eg&#13;
/K7b2bnrGMAAooqsMvxVCBB+GGrbQGZnZ3GjEEBUe6Mw4YNC3EkHEDXfSU+4FgtdTQBErV1NAp1N&#13;
0BcLQJBh+mJtbmKNzooAgnyis6IoNwpxmg4gau3NK8qd9EB393M4CwEQlXV3F6WrSeB9kNHzSxjE&#13;
AKKq90FE6YuFF6YARI0vTInWWRFvFAKIGt8oFK037/+/coudLABRzyu3onV337xQn1jAO+kAop4F&#13;
uijvgwSCKx49Z6YwkAFEkVmc9Xchn1eivTDFwVORoxPnIQCizMzVvhMCRLQ3CgPR6mjHQAYQRaZB&#13;
+2kIENFeuQ3EwMAgjZy/hsEMIIrKZtNTpNXsi7hAFw0IXyzp8vgwmAFEWXdAsn4QMnuUl5dvOe7j&#13;
BvLoPKQDgxlAFF3By+l0OpMDRDgPWVrDgAYQBbX5+W0IEL4pmxQgc3Nz1DM4jgENIAqpv3o5BEfg&#13;
FmFSgDx8+JCaWtowoAFEEXlQ91YIjoKCgpjG/baABO6HjC/ewaAGENlnZsZnESt4kwZkeXmZ2nu8&#13;
GNQAIuss1/8w7OcVj9+kAuGwteLQEEDkXr0bunsVuIOedCDegQHyzV7FwAYQWabV9DTpMn635fZu&#13;
0oCsr6+TzeHEwAYQWWZB5s/Cfl7x5b+UABFqs+wOmsBiHUBkefaxOwRHcXFxxLGcFCC82OnAYh1A&#13;
FNBelNPr9aYWCEdDo5WmcbIOIDJKo+bDEBxcnLiyspJ6IHyRyuUdxQAHEHmcnOv55PzzECD19fVR&#13;
x3HSgHDUWTCLAIhcChPfDft5FWjOIAmQmZlZ/ywyhkEOIJJmnWEHaTL2xbU4TwkQzCIAIufZI9D7&#13;
SlIgC4uLqPIFEMmyxvCdsLMHFyZyga3kQB51ge/GLAIgkmSOdmfY2WNzYwbJgdy4eZNsbeh8AiCp&#13;
fncw/M6V2Wym+/fvywcIh6O9k8bn0WAOQFJ47qH9JKHZI6VAWGxNgw0DHkAke3MwULUb6+yRUiAc&#13;
Pt8IecYuYtADSJLbiT4X9kIUJz9fHk+kFIhQgtJkw4IdQJLcLfE/wuLgnrux7FxJCuSr27fJ6kBH&#13;
eABJTlYavh92W5fzwoULcY/XlAMRPrVGxsjtm8XgBxBR02b6eshTBk++OagIIMKdkfYumryE9w0B&#13;
RMy3zt8Mi0Ov10e8ECVbIHfvrpGtvQcAAESUrMh6NeKnldvt3vY4lQwIx+S5GXL2o5gRQBLLRuML&#13;
Ybskcubn58e1rSsrIEIvLVcvnZlBkwcA2X6atB+GxaHVah97ykCRQDgsNjvWIwCyzXXHG2FxcNrt&#13;
9oTHpiyA3FtfJ0sz+mkBSHxZlvXjkPcFN1frJvJpJSsgHFeXr5G1DYt2AIktaw0vki5jT8Rdq3Bd&#13;
EhUNRFi0T/kX7d6zQAEgWyzKn4+4KN9OOYligHD0uD3kGUW9FoBEq9L9OCKOpqYmUcej7IBwdLp6&#13;
yTM2BxwAEpLZ2v+MiKO0tPSx9wVVC0TY2Wp2YPsXQB5/00P7VkQcubm5dOvWLdHHoWyBCA0fGluA&#13;
BECC27maMLcDA83ftmrfo0ogD/zT5ckaS9ojSXcg+bqfR9zO5ZyYmEjaGJQ1EAHJgw2qrG4gXxq/&#13;
w57OQPJ1v4iKY3h4OKnjT/ZAOPiSS2VNAw1NXwGQtPus2peyHSvFAglExcka6h+fB5A0X3NwWiyW&#13;
uG8Hqh4I/0GOlVaQa2ASQFSazaanaL/uvag4jh8/Lvp2riqAcPAf5rh/Jmlo7QIQtTVbMD4bsTJX&#13;
ChyKBBIIbv5wss5GU1dWAUQFWW14iQyaXVFxVFdXi1KAmBZAOFpa7FRyvEr1O1xqB8JVuZmavVFx&#13;
pGrNoSogHCOjo3S0pIJ6hqcBRIHrja12qji7u7slwaEKIBzcxv5oyXGytvWqsueWGoFYjC+QWfvr&#13;
qItxvhGY7HOOtADCMTc3R18cOUqVtVY6q7IewGoDclL/XdJrPo06axiNRpqdnZV8XKkGCAc/xlh0&#13;
rJiKK05Rp2cMQGT4SVWg+xnpNL+LioP75yaj8DDtgQTOSmw2Gx05VibMJiMXbwCITHapsrUfRP2k&#13;
kmqnKq2ABGJwcJBMOWY6VlZJjp4hAJGs2+HTdFj3S9JlRN+l4nS5XJItxtMOCAffS87Ozqa8Lwqp&#13;
/GSdYstUlAqkLOtHZNDu2hIG/0b8bLgcQ9VAONbW1oS+rDpdJhUWl9OpBuXdMVEakFOGlylH+5st&#13;
t285Kysrhd9IrqF6IIHgi/z8L5Up20xllTXU2uVVTC8upQDhrdtD2jdj+pziXSr+TeT2SZW2QDhW&#13;
V1eFRSD/QDm5B6nUD6XZ6ZE9FLkDsRqfEQ78Ij1aE67TOu84KiHSCkgg+HuXH1PhH+vAoXxhfcJQ&#13;
xua+BJA4Zwy+0KTX7IoJBm/f8nmVkiItgXBwRajX6xWajAVmFK7rqm9xyq62S25Aao0v0gHt25SV&#13;
sTsmGHxnnDusy2n7FkDiOFzkm2lc1iB8G2fnCGUrvJh3esdlUboiByB8yFea9Tdk1r5HmZo9McHg&#13;
vyn/bZXyOQUgUYJPbrliNABFaJ1/5BiVnqgRaryk3PmSEkiN4S+F9YVJs/Uh3+asr6+XzWk4gIh8&#13;
dlJbW/sYFN754pP58lN11NLVn3IsqQZSZ/g2Hc38qbBVG8uO1JML8GS14AEQmc0oHR0dwTVKIPcf&#13;
yKOiskqqqGogi71bOHxM9mdYsoHw5xPPFIWZ/0j7de/GvOjevMbgpwa2+8wZgCh8a5gX87wDE9LN&#13;
79Bh4S5KyYlqqrK0CiUt3HlFbDDJANJg/Asqz/oRHdL9m39dsZMMmk/i+oQKdDPkxbeS1xgAImLw&#13;
M8L8bb358yuQfFJ/uKCIikpPCHm82kI1TQ4BzeDUJRpfvCMJEK6Fqjd+iyr0r9EXmT/3g3hLaIpg&#13;
1HxE2ozfxwUisPDmT1C+gyP3Qz4AkXDni//l5Edaon56ZOkpr+CosH7hokk+b6m22Km+uZOaO/uE&#13;
XTL+RNvq/GUrINzsgN/LqNR/j8qyXvd/Kv0D5Wf+kg7o/t2/jnifTNoPSKfZGzeGJ9/6U/tsASBJ&#13;
iOvXr5PT6dwSy5OzTU7uATp0uIAKjpYIn2kFRaXCzHOs/KRwn6XiVH0wjdpPhIpYzkO6N4Umzpz7&#13;
te/48z3hZh4j4EtI2hjqn2JNPkxta2tT1aIbQCTGwldEuZyFF65iDdRUJX8+cfGgx+MRUKTDJxSA&#13;
SBR8Us8lLfxZwhe4ioqKwq5dpEye9XhNxU0R+P9ViSfdAKKi4AHIA9Hn8wnbotwEzWw2Jx0CVzEX&#13;
FxcLUPkiGW82yLnEHEAQIbMNn7ssLi7S2bNnhVmHb9fxgOZSDT7hLy8vD5u8o8T/DSevhXp7ewWA&#13;
XBTI5xKp7EIIIAgEgAAIAhE3kB07dgj/MRKZTsnjPiYgCAQCQBAIAEEgAASBSFL8L+6vIb9xuuxI&#13;
AAAAAElFTkSuQmCC</y:Resource>
      <y:Resource id="7" type="java.awt.image.BufferedImage">iVBORw0KGgoAAAANSUhEUgAAAMgAAADICAYAAACtWK6eAAAYHUlEQVR42u2deXCUdZrH5++tKWt2&#13;
tnZndmtntnZ31tF1PJhxGMcLR1QQEY8BEVAuw5HIZUggEvpM575PctFJOp2k03fSnaRzk4QQcnDJ&#13;
ICKHeES0kFI2Y7muhc/282Jnkk530ul+++33eJ6qb0kVSQfzPp/393ue3/M8vx8BGRmZX/sR/QrI&#13;
yOYJyIIFC2DRokUkkqSEfh8QIPjFZGRSM19+T4CQkREgZGQECBkZAUJGRoCIzL768n/gvXcvwcjx&#13;
03CkexCa7e1gMjSDsaEZDHo71OvsUFdjZRSfXQRv1DgY7dS3wN76Fnjb0ApqUyvkO3ugsvc42E+e&#13;
h7HLH8G3335Lv1wCRBj2f99+Bx9c+RgGjgyDxeiE+lorVFc2grbcCFVlZjDUuKHQ90CTYRBaLSeg&#13;
3XbGpzZnHoK/s33gUz+xXIR/bjwLd+qH4f7qPlha4YCVlU2w1Q1ToqEFsm3tYBt5B65c+xxu3bpF&#13;
D4UAieCq8NUEDB09wawEdTUWqCxtAL3WCZa6I7MCMJdmA2Qu3WG9BP9RNwYParshqqrJvfLchmbw&#13;
L+/RakOAhNf+95tvYcz9dkYgqiuNoC0zgbmuF9qsJ4OGgW1A/EHz69ohWKV1QJzeASXObjhz8TKt&#13;
MARI6Hbzq79Cd8dRqKo0QOWhBmjUdUCLeYxVIMINiK9t2r01A7BO2wQa91aw5+Q78N1339HDJkAC&#13;
s8+ufQHOpk6o0Rrd2yYDWOv7wwoE14B4C1eXDZVWUNU3QdvQmKS3YgSIH/v+++/hzKl33VC4g+pS&#13;
I9gNRzmFIpKATBXGL29obVBma4GPrn1GgEgdkL9OfA1tzh6oqmiE+qpWcFlPRwwMPgDi0d+bL8AS&#13;
rQvUOjOMnTsvmXiFAPnBPvnoGnMGcbjMENHVgq+ATNV9ukHYU20Dx9Fh0ccqkgfk6pWPodG91649&#13;
bAenaZRXYPAVEI/+1XAaYhvawNZ7VLSgSBaQTz75zA2GDfTaZtbTslIBxKOfGc9BXGM7OPqPiS6g&#13;
lxwgX1z/ggEDV4xQDu8IEN8ryr46B/QcGxJNjCIZQHAL4Gx2QXWFMeznFlIFxKMHDGOQoTfBlatX&#13;
CRAh2NCxYdBW1IGtYUBQYAgVEI9W1XVBldUBExMTBAg/D/g+g5qqejDqOwUJhtABQf2D6T3Yr7ND&#13;
3/AoAcIXw/1vZ0cP6KvsvA/AxQ6IRwtNY1BitMOXX35JgEQ0CP/iC6isqGYqaIUOhpgA8dR8xdU2&#13;
wYl3/kKARMJGh0+CTmvm7XmG1AHxaLFhEAxtnfDNN98QIFwY/qL1ugZorG0XFRhiBQT1S/M5SNM1&#13;
wkeffEKAhNPGxz+FqsN1TFeeGOEQKyAe7a5rgWNjJwmQcNjw8CjUVlkEc+BHgPjWI43DYG7v5mW5&#13;
imABaXG6oL6mRdRgSAUQpgfFeBrK6o3w9ddfEyChnogbDRawG/olAYdUAEH93PQu5DTYeJUKFhQg&#13;
GIzX1TaKOt6QMiCefnmNwQHXr18nQOZj+FbR6xpFl8IlQHxLVmuF8fFxAiQQw7dJTVWDKE7FCZDA&#13;
FauzwfuXLhEgs9m1a9egTmcWfaaKAPGt7dV2eO/99wkQfytHvd7Ci75wAiRy2nA4cisJbwG5efOm&#13;
e+UwSR4OAuS2tlSaI3LqzktAMFtVrzdJNuYgQHxrzyEd59kt3gGCPc31eqMks1UEyNzaX6yFGzdu&#13;
SBMQ7OMwNlrccIwQGASIT/3YegVk+SWcdSnyCpAmuxMcpmMEBQEy5xSVjKISTgZD8AaQ3t4+cFqO&#13;
EhAESEC6RzcIpVU10gDk0qVLYKxvJRgIkHlpUbkTmhwOcQOCWQmcU0UgECDBaG2uFkZHR8UJCGas&#13;
DPWUziVAQgvad6fnw6effio+QJqbHdBqpXQuARJ60K5IywxLL0nEADlz5gyYDRR3ECDsaGmJGfIL&#13;
C1nPbEUEECS9vo7KSAgQdvVmegFYLBbhA+JoboE22wlyfgKE5Ut+3ocETSqMjY0JFxDcWjltR8jx&#13;
CZCw6NGKNlCpVKyVo3AKCFboWkxN5PQESFgVnV4IFRUVrMQjnALS1NQMLjuldAmQMA/MNr8HiWoN&#13;
DA4OCgeQjz/+GJqt7eTwBAgnWplfy2y1sCNVEICYjNgZeIocngDhrjRekwZarZb/gJw6dQpczVSI&#13;
SIBwH7ArlUoYGhriLyBYTmIyWsnRCZDIdCGmZINGo2ESRLwEZHh4GDpbqZyEAImM7q/uY1YRu93O&#13;
P0Bw9bCY7OTkBEhkJ8in5jCQYKKIV4Dg6tFmP05OToBEVHfVHgeFG5BgAvawAYKrh5lWDwKEJ9qV&#13;
msusImfPnuUHIBR7ECB8jEVKS0v5AQhlrggQ3mW0UrPnvYqEBZDLly+Dw0oFiQQIv/R4eQsDSEFB&#13;
QcB1WmEBxGZtojZaAoSXikvOYCDBqvKIAIL3eFhNbeTYBAgvtSq/dl6xCOuADPQPUMUuAcJb/aPp&#13;
XabSFyE5d+4ct4Dg/YEWk4OcmgDhtTZllTKAVFZWcgvI+fPnwWHpJ6cmQHitB6r7mINDhOSDDz7g&#13;
DhCrxU6DGAgQQShek84AYjabuQPEbqExPgSIMLQ+u4IBBCt9Z5unxRogFy9ehI4WuraAABGG7q0Z&#13;
YABB9fT0hB+QgYFj0GF/hxyaABGM9mnSGEDy8vL8HhyyAgh+eKuji5yZABHWNiunYnIV8VcKzwog&#13;
+OHdLipMJECEpYWHOycBcblc4QNkZGQEOptpe0WACEt3WC+BTKlmACkpKQkfIN1dVJhIgAhTO3/o&#13;
E0H5ukE3ZEDwymZXSy85MgEiSK3JrZoEpLe3l31AsLa+10W1VwSIsBupUNXV1ewDMjw8QuldAkTQ&#13;
OvBD8SIeGmI9IauAdHX2kBMTIILWWymZk6sIHnizBgjS1myn8hICRNh6I+vQJCBdXV3sAfL5559D&#13;
t4vG+hAgwtbDla5JQLxL4EMCBNsWj7SdJScmQAStf2l8ZxIQ1NTixZAAGR0dowCdABGFDqrUk4B8&#13;
+OGH7ABybHCYHJgAEc2Qaw8gUy/eCQkQVxsVKBIgYpm8mDMJiF6vDx0QPEFvdRIgBIhY+tTLJgHJ&#13;
yckJHZDx8XHobj9GDkyAiEIrigzTAnWcLR0SIHig0tNOJe4EiDj0pzLHNEA8/SFBA4LDqY+4KINF&#13;
gIhD/1k3Og2QCxcuhAYIVj72ud4lByZARDNQbiognkxWSIDQGQgBIiZNBcTpdIYOCDkvASKuqt7k&#13;
SUCMRmNogHR2dpPzEiCiUkJSyiQgnhbc4AHpoDMQAkRc2j8FkKysrNAAcbV1kvMSIKLS3h/uDvEo&#13;
JEBaW9rJeQkQkTVOZU0DZGJiggAhQEj+AMHLoAgQnkunbYIDaiU8WtFGTswxIDdu3CBA+Cpr/QCk&#13;
pGfANsVGeEz2a9ig2ggxaZnwq7oRcmaOAMFyEwKEZ2oxj0FOTiHEq2Lhadlv4RHZf03qT7J7YXvS&#13;
HtiaUQg/bzxLTh1mQPByHcpi8Ujlh+rgQNLbsFz26DQwvLVcvgh2aA7AMyUWcuwwZrFCAoTOQdhT&#13;
XbUTlCkqWKtYMSsY3lqtWgkxqWnM8DNycHbPQUIHhE7SQ5at4SikZ2RDjCKKiTPmA4dH+H2b1NGw&#13;
PT0X/q3+JDk6SyfpIQNCtVihxhlFEKvexcQVwYDhLfycbUl7YW3OYfip5QI5fAgTFlkDhKp556/S&#13;
4hp3nJHgjjMeZgWMmfHJExCjkcNSik9CquYNOYtF/SDzjDOqnJCUmgyvyJeGBYyZ8clq97YrE+7W&#13;
HSPnD6IfJORzEGwo6e84R84/13lGQ//tOEMZfJwRrB6X3Q2bknbA+uxDlBaeZ0dhyCfp2JPe2zFG&#13;
EPiR0zQKubklsFe1m7U4I1g9I18IWzUJ8EpeDdxhuUxABNCTHnItFk018a+SomqQJR2EZ2QPRhQM&#13;
b72ofBbeTFbCk6XNBMUcU01CrualuVgzZdC1M+UhaxTLeQWGt9aqXoeojFy4Uz9McPiYi8VKPwia&#13;
0+EiMNxqahyEzMw82Kpaz2swpuoJ2W9gc9JOd3xSDv9kPCd5QHZPmazISkchlZucgVbLCcjLPQRx&#13;
6rfgSdl9goFjqpbKH4LtSQmworABfmy9IllA4pLTpwESck/67dttuyV7FlJarAO5Rs67OCP4+GS5&#13;
Oz7RMHeHSxEQ2ZTp7qxMNUHr6+uT3P0g9VWtkJKWDqvkS0QBxlQ9KrsTXlNvhi0Z+fDLhtOSvR+E&#13;
lblYaHgUL5Ubpiz1R9yBWz5sU20QHRgzy1bug6ikPbA29zD81Py+pG6YYm2yolTuKMS6KYwz4t1x&#13;
Bga2Yodjqp6VPwIxmoOw5JC4y1am3lHoER5jsHLLrVgDdZf1NJQV60GRrIAlsoWSAsNbf1a9DNGp&#13;
qfCbmqPi7AOZcssta9Pd/xaH9IsuUMc4Izk1Df4sf0rSYHjHJ6+ro2BzZoHoylYS1UnT4GDlfhCP&#13;
nT17FnpdJ0XSB94PGRk5sF25kaDwoydlCyBKEwev5lWJomwFm828Vw9WbpiaeqLuaukVfJxRmFfu&#13;
jjNiOS8oFKqw7TdaI4MnyhyCBmRNbpXfDBYrgNw+Dzki2DijvKQOlMlqyccZwWqlaiVsd29HhVpW&#13;
vzM1dwYgrN1y67GRkRHobBZWHFJ7uBnS0jIpzmBBzFgidTSszyoRVNnKHdZLIFOqZwDC2j3pHsPO&#13;
q27XqGDijKysAtiqojgjHPHJFk08PF8kjLIVrBrwhqOysnJOv583ILdu3YJWRxfP+zOGocAdZ+xP&#13;
iqc4I8x6XvE0RCfjNMhWXgOyPqdiBiBdXV3sA4I2MHCMl+ne23FGPSSlamCx7AFyYA71qmodRKVn&#13;
wa/0/JwGuU+TNgMQbAQMCyD4wR0tI7yCQ691MO2uqxXLyGEjGJ9sVMfAmpwyXpWt3FszMAMOjUbD&#13;
VIeEBRA0u4UfZSe2hgHIySqEmKQoclIexSdbkxNheZGBH9ur7Jnbq+rq6oD8PmhArBY7s6WJZJxR&#13;
mFcBshQZLJL9NzkmD/WCchlsS02G32u7IgpIvCZ9BiA4qSesgJw/fx4clv6IxBmVhwyQnJYGz8r/&#13;
QI4oAG1Ub4OojHz49/oTnMPxQHUfKLzgQF2/fj28gOD+zWJycDtvSutkykNWK5eT4wmwrH6zJhY2&#13;
ZpfDTywXOew/L50Bh6fFNqyAMNms/gFw2cNfm2Wu64XcnBLYkbSNnE0EZfXbU1SwpMTKyYC4RK8R&#13;
oyiXy8UNIDhsy2pqC2ucUVygBVmqjM4zRKaXVS9BdGomLKg6EjZAVuXXzoDDM2aUE0DQbNYm1oP1&#13;
NutJqChpYMbqLJM/RA4l2rTwXbAhKQa2ZBTBLxpOheEOkJm9H3l5ecxhN2eAXL58GRxW9goY9Ycd&#13;
THnIGuXz5EQS0VOyB2G7Zh+szdWyVlb/eHmLz9Wjp6fHry+HBRA0k9HKSt1Ucf5h2KPZQU4j1bJ6&#13;
xWLYlayEpSXmkAHZk5rt83BwanEiZ4AMDw9DpzO4k3WH8TiUFbn3imlKOs8gMVqnWgs7UjPgd9ru&#13;
oBujfKV2zWbzrH4cNkCwp9fUaJ33eYa2zMTEGSsUi8gxSNOEL8st6h2wLaMQfjbPsvpdPvo+PJfk&#13;
RAQQzyrSZj8ecB84Tg9Zp3qJnIE0q5bIF8KbmsSAp9XfVXvc5+rhXdrOOSDMKjJHLGKpOwIFuWUQ&#13;
nxpLD580v7Sw8nnYrVHN2fbrPXfXo3PnzkUWkNlikebGISYAT8pIhifkFGeQgtd61QbYnZIG99X0&#13;
Bxx7lJaW+k3tcgoIriKNBsu084zqciszpZDiDBKb0+qjk/bC5sziaWOJ9qRk+1w9zpw5E5D/hh0Q&#13;
tFOnTkGrfQB0lU1MnLEtmdpdSeHRc/LHYJdGxkwrWVTu9Ll6FBQUBLR6cAYIWmZmFqQdSqOHSOKo&#13;
m3EVyFQqn6sHznIL1DgDBGtd0rRKengkThSt3uQTjkBjD84BQbPYTLAk6Xf0AElhj0cUajnTIahW&#13;
q4NePTgH5ObNm1CiK6CHSAqr9ip3TwKRm5sLWq2W+TP+dz6rB+eAoGH2ILaYejhIYYo95M+5A3OF&#13;
z0PBq1evzttfOQcEzWhrhKdVC+iBklgvRUlUHvAZe9jt9qB8NSKAYPVkfkU2M1KfHiyJLcVN2Vp5&#13;
V+zi9l4wgHi2WgmFu+nBkljRBsUqn1sr1NDQUNB+GjFAmK2WpRGeS6LuQFKoM7fug4PKRJ9wBBOY&#13;
8wYQLEMpripg2izpQZOCEW7T45WxPuHAFO+1a9dC8tGIAoKGs4iSSxX0sElBaYdii084vC/CESwg&#13;
zFzfSxdhT+5WeuCkeek1xYsgV8p9woGHhKFsrXgFCFp7twvWZ7xID54U2BULssf8pnRxa+VrSqKg&#13;
AUGrM9XCUgVdhUaaayLjvXBAmeB3a3XixAnWfJJXgOCSWKorhsXy+8kRSH6D8v3KOL9wNDc3s+qT&#13;
vALEk9nKq8hiCs7IIUjecOz1cxiIKi8vn3G/h+gAQcOrpTMOJVP6lzRNexQ7/MKRk5PDjL1l23gJ&#13;
iKfyV5mfSOUopMl0rr+TciwlmXp1syQA8ZyRHMzZR5BIXNsVm/zCEUyPh2gAQcOT0ANZcbTdIjjC&#13;
dhgoaEA8K8mBdIJEanpzlm3VXEOnJQUIGgZgien7KbslEe1WxMwKB/Z3sHFSLhpAPNktecYBeFr2&#13;
W3IikQp3CW8p/WeruIRDcICgYZ47KVsJy2R/JIcS4bCFfX4qcyMBhyAB8VhWYSasli8jxxLLwDfZ&#13;
I7OWj0QCDkEDglZRXQZRirUUvItg0EKi8u1Z4ejq6uIcDsEDguZoaYY9ijfhKdkD5GwCTePKlbJZ&#13;
4ejr64uYfwkeELSxsTHYr4qDl+RPktMJqCI3XvnWrJkqLFvHuc6RNFEAgjY+Pg6JmgTYongNFsnu&#13;
ISfksVbLn4UERfysq0ZaWprfq5kJkBDOSopLipk3E10Vzc8ULm6H59pSlZSUsNbwRID4SAPbbDaI&#13;
U+yBdfIXqI6LLx2A8seZF9dsYKCsVivT8sAXEx0gHsObrZRJcnhLsQNWuB8OOWnkzjZ2KrbCQT/t&#13;
sVPjDZxfFYlMlSQBQcM9bFFRESQo4yFasRmekdFkeU6HuclXznm2gcrLywtbuToBMofhG6mjo4N5&#13;
Q8UqdsFG+SvwuOxucmAOtlP+Jo5Mlcvl4tWWSnKAeOz8+fOQkZHBTODDQrg18ucJFJa1RPagezu1&#13;
ze+UQ+8sVTj7OAiQIAyLHZ1OJ7OaJLqXfsyoICgUyIcm3LpiaXriHHHG1JKRiYkJQfiMpADxGDZh&#13;
4X0R+LDeVu5n3nqvyV+i85N5aqns924wogIGA68/48PZBgESoOH8JNx2eUDBvmcMLKnnZI7CQvnD&#13;
7m1qtDsAfzsgMHA7hVlFtieOECAcbbtaW1uZxn98mFg0h1svPJF/Wb6Ytl+Tl9PcA+vcq+xe5S6Q&#13;
BRBjeFK3QtpOESCzGD5EzKh4QMEaITxDwS3Ea/IXYbFMmsPslskeYlLk+5R75zwB9wYj2EtrCBAe&#13;
Gz5UPM31gIKSKQ8ysGxXbHS/RV+EJe69t5iheFb+B4hSrGOGtB0MML7wgGE0GsMyn4oA4SEouPVK&#13;
SUmZ5gQJTKyyFbYpNsAGxUpYIV8k+HQx/vvx/yNKvg5ilTuZeCxQKDxzqTA7KCYwCJAADe9TxNEy&#13;
eNrr7Rj4dsV4BbdhUe6YBTNhy+R/5H3cgkWDGGhvkr/CpGf3KnYHdHbhraysLBgYGGB+R2I1AiRA&#13;
wxP5ixcvgtlsnrGq/G112Qe7FNFMNgy3KK/LX4aV8mdgqWxhxLoe8efilhD/HZsVr0KM4g2IVexk&#13;
SkBm68WYbbUwGAzMwasQs1IECAeGpRGYIsZLWmZzJoxd8O28S7Gd2ZZh9xyWuiA4q+RL4AX5E8yE&#13;
llDTyvj9+Dn4efi5+DO2KtYzoOI823hF7LxiCX93/Y2Ojgo6I0WARChWwS0YThbHIDUQZ8NU8n5l&#13;
vNt5Y5iyFzyoROHbHRXtBgkd3Jfw7zxfh9+D348QIIj4maGC4H2wh1uoGzduSPb5EiAsn6ng1gPv&#13;
qCgoKGDNUbkS/psxPYtXdIs5riBAeLS6YE81ZsNwixLoCsOVcNXD7BNunTADxbdeDAJEgrEL1iJh&#13;
/IKHkjqdbrLUJZzCn4GAIqhY8oG9F7RCECCCSiXjPv/ChQvMioP7fuxhwe0OCg/fMCHgS/h3nq/D&#13;
78EROQggfhb2dRMIBAgZGQFCRsZrQBYsWMB8MYkkJaHfBwQIGRkZAUJGRoCQkREgZGRhsv8H7Qu4&#13;
d9JniPkAAAAASUVORK5CYII=</y:Resource>
      <y:Resource id="8" type="java.awt.image.BufferedImage">iVBORw0KGgoAAAANSUhEUgAAAMgAAADICAYAAACtWK6eAAASE0lEQVR42u2d609VVxrG+y+ZTDtt&#13;
7Yy9xLQdk17T+VKRgqLWO6KAclEQERFUFBEVFe9aUC5FFFC8FSko7VDaUuswiq01jbGNIY1pGvMO&#13;
z5pu5gDnytn77L3Wft7kSb+Y1p6zfmet9/6M0Gi0kPYMPwIaLUZApk2bJjNmzKAoXwnnPipA8Idp&#13;
NL9ZsHNPQGg0AkKjERAajYDQaATEMBsZGZH79+/L4OCg3LhxQy5duiSdnZ3qnxNVUZAjdYUZSmdK&#13;
86ShbL1SU2WpNO/eKheP7Ze+tma586+b8viXX/jhEhB97NGjR/LNN9/ItWvXxg48QOjp6VFwABLA&#13;
Es52ZC6V3g//ElKfzXlRLqS+Ki3zZ0n9ovflxKpUOVWQIQ3biqT1YJV0t5yWn/7zb3n69Cm/EALi&#13;
Lgz9/f0KAOjChQvS19cnP//8szx58mTK/95IgITT9aTnpTPlZWlY+LacyF0qp7esk6aqMuk+2yAP&#13;
f/qRXxoBcc5+++03dQvgVmhvb5cvv/xSHj58aPsvdTyAhJKCZvF7cqooW5r2VMgXl9rV/w+NgMR9&#13;
S+B5BCDwbMIT6Y8//nD0v+kEIIHqmf2stM+dKXXZC6R+e7Fcb2uRx48f88smINEZnkfd3d1y/vx5&#13;
5VDjlkikOQ3IRF1MeUXOrF0gdbvKpftyp/z+++8EhIBMNtwOXV1dCo5EQ+EmIONgmTdTGkpy5PyJ&#13;
Wvlp9PMgID4HBM+lgYEB5VfAv/BC5MdNQAKfYS0Zs+XTPdtk4MbnvomIEZAAhxsRJ/gVv/76q6f+&#13;
bl4AJFCX02ZK0/aN0nupI67oHAHRwJCDwDMKvkWkfAQBGa+ryS9J86YsudLSaCwovgUEN4YFhted&#13;
UK8CYqkr6QVpLM2T7ovtxjn0vgPEikjhOaXLl+l1QMYy+il/l0/L10vP1cvG+Ci+AgRZbuQvkMvQ&#13;
yXQBxFLH4nekvmqb3L1zh4DoYA8ePJDW1lYVttXRdAPEUltmsrQcP6S1f2I0IPhikNxDCYjOV76u&#13;
gFi1YM2jz67ez65o+R0YC8itW7cUHCaUTOgMiKUry96VliM12j1vjQMEiT74GSgxN8VMAMRKNraW&#13;
rpWvbvYSEDd9DdMK7UwBZCzRmDVHWutOaBFFNAYQhG6RBTexBMI0QJRv8tFLcnpXuefru7QHBI44&#13;
bo0ffvhBTDUTAbGETPwXPd0ExAlDp15zc7PxjT4mA6Kat1Z8IBdamhzvq/EVIENDQ6ri1g9VpaYD&#13;
orLwqS9Ly7GDnvux0xIQdPShhsov5gdAVE1X8nQ5Xb3dU6Fg7QDBMATkOPxkfgHEUv22IvnRIz6l&#13;
VoBgSsh9H3a1+Q0QqK4kR+4NDxOQaAx+humRKgISBJKCDPlu4CsCEs4Q2WhpafFclx8BSYxO5iyR&#13;
7wYHCUgoOHBz6Fa/Q0Ds1dG85TLoUumQpwHRsXeDgDijI6OQDLvQX+JZQOCQuzlqh4B4TzUFWXL3&#13;
7l0CgpoqvzrkBCS8dhflJfRV4TlAUHRIOAhIuJL53Zs3JmwCjacAQQLQb0lAAhK7rs2ZLnu2bUlI&#13;
ubxnAEHhIW4PGgGJRtiHUrtvjz8AQck6SkhoBCQWnVr8gTQ3NZkPCHrHTR9hSUAcctpXfyy9vb3m&#13;
AoKIFcO5BCQeledmOhb+dRUQOOQmDVcgIC5NTEn+m5QVrnMksuUaIGiMwe1BIyB2CDsY9+yqtL2B&#13;
zjVA0A3o581FBMR+7cmYr1qwtQcEM3LvGDC3lYB4S58nPScludny9ddf6wsIZlYx30FAnNKn82fJ&#13;
pg2FakaaloCgQpcL7QmIk9qZuUQqKyttecInFBDs/Bv2QBslATG8FCV5umzMz1G9RNoAYg14oxGQ&#13;
hDRZLftQCgoK4i58TRgg6O8wfcAbAfGWNudmxf3USgggyJRfuXKFJ52AJDw3sn7dOpVS8DQgqLVi&#13;
zoOAuKFt2elSXFw85SYrxwG5ffu2cs5pBMSVNXBzZ6pb5Pjx494DBOFcZDYZ1iUgbqoia5msX79e&#13;
/Vh7ChDsBmTGnIC4rUsfzZDCdfnKYY/1x9pRQDDwjUZAvJE8XKpuEfxoewIQ3Byx/mVoBMQptc57&#13;
Q/kiO3bsiOkWcQwQ+h4ExHONVWsz1C0SSy2gI4CgUMxP+zsIiB5qWvCWAqSsrCzqtIMjgKAgkT3m&#13;
BMSL2pSbrSDp6upyBxCQyU5BAuJV7U9PVYBUVVVF5QLYDkhfX5+acUUjIJ5c8zbnBSkYddYBSTTz&#13;
EGwHhBW7BMTr2romXQFSU1OTWEDgnA8MDPBEExCPFzG+owCBIq30sxUQ+B4sSiQgOggNVQAkUjLb&#13;
NkDg8HB8KAHRRZWrFytAUOmLTWaOAzI0NMSqXQKijVrS/qEy65HKT2wDBLcHM+cERCeV/JkTCees&#13;
2wYIWmppBETHZxYUaj60LYAg74FhcDQCopMa/yw9gUL5z7YAgrorP+8xJyD6rnPbsC5fARKqytcW&#13;
QPi8IiC6V/hCwWa2xQ0IQmQM7xIQbVdLr5w7BkiwH/q4AQF1DO8SEF11Lu31MUBQwGg7ICgb5kA4&#13;
AqKzNqzLG4NkYptG3IDweUVATMmHQKhGtxUQOugERPuxQNkrxgBpbGy0DxAkVziYgYDortrlyWOA&#13;
bN++3T5AUNrO5igCorvOpr05BggU6FPHBQjK29l7TkBM6jKEAlcmxAVIPFOzaQTEU4563poxQAIH&#13;
OhAQAkKNqmztqjFATp48SUAICBWoHVlLxwBBXVbcgIyMjEhPTw9PLwExQnsz0sYAKSoqGusynDIg&#13;
aHZniQkBMWmnYWAkyxrmMGVAAEekiRA0AqLNWNKFb40DxJqZNWVA0AOCZxaNgBixQyRlxjhArJ2a&#13;
UwaEDjoBMU2BgFjjgKYMCIsUCYhxVb35/6/qtXYa8gYhINSfKsrLGQOkurqagBAQKhQgpaWlBISA&#13;
UOP7QrLG+SEEhIBQAdqckzmpqpeAEBAqBCAYZUVACAhFQAgIFTsg6AshIASECgHInTt3CAgBoQgI&#13;
AaGiWRGdt5aAEBAqmkRh3ICwFouAmFyLFTcgXNhJQEzS9aTnx8ERNyAYGMedIATEFLXNmzkJEMx8&#13;
mzIgt27dYkchATG2ozDuRCF70gmIyT3pcddicaoJATF1qok12STYuY8aEIZ6CYipc7ECh1gTEAJC&#13;
TZisaEtHIQEhIKbO5rWlJ525EAJi6nR3W6aawLAfBEt0aATEpP0gtszFgnHDFAExbcOUbZMVLeOO&#13;
QgJi0o5C22bzWsaiRQJi0pZb26a7Bzrq3JNOQExy0G3ZD2IZKh5Rl0UjIDrq5OJ/Tnpe2bZhCoar&#13;
yPL4aQREN1WuXjwJENt2FFrW3t7OU0xAtFTphD50W7fcWoaiRfaGEBDd1DP7WdmwLi+kg24bIGgs&#13;
6e/v50kmIFqpccHkHpDa2tqI5z5mQJgPISAmVPBCE8+xbYAgH/L06VOeZgKiz5if3DWTAJkYkbUN&#13;
kKGhIXYYEhBtdC7t9UlwWF2EjgCC24PRLAKii3avWjgJjqqqqqjO/ZQAgaE/5MmTJzzRBMTzKp4w&#13;
RTGwgtcxQB48eKDWQ9MIiJfVsPCdoM8rnF9HAWHSkIDoEb1aNgkOqwfdcUCQNHz06BFPNQHxpLqT&#13;
/ipF+bkRw7uOAQIfhCXwBMSrOrgiOejzKlRnrO2AwM6fP09nnYB4NPeRPQmOmpqakJ+9I4DQWScg&#13;
nhwvGqS0BOru7k4sILDm5mZm1gmIp1S+NmMSHChOfPz4ceIBQSMVpp7QCIgX1DrvDVk/oXMQqq+v&#13;
D/vZOwYIbxEC4vXCxMDhDK4AgsIva3wKjYC4pYspr0jhhL6PSM55QgDhLUJAvHx7RPPj7Tggw8PD&#13;
rPIlIK6pY+5rQW8PFCZG88PtOCAwFIHxFiEgbmhbdnrQ2yNwMIPrgCBLiflZNALihchVWVlZ1EPX&#13;
EwIIDLUuHDBHQNyeWBLL7ZFQQECsNVKeRkDc2DloVe3GsrIjYYDAMAkeTjuNgDipa8nTgzZEQbFu&#13;
I0goIDDcInTYCYiT2pm5JCgcmLkb69lLOCAYMMdRpQTEKX06f1bQsC50+/btmD/7hAMCw5A51GrR&#13;
CIid+jzpuUmrDCbuHNQCEBgGPHC/IQGxU3sy5geFo7i4eMqrAl0DBCFf5kYIiH2DGN6WDfnBn1bx&#13;
nDPXAIGxmJGA2KGryS/Jprw1QeGorKyM66XiKiAw0M0hDwTE7kYoqLCwcNwqAy0BgaGHnf4IAZmK&#13;
9makBYUDam1tjfuz9wQgGPDA6fAEJFbVL3p/0n7BwGpdO350PQEIDDtG6LQTkGh1IfVV2RgiW46o&#13;
VbApiVoDYjnt3377LYkgIOFLSeZMD+mUT6WcRBtAYBjBcu/ePVJBQEKqLGd1SDgaGxtt/ew9Bwjs&#13;
6tWrcUcfCIiZ2rpmZUg4Dhw4MG6/oLGAwNra2hj+JSARd3pY2rp1qyPnxbOAwBCmIyQE5H9lJGkh&#13;
I1YY/hZpfI+RgOC6xJvS75D4HZD96SmjcOSHvD2cHFDoaUAsSBoaGny9h93PgNSkp4aFw+kZ0J4H&#13;
BIYmF9wkU63IJCCaZslXpoUsQHQiYqUtIJbV1dU59tYkIPr4HNCZM2cS0pmqFSD4QA4fPizff/89&#13;
ATFUPbOfVSvSwsGBM2B3ONcIQCyf5JNPPvFV265fAPlszotStnZVSDASDYeWgFiG4Q9nz55N6IdF&#13;
QJxT29yZsjk3KywcJ0+eTHjVt7aAwM6dOyenTp0yPsJlOiD1i96T4vycsHAkyucwChAYCtOOHj0q&#13;
Q0NDBERDfyNSpArC/AK3RkVpDwgMbbuA5Pr160bO3DIRELTJVmQvD+uMoyPQ7V2XRgACww2yb98+&#13;
5ZuYNgPYNEDOpr0pm0PMzbVUUlKi2h/cNmMAgWEZ4/79+5VfYtIwCFMAwZMKe8qL8nPDwoH5uV4p&#13;
LzIKEBieWNhqhXAgbpNwG0wJSGKjVBiuEO5J5VakyleAWNbT0yPl5eVqop6dHWYEJDZdT3pe9q2c&#13;
JxvzwkepoM7OTs/5kMYCAkNfcmlpqezdu1eFCXUtU9EVkNMfvxsxtwHhO/LqKFqjAYHBYcctgp6B&#13;
I0eOqNyJbuXzugFybt7rsm1NesTwLYToo5eDKsYDYhmeWfilwrMLy+Nv3rypzSwuXQBB6BbzcaN5&#13;
TiFKhe/E62F53wACGxkZUU4gvqCKigoFSm9vr+dB8TogXUkvqOrb4jCTRiZOWtcleOIrQCzDexfL&#13;
VKwBY/BPAAoAIiCx3Rj701OlJAo/wwrf6lbx4EtAYChyxIghDBmzbhRUCV++fNlztV1eA+Ri6quy&#13;
a9XHsinELo5gPeMYCqjjeFnfAmIZrnp0pqGswVoRfOzYMeXMDw4OeuKN7AVAkOSrW/S+VGQtCznR&#13;
MFipCD5bnXNRvgfEMkS28NSyQIGQlYefghovNyNfbgLSMfc15XiXr4mc5AsUPjcThm0QkAmG3Ame&#13;
WoGgIPJ16NAhBRCK5xL9xScakIspr6g1ygjVRhORmuiAm9QWTUDC3Cjt7e1jPoqlnTt3qkOApwPe&#13;
1TgMTj/DnAYEz6eO1Nfk0PIk2Zm1NKrk3kQfAzPMTByqQUCiCA3DmUcEJtj2IiS6MEwCO04Q18ch&#13;
sRsYJwC59NEMlemuXrVAtmevkNKczJieUNY0Q/xImFDvRkBsMKwRxts68PkV+CuKcns4+Lhhmpqa&#13;
pKOjQ0GD1Q7YgeIGIKiF6kx5We3wO5CeKtWrF6qhCFvWrpINEapqQzneeIKiWtoP++4JyBQjX/jl&#13;
RA4l3GHC8wzQwH8BNPBhMHMYHXIopkSUDE+0SPmXSIBg2AH2ZbTMn6WWyhwefSrVrJwnVasXjd4O&#13;
y0cd7JUx+xLBbkvTbwsC4oDhdsB2rEiwTLxt8GSrrq6WgwcPqhqx2tpaBdGJEydUth/TJC1tyVkt&#13;
+1bOVarOmK+GOEM7M5eM3gZLpSJ7mZp6jiakwjBTCGMVkql4OvpxFhkBcQgWRLlwwAGBXQc1UcLz&#13;
CT5VV1dXQoIPBMTHhkw9SlrwLEEDF0rug/kubgq3HnwqPPnwd+UiVQLiquEA4iD29fWpsCi6HpG5&#13;
dxoEVDHX1NQoUOH7INhgWt8+ATH8tkHeZXh4WPr7+9Wtg+46HGjkW+Dcw0cJJkSU8Gcg+EKYOAkA&#13;
URSIkLMfBusREBqNgNBoGgMybdo09Ycpyk/CuY8KEBqNRkBoNAJCoxEQGs0h+y+o+CNGT3T+ZQAA&#13;
AABJRU5ErkJggg==</y:Resource>
      <y:Resource id="9" type="java.awt.image.BufferedImage">iVBORw0KGgoAAAANSUhEUgAAAMgAAADICAYAAACtWK6eAAAUUklEQVR42u2da1CUZ5bH58PW1NRU&#13;
amZ2pqam8mFqdrdqklQSM3EmE51kE+NONskmk1Sy5rpeRisxieEOKsgdQVRERAFFQIMo9+bWQNM2&#13;
bXOTu4jKPQ4iawwhDhqqQ1iHdc5yXvOyCN3c+u3u9337f6r+3/hAdZ9fP8+5POd8j2AwmFX7Hj4C&#13;
GGyRgCxfvpxWrVoFQS4l9vsFAcJ/DIO5mlnyewACgwEQGAyAwGAABAYDIGqyv4+T+WYHXb+io+7z&#13;
R6mlZjdV6cLIVLqVqsp8qKrUi6q071NVySZBOyIPkOeebEEBB/Io+GC+oOjkQopJLaKU3EoqMrZS&#13;
S0c/jdwcxecLQBRid8z01+sV1NmaQLX6gEmn30ymotfpjOZ5aipbSd2mR+ha0y9p9OJP6M5n/2BV&#13;
WwIP0ANuZ6xqmYeeVniV0GqffHrF7xStDTpBnrtPUXhCPiVklFKerp4uD1ynO3fu4DsBIM47FRiG&#13;
Cw3RwklwpvjPVJn/Ep2reIKGWu6nsc775oTAFkDm0sPuBnrCs5Re8M2mjyIzKDA+j/amFFKB/ix9&#13;
PvQVvjcAYj8bu3WRutsOTl6JttDpvFfpvP63NHzuFzTR9/0lwyA1INbE0Ly8NYv8YjJpf1ohVdSc&#13;
o7GxMXypAMQ2G/myiZrOBNNpzVqqLXpWuCLd7vmBpEA4ApDpetDNSE95F9Gm8EyKTMwlbWU9jY4i&#13;
lgEgC7Rxcz81nNlFFXnrqUX3B+GUsCcQjgZkpn7vpaWNETm0LzmXztQ20u3btwEIAJltn/dr6Kze&#13;
nRpK/9XhUDgTkOn6g7eWtsfl0fFcHV2//gUAcXVAJv7nc7rUvI9MRW8IWSap4wmlATL9GvZWiIZi&#13;
04qp8dwll8mIARAx4P66i87VBFJt8fM00v4zp0MhN0Cm6ynfcopIKiBDTTONj48DEDUDYh5porMV&#13;
W4TYYr56BAC5V4976Mh3fwEV6qpVC4rLAsInxlm9pwDGePcPZQmG3AER9aj7aQqI19DpqgbVBfQu&#13;
B4iQkTJ40bmKFbIHQymAiFrupaeghCIy1TWrJkZxHUD+Pk4XGvcJBb0bbT9XBBhKA0TUC/5aik3J&#13;
pYGBqwBECfbF1TIqz1krFPWUBIZSARH1dngJpedoFR2fqBqQ8W8GSV/gLrSAyCFd62qAiL1gwYcK&#13;
qOasMq9dqgWkt/0IVeSuoVsXfqpYMNQAyNS1K7CCUjO1NDIyAkCcW+j7kgyFn1CncZniwVATIGKx&#13;
cVt8CbW0XQIgzrChQcNkrPGmKk4NNQIi6s2ICsrUlCsiJawaQBqM4VRb/JyiYw1XAYT1mKeB9ibn&#13;
yb6/S/GAjH/7NenyvWiw4VeqA0PNgIjiSnxD83kAYg8b/uISlWSuJ3PHj1QLh9oBYf0pqIyKyytp&#13;
YmICgEhlf+kuEt53q/FK5WqACC8cffR0LLtUdq8aFQlIU20SteieVj0YrgTI3eETpykuNV9WqWDF&#13;
AWIqj6De6kddBg5XAkRUREIuXbv2OQBZrBm12xXbLgJAFif//dk0OPjfAGQhdud/b6s+UwVAZstj&#13;
dxZd6uwBIHNWxv9mprJcd9m98gMgjtGHESepp7cXgFiGY3zy5HBTXHs6AJFWn+xMp67uHgAy0wzF&#13;
W10eDgByV247j9PA1UEAMj0gd+aoHQAiP/ntOkpXr14FILXGgy4bkAOQuRUYneTQOonsAGmoTqbB&#13;
xn8BGADEast85L4kMpvNrgdIX6eeeqsfAxQAZO5OYI8KiolPdki7vGwA4cbDhvLXAAQAWZB4H0py&#13;
6qeuAcj4t2YylWwGDABkUXp1awaVaLXqB0Rf6G/TghkA4rraHJhALS0t6gWk1piAdC4AsUlbQ/fZ&#13;
Lf3rVED6uiqp07QCEAAQ2yY6epRTSOQ+u2S2nAbI2Dc3qbb0HQAAQCTRv/tlU+Lho5LP3nIaIFXl&#13;
QYqZjQtAlKFNO5JIK3HQ7hRALraV0pWzD8D5AYikesitkvxDd1NnZ6dyARn9eoQaKnC1AiD20Wqf&#13;
PNoZFU1DQ0PKBMSgjXSJQQsAxHn6ODCeEhMTJam0OxSQns6zNNCwDE4PQOzeihIYFkU6nU45gPAI&#13;
fH42C4cHIA4Zb7rtOEVERNC1a9eUAYixIo3Mnf8IhwcgDtP2yYDd1quWQwC58dWXVF3yNpwdgDh2&#13;
5YJvNoWFh1NVVZW8AdFrD6DmAUCcMxklKJaio6OX/MjK7oBc/qyXumv+CEcHIM7Z6e5dJJwiWVlZ&#13;
8gOEy/5azR6kdQGIcwc+BMVR+CQkly9flhcg7edb6ErDSjg5AHGqfudZRqFhEULAvtheLbsCUlaw&#13;
Fw4OQGShLUEHhFOkvb1dHoAMDAzQeePrcHAAIgs946MRYpFDhw4t6hSxGyDawiTEHgBEVvIJjhFO&#13;
kcbGRucCwo1iLYZ1cG4AIq83I745AiCxsbELLh7aBRBDRSaNdf0Yzg1A5LdWITRagKS+vt45gDCZ&#13;
tfoAODYAkaXW+x8RADl8+PCCYhHJAWk710RD5x6EYwMQWeoR99NCypch6erqcjwguuI4ODUAkbU8&#13;
g2MFQNLS0hwLCAfnl6rXwKkBiKz1ol+WAAjr+vXrjgOkrroQTYkARBlT4sOiBEDKysocAwgHPKby&#13;
SDg0AFGEPgo8KADCnb4TExP2B6S/v5+6a1+AQwMQReg5n3yhsj5f+4lkgJgMmaicAxCF1UR2zxus&#13;
SwaIsTQCzgxAlLVB97trFuvGjRv2A2R4eJgumN6AMwMQRen571pPWCaTyX6AtLacpZELmNAOQJS3&#13;
zi0kfKcAiLUuX0kAMeoOwpEBiCLlHbJv6hQZHByUHhBOkZlKfeHIAESR2hBwZAoQo9EoPSBMHYYy&#13;
ABDlPqQqmAKEGxglB6S+zoCBcABE0QoJi5yChCeASgqIqTIbTgxAVFEPYbW1tUkLiLEsBk4MQBQt&#13;
9+C4KUCKi4ulA4SLK+ert8CJAYii9e721ClA4uPjpQOko6ODhtqfghMDEEVrlY9mChDW2NiYNIDU&#13;
1dbQWDcKhABE2VrmoZ96ZciavjLBJkCqjHlwYACiukB9+kAH2wAxpMCBAYgq5BsSMwVITk6ORIBU&#13;
RMGBAYgq9Ml3o0nFviybATGbzdRk9IMDAxBVaGNA0hQgUVFRU68MlwwIP3bvrt8ABwYgqtlpOD2T&#13;
JQ5zWDIgPT09dK0NPVgARF1jSUWJM7OWDEhrayuNdv4aDgxAVLNDZDogNTU1tgHCixHhvABETZoO&#13;
iDgOaMmAmM6UwXkBiKoUHLZzChBxp+HST5AzxXBeAKKuYXKhUVOAJCcnAxAAAlkDJCYmxkZAKrPg&#13;
vABEVdoesvueOMRGQNLhvABEVdo2AxDu6gUgAASyAsitW7cACACBAAgAgZYACL8LASAABLICyMDA&#13;
AAABIJB9ADFq4LwARFXa8d2KaGkAQaEQgKi4UGgzIOjFAiBq7sWyGZC6ujoa78HIUQCiDj3qcfoe&#13;
OGwGhPe6jXT8Bg4MQFShp70LZwHCi6GWDEhfXx9dO4+lnQBEnS8KbS4U4k06AFHzm3Sbe7Ew1QSA&#13;
qHWqiTjZBHOxAAhkYS7W9CHWmKwIQKAZkxUleVGI2bwARK2zeSV5ky5Odx/v/TmcGICoarq7JFNN&#13;
xP0gwxdXwokBiKr2g0gyFwsbpgCIGjdMSTZZETsKAYgadxRKNpv3/7fc5sKJAYiqAnRJprtPD9TN&#13;
XffDkQGIagJ0SfaDiMYdj731b8GRAYgi9drWjFnXK8k2TLHxUVRdEQ5HBiCK1EeB8bMAkWxHoWiG&#13;
8jQ4MgBRpLaG7pkFiGRbbkVrbqqlkQtYBw1AlKUH3YwUEhZpNUCXDBB+WHLB9AacGYAoSs9beAOS&#13;
np4+r98vGpC79ZBoODMAUXQHL8toNNoHEK6HTHz2Qzg0AFFQ/SN6FiD8UtYugPT391N3LZ7gAhBl&#13;
6BmfgllwiK8I7QLInTt3yFASAocGIIrQ+zsSZsFx+PDhBfn9kgARpy2Odd4HpwYgCpiiuMtqB6/d&#13;
ABkaGqIWwztwagAia73ol2XxesX+a1dAhKJhKbp7AYi85RY0u3tXfINud0CaGyvpRvs/wbEBiCz1&#13;
sLuBgmYUBy2ld+0GyPj4OJlKfeHYAESWes8/xeL1ih//OQQQNn35SRrr+jGcG4AoovaRlpZm1Zft&#13;
AsjdYH0dnBuAyH68KKuxsdGxgLBpC5Noou/7cHAAIhv5BMfMgoObE0dHRx0PCD+kulT1KhwcgMik&#13;
cq6hMAunh0ajmdOP7QaIcIpo9uAUASCy0BYLjYnThzM4BZC+3g7qrFoFJwcgTtWTXloKmbE9ar7g&#13;
3CGA4BQBIHI+PcTZV04FZPDqFequ+SMcHYA4RSu9iy2eHtyYyA22TgeErdpwEKcIAHGKPIJiLZ4e&#13;
0wczOB2QG199SbVaPMkFII7Vs94FFjNXsbGxdPv2bfkAIjzJrUglcye24gIQB04sCdlr0+nhUECY&#13;
2LI8Lzg8AHHazkGxa3ehp4dDARFWR7eZaKBhGZwegNhVj3lUWHwQxeL15YsxhwLCVlYQjYAdgNhV&#13;
H1uYlijO3F1I5sqpgNy6+Veq1r4LxwcgdtFqnzyLaV3W5cuXF+2vDgeE7WJbKV05+wCcH4BIqofc&#13;
KmetMpi5c1ARgAgDHsqDaLwbc7QAiHTatCPJIhzR0dFWH0TJFpCxb25SbSkGPAAQid56+GVbvVrV&#13;
1dUt2U+dBojQzNhVSZ2mFYAAgNik33joKMDCS0FWYmLiotK6sgKErdaYQDfasEoagNjwECpkn0U4&#13;
du7cec8qA0UCIrxhL/RHPAJAlqSNAZbjDpZOp7PZN2UByPi3Zqos2gwYAMii9LJf5qz9gtO7dW25&#13;
WskKEGHHyBeXqFb7GoAAIAvSCq8S2hEaZTVrZWlKoqIBEYL2Tj11mR4HFABk3lYSa0H5UtpJFAMI&#13;
W0N1Mg02/DPAACBW5WelS5dVXFwsqT/KDhAhs1V5cBKSXwEOADJLXsGxVuE4fvz4PfsFVQsI2+ki&#13;
P6R/Acg9+sDCTg9RcXFxNDIyIrkfyhYQtnKNNyABIFPp3LBwyxkrHv423/geVQIy8bdxKs780OUh&#13;
cXVA1vknW03nsjo6Ouzmg7IG5C4kZirK/JhG2n8GQFxQ6+eBo7W11a7+J3tA2PiRS1HmZho+9wsA&#13;
4mLXKmsNiPbIWCkWENHyT2yha02/BCAuHnOwCgsLF/06UPWA8AeSkbadeqsfAiAq1YNuRvok6MCc&#13;
cGRkZEiezlUFIEJMMvnB5J0MoOrC5wCIyrTMXU8+ITFWwXA0HIoERLTSgkgqz/oT3e75AQBRgZ7y&#13;
KqJtoXvmhCMnJ0eSBkSXAIStouw45R57V/UZLrUD8rLfKQoM2zUnHI6KOVQFCFv7+VY6mbKB/lL7&#13;
awCiwHhjvkwVq6qqyilwqAIQNh5jf/LoRqrXPq3KmVtqBORxDx25B8XNGYzzi0B71zlcAhC2/v5+&#13;
Sk3yo9LM18jc8SMAImOt8tHQtpDdc54ae/bsob6+Pqf7lWoAYeNljMdSYijn2HvUaVwGQGR4peI9&#13;
5UGhkXPCwfNz7dF46PKAiLUSrVZLJ5I3CqfJrQs/BSAyyVJ5B++b80rlrEyVSwEiWnNzM+2P8aes&#13;
1LV0Xv9bAOIkPexuoA0BRygwLGpOMFgmk8lpwbjLAcLG75JjYmLoaMJHVHhijWLbVJQKyEt+mfPW&#13;
Nlj8HfHacDmaqgFhGxsbE+ayRkUGU8bRDaTLfkVx7fNKA+QZnwLyDI6dN33LOnXqlPAdydVUD8hU&#13;
vaS9Xfil2r/XjzSfvkmtuicVM4tLKYDwhMNNOxIXdJ3iLBV/J3K7UrksIGxms1kIAvkLOhjrTfmf&#13;
vkXNZStlD4rcAXnU/TRtCkiigNBd84IhTlrnjKMSzKUAEY3vu7xMRRgwdsCNCtPXCKCMXvwJAFlk&#13;
sY9f+20P3b0gMDh9y/UqJZlLAsLGHaGNjY3CkDHxRMk9/jZVFayWXW+X3ABZ4aWlzYGHyH+O2VQz&#13;
34zzhHU5pW8ByCKKi/wyjdsahBXBe7fSqZR1k8H8f1C36RFZtK7IARAu8r3id5LcguKs7v+z1CrC&#13;
n61SrlMAZA7jyi13jIqgsNKSPhDiFO7xcmbmy5mArPQqoY07ksg7OGbeIt90aTQa2VTDAYjEtZO8&#13;
vLx7QOHM14nkP1PBiTXUUv6kw2FxNCC/n7xCvbntmJCqXUhGamYAbq8RPABEZieKwWCYilFEJcR5&#13;
Ulbqf1FRxhtUW/SsUHy09zXM3oDw9WmlVzG9sz2VtgTFz9tIaCnG4FUDS11zBkAUnhrmYJ4zMLO2&#13;
Fx3woJNHN1De8XeoIudloaWFJ69IDYw9APmdZ5lQ6X5/RyJ5BO+nrSF7FnWFEqcZcvCt5BgDgEho&#13;
vEaY79bTr19Tv6KRwZSauJkyU9dNai0Vn3ydDHkvCtAMtdxPY533OQUQ7oV6wrOUXvDNpnUBR+mD&#13;
SSB4KIJvyF4KDotcFBBi4M1XUH6DI/ciHwBxYuaLfzl5SctczhQdFUgpCR9S+pGNwrWs8MR/kj7n&#13;
JTIV/Bs1la0UsmR8RZuv/jIfIMs89MK+jNU++fSK3yl6e3ua0CDIqVj3oP1CF21gaNSiYZi560/t&#13;
pwUAsYMNDw+T0WicF5aZp018rA8lH9xCnx7eNHlNWy9AxCdPdtp7lJP2LhWdeGNKPO6fHZ7FrRw8&#13;
xJn1cWC8cBrwyzyvSQi4MXAh/U8LFRdT9Xq9qoJuAOJkWPiJKLezcOAqlaM6Snx94ubB+vp6AQpX&#13;
uEIBECcZV+q5pYWvJfyAKyUlxWLs4kzxqccxFQ9F4P9ViZVuAKIiYwdkR2xraxPSojwELTY21u4g&#13;
cBdzWlqaACo/JONkg5xbzAEIbNZpw3WXwcFBunjxonDq8Os6dmhu1eAKf3p6ukVxRon/hsWxUE1N&#13;
jQAgNwVyXcKRUwgBCAwGQAAIDLZoQJYvXy78MQS5ktjvFwQIDAYDIDAYAIHBAAgMZif7PxYkvR2q&#13;
OkzdAAAAAElFTkSuQmCC</y:Resource>
      <y:Resource id="10" type="java.awt.image.BufferedImage">iVBORw0KGgoAAAANSUhEUgAAAMgAAADICAYAAACtWK6eAAAT9ElEQVR42u2deWyb93nH+/cQFOmy&#13;
ohsadOkaDCi6/OG1RdsMWDBgKLBhG9Ym6IKmW9skvXI1desmaZzEuqiLuiiKuiiKOniIh3iIoi5K&#13;
1GnZumxJtmVZky3Hdgw7sR1HkR3Z8Z7peZ1XkC1SEsWX5Pu+/D7A9z//YfB9Pvr9nvP3OYLBYFHt&#13;
c/gJYLAYAdmzZw898cQTEJRWYr/fESD8j2GwdLNIfg9AYDAAAoMBEBgMgMBgAERF9n93PqWrH1yg&#13;
xVMzNHmol/p7PNTutZDfVU9+95pcJvK2VK+pStC+Ij0919Am6LeWdvq99a7ednRQtquD9J2D5Dg8&#13;
TaMLZ+mDDz/CDwxAlGF3Pr1F55fmaGykmzp8zeRz1JDbUkaOhkLyWYuop7WUhtt1NNVbQSeGKqPq&#13;
2cJK+jPPmah6yHmSHrFO0mMNQ/S4sZP+o8ZHz9f76DVbOxV7u8kyOE7z5y/SnTt38FEASOpOBYZh&#13;
JOwXToJWWyW1mLUUaCmm0Y5ymg4btoQgHkC20oPuBXrYfpS+Zeqln9R5aa8lQJnOILUMjdG5y+/j&#13;
wwGQxNm1K+/R+Gg3+ZxGspuLqN1RTIc6y+n4YOWuYZAakGhiaL5nCtELZi/lOdupbeworays4KMC&#13;
kPjs4vnTFOpoIWdTObmbtMIVaXbAICkQyQBkox5oPU2PWsboKVM77bf6yTN0mK5fv46PDUB2Zh99&#13;
eGUNChe1NOqozV4inBKJBCLZgNyvr9iO0JMNnZRj9VLPwcO0uroKQADIZluYm6Kg17wWUBcnHYpU&#13;
ArJRX7NN0cuWIFUHQnT+vfcASLoDcnPlOo0OtpPbohOyTFLHE0oDZOM17J8tA6RxddLw9LG0yYgB&#13;
EDHgvnqR+rsc1GopofEefcqhkBsg95wqjml6o6WTOkYn6ObNmwBEzYB8cOksBT31QmyxXT0CgNyr&#13;
LzmO06/sPeTsG1ItKGkLCJ8YHd4GAYyZfoMswZA7IKK+4JqnV2ydFBw+pLqAPu0A4YxUp7+J2lvk&#13;
D4ZSABH1V8452uvopt5D46qJUdIGEK50j/QHhILeWJdeEWAoDRBRe+xjlGvz0umlJQCiBDuzMEM2&#13;
892+JyWBoVRARH2/5SAZvUFFxyeqBmT5+lVyWauFFhA5pGvTDRCxF2xvSyeFFXrtUi0gU4f71k6N&#13;
YpoM6RULhhoAWb92uafJ4O2gK1euAJBU2ic3lsltq6Zud4niwVATIGKx8QVnmA5NzwKQVNjS/x4j&#13;
a32RKk4NNQIi6p88U9QU6FJESlg1gPQEHdTaXKToWCNdAGF90X2Ksm0+2fd3KR6QGysfk9NSRUMB&#13;
nerAUDMgorgSPzJ5BIAkwi6cW6JmUwkd6atQLRxqB4T1XecEtXb30u3btwGIVHZiZkyY71bjlSrd&#13;
AGF92XWCanwdsptqVCQg/aE2amspUT0Y6QQI6y9c85Rn98kqFaw4QAIeC/V6y9IGjnQCRNSfLH56&#13;
9/x5ABKr+Zz1im0XASCx6ZUmPy29+y4A2Yl9+ult1WeqAMhmPWf20/SJkwBkK7u1+gnZmwyym/ID&#13;
IMnRM3VeOnHyJACJCMetVXI0VyquPR2ASKuf1bro+NwcALnfPI66tIcDgNzVz6sddPrsWQCyMSBP&#13;
5aodACI/vWRopKUkD2HJEpCejta0DcgByNbaV16b1DqJ7AAJhwI03I6TA4BEb5l/R19Dy8vL6QfI&#13;
7PQ49XpxcgCQbTqBnScot7I2Ke3ysgGEGw/bHBUAAoDsSF+1TlKlqSE9ALlxY4U8LdWAAYDEpH+s&#13;
aSev369+QNz2urgemAEg6aufFJtobGxMvYD0dHiQzgUgcenV/NKEpX9TCsixmQkKeVAIBCDx6S9b&#13;
ZunN/KKEZLZSBsjHyx+RvwXOD0Ck0TdNfVReVS357q2UARLwNClmNy4AUYaeLjWTX+KgPSWATIwN&#13;
00Ab4g4AIq0+716kP+QU0LFjx5QLyIcfXqOAqwqOD0ASoscaBilDk0sXL15UJiA+d1NaLFoAICns&#13;
/NVWk16vl6TSnlRAjs0coeEgHB6AJLoVZY5ez9JQMBhUDiC8Ap/HZuHwACQpTy9UeigjI4POnTun&#13;
DEA6Ah46GoazA5Dkaa9GG/dVKymAXL58ibw2NCICkGTXRnrpnQMHKBwOyxsQX6sNNQ8AkhL9uqCc&#13;
NBrNroesEg7IqVOnKNxWA0cHICnRo81jwilitVrlBwiX/Z32BqR1AUhK9XyhgQ6sQbKwsCAvQKam&#13;
Jmm4A3MeACS1etg+TfszMoWAPdZerYQC4nY0wsEBiCz0rLZKOEWOHDkiD0DOnDlD3d5aODgAkYW+&#13;
3nRQiEV0Ol1Mp0jCAHE7rYg9AIi89mrllQqnyOjoaGoB4UaxLm8dnBuAyEp/X98nAKLVandcPEwI&#13;
IMF2H830w7EBiPz0h5x8AZKRkZHUAMJkdvia4dgARJb6oc4iAGIwGHYUi0gOyMTEOI31ILULQOSp&#13;
P3edorcPZAiQHD9+PPmAeF0WODUAkbV+k68TADEajckFhIPzvoAJTg1AZK1vm0ICIKwLFy4kD5D+&#13;
vh40JQIQReiNrFwBkEAgkBxAOOAJeHG9AiDK0E+LagRAuNP39u3biQdkcXGRwgFUzgGIMvR3DcNC&#13;
ZX279hPJAOnuDKByDkAUpd/nFGwbrEsGiL8VtQ8Aoiz9z2fXLNb777+fOEAuXbpEIb8RzgxAFNZ6&#13;
El4HpK+vL3GAjB0+RBM9yF4BEOU95/ZWZpYASLQuX0kAafc74MgARJF6Mb9s/RQ5G+GZ6bgB4RSZ&#13;
z4XiIABRpp4sa14HJBQKSQ8IU4elDABEsYNUjQfXAeEGRskBGRocwEI4AKJo7c/MXoeEN4BKCkh3&#13;
VwBODEAUPiNSsA7I5OSktIAEvDY4MQBRtH5ZWLEOiNfrlQ4QLq70daD/CoAoW/+mb1kHpLS0VDpA&#13;
ZmdnaSJshhMDEEXrG40j64CwVlZWpAFkcHCQZgaRwQIgytZDrpPrU4asjU8mxAVIqDsIBwYgqtC+&#13;
z5Y53L/QIS5AuoJeODAAUYVezitZB8Rut0sDSNCHDBYAUYeeW/uNRUC4LytuQJaXl6kngAwWAFGH&#13;
flTasA5Idnb2+pThrgHhYfehbgACQNTzpuHGTJa4zGHXgMzNzdF4H7a3AxB1rSUVJe7M2jUg4+Pj&#13;
ND2ILl4Aop43RDYCMjAwEB8g/DAinBeAqEkbARHXAe0akN5QN5wXgKhKb342XXhgw5uGuwekpwvO&#13;
C0BUpdezNOuAVFVVARAAAkUDpKCgID5Aerra4bwARJV7skTFBUh3px/OC0BUpd9ptJu6egEIAIGi&#13;
AHLt2jUAAkAgAAJAoF0AwnMhAASAQFEAOXPmDAABIFBCAAn1dMB5AYiq9Fp2nnSAoFAIQNRcKIwf&#13;
EPRiARAV92LFDcjQ0BDNDuI9dACikvfT3fP3wBE3IPyu29HBejgwAFGF/rb58CZA+GGoXQMyPz9P&#13;
4+EmODAAUeVEYdyFQsykAxA1z6TH3YuFrSYARK1bTcTNJtiLBUCgCHuxNi6xxmZFAALdt1lRkolC&#13;
7OYFIGrdzSvJTLq43f3YUC2cGICoaru7JFtNxPdBJvsb4MQARFXvg0iyFwsvTAEQNb4wJdlmRbxR&#13;
CEDU+EahZLt5sd0EgKjxlVvJtrtvDNSn+/EMGwBRT4AuyfsgonHH41AXtrwDEGXqiZrApuuVZC9M&#13;
sfFRFPRb4cgARJH6aVH1JkAke6NQtPY2NxwZgCh0Dr1oEyCSvXIr2qHRgzTRY4AzAxBF6YHW07Q/&#13;
MztqgC4ZIDxYEvIb4cwARGEzIOFNp4fZbN7W72MGhK3NgzgEgCi7g5cVCoUSA8jdeghm1AGIghoU&#13;
s/M3AcKTsgkBZHFxkcIBNC4CEGXo640HN8EhThEmBJA7d+6Q14nGRQCiDP24pG4THAaDYUd+vytA&#13;
xG2L02FkswCIArYoZuVG7eBNGCAXL16kTg+uWQBE3vq2KRTxesX+m1BA2PzIZgEQBWavxBn0hAMy&#13;
enCIJkJVcGwAIks96F6gNzJztk3vJgyQmzdvks9lgmMDEFnq3/X2iNcrHv5LCiDCEFWbh2b64dgA&#13;
RI6zH5trH0ajMaovJwQQDna6vHVwbgAi+/WirNHR0eQCwuZ2Wun4IJwbgMhHL+WVboKDmxOvX7+e&#13;
fEB4kKq3DQ2MAEQmlfOmg/ROhNPD5XJt6ccJA4TNaW/AKQJA5JHa1VZGvF6JyxlSAsjJk3PU64OD&#13;
A5DU6q9tU7Q/IzOm4DwpgOAUASByPj3E3VcpBWRp6QyF27D1BICkRl+zjEc8PbgxkRtsUw6IsAW+&#13;
3Y1TBICkRL8uKI94emxczJByQC5fvkRemx7ODkCSPvMRKXOl1WppdXVVPoAIj+0EWuloGM4OQJKn&#13;
V3OL4jo9kgoIE9vSDGcHIKl7c1Ds2t3p6ZFUQNgmxg/RcBAOD0ASqy865yIORLH4+fJYLKmAsLla&#13;
kPYFIInVz7XVEeHgnbs7yVylFJCrV6+Q146xXACSGD3WMBgxrctaWFiI2V+TDohw1RobpoG2cjg/&#13;
AJFUn3cvbnrK4P43BxUBiDAz4mmimX6cJABEOj1dao4Ih0ajiToQJVtAPl7+iPwtcH4AIo2+aepb&#13;
u1plRQRkaGho136aMkDYjs1MUMiDAiIAiU9fchynP0aYFGTp9fqY0rqyAkRYWdrhobEuQAJA4hmE&#13;
KosIR2Zm5j1PGSgSEGH60F6HeASA7Eo/Km2ICAcrGAzG7ZuyAOTGjRVy27AqCIDEpseNXfTWgcgp&#13;
Xe7WjedqJStA2C6cWyKvDalfALIzfdU6Sa9laaJmrSJtSVQ0IGyz0+PU4ykDFABkm1aSE7QvSlC+&#13;
m3YSxQDCFg4FaCiAkwSARNcruSVR4fB6vZL6o+wAETJbwdY1SHSAA4Bs0gv55VHhMJlM97wvqFpA&#13;
2FrtRqR/Acg9eqa4LiocxcXFdOXKFcn9ULaACAsfrNWABICsp3PfzsiICAcvf9tufY8qAbl1a5Wa&#13;
63VpD0m6A/KfOiu9FaVDlzU7O5swH5Q1IAIkq59Qs0lH4z16AJKG+qHOsiUc4+PjCfU/2QPCxkMu&#13;
zaYyOtRZDkDS7FoVrQExERkrxQIimrm2lIbbdQAkzWMOVmtra8zTgaoHhH+Q2spS6vWUAhCV6oHW&#13;
0/S8tmpLOBobGyVP56oCEDb+YRpNBnI1FgIQlekh50l6OcITBamCQ5GAiOay11OzsYBmBwwARAV6&#13;
tHmM9mq0W8Jht9slaUBMC0DY2nxuMhryVJ/hUjsg3zN20evZuVvCkayYQ1WAsE1NTVJVeS6FfWUA&#13;
RIHxxnaZKlY4HE4JHKoAhI3X2Ffrc8ljKVLlzi01AsJjsr8oNGwZjPNEYKLrHGkBCNvi4iLpdQXU&#13;
VJtPR/oqAIiM9Y2GEfrdNvFGXl4ezc/Pp9yvVAMIGz/GWFNVIcQl3e4SACLDKxW/U/6nrJwt4eD9&#13;
uYloPEx7QMRaid/vp8oyjXCaTIb0AEQmWaqX8su2vFKlKlOVVoCIdvjwYcrPzaaatdik3VEMQFKk&#13;
B90L9FRZE70eZTx2o/r6+lIWjKcdIGw8l1xQUEC64hwyV+Urtk1FqYB8t65729oGi78RPxsuR1M1&#13;
IGwrKyvCXtaszAyqKteQta5Ace3zSgOE3yT/TUE5vblN+pbV3NwsfCO5muoBEY0H+fkvVV5uFpkq&#13;
86jNXqyYXVxKAYRTt/9Vat7RdYqzVPxN5HalSltA2JaXl4UgkD9QYf5dUPy2ItmDIndAvuCaXwOj&#13;
gf64TTV846Z1zjgqwdIKENH4vsuPqQizzNpsqq+6C8pUbwUAifHE+IHOQnujPDkQKX3L9SolWVoC&#13;
wsYdoaOjo8KSMfFEMRpyydlYKLveLrkB8ohtkv672Ej7svN3BAbPjPOGdTmlbwFIDMVFnkzjtgbh&#13;
bqzJpOq1YN6yFsz3tJbKonVFDoBwke8fajvo+UJD1Pf/IrWK8G+rlOsUANnCuHLLHaMiKKzykhyq&#13;
W4tTuMcrlZmvVALyN5YJIb54Ma902yLfRrlcLtlUwwGIxLUTh8NxDyic+arUadZilXxqsyUflmQD&#13;
8hXbEfp+ZauQqt1JRur+ADxRK3gAiMxOlO7u7vUYRVRRQZZQnW+ozid3k1YoPib6GpZoQPj6xCfF&#13;
v1Y46VltFe3VFMYEBccY/NTAbp85AyAKTw1zMM8ZmE3b/AqzhVkUvoZZTQVCSwtvXpEamEQA8mX7&#13;
DH3H2E0/Lq2nXxXq6VWNNqYrlLjNkINvJccYAERC42eE+W698foliiv1HLPwXIpwwtTkk72+UIBm&#13;
tKOcpsOGlADCvVAP24/St0y99INyGz1TYhKWIrySW0xvZmbFBIQYePMVlGdw5F7kAyApzHzxX05+&#13;
pGXLq0dWhtAHZijTCNBwvcW2dtI4GwrJZy0SsmR8Rduu/rIdILzs4BHrJD3WMESPGzvpXypc9JSu&#13;
WUjF/rJAvxZgl9EbMcYSkd76U/tpAUASYJcuXaJQKLQtLPefNlx3KS3KoYrSHKFHTISopiKXatdk&#13;
rs5b12/X/to/WdYk6OkSs7DEmfUzbTU9twbPLwor6MX8Mtqbo912fDUWcTG1s7NTVUE3AEkxLDwi&#13;
yu0sHLhK5ajJEl+fuHlwZGREgCIdrlAAJEXGlXpuaeFrCQ9w1dTURIxdUik+9Tim4qUI/H9VYqUb&#13;
gKjI2AHZEScnJ4W0KC9B02q1CQeBu5iNRqMAKg+ScbJBzi3mAAS26bThusvZs2dpenpaOHV4uo4d&#13;
mls1uMJvNpsjijNK/G9YHAsNDAwIAHJTINclkrmFEIDAYAAEgMBgMQOyZ88e4R9DUDqJ/X5HgMBg&#13;
MAACgwEQGAyAwGAJsv8HaSZ61w0E7/IAAAAASUVORK5CYII=</y:Resource>
      <y:Resource id="11" type="java.awt.image.BufferedImage">iVBORw0KGgoAAAANSUhEUgAAAMgAAADICAYAAACtWK6eAAASB0lEQVR42u2d+2/V5R3H96dM47zF&#13;
qThZgtMoGHXZftFtmdM5yXQ6UBwqFwVFes5pz6W0BdquFGhpSwttaSlt5VoZVwsW7EhFQCQNFGXM&#13;
GUJIY4gx5DPeT/yenPbce77f7/k+z/f9Tj7xF6J4zvM6z/O5/0Qoikqrn/AjoKg8AZk2bZo8+uij&#13;
NJqvDOc+J0DwhynKb0p17gkIRREQiiIgFEVAKIqAGKbx8XG5dOmSnDlzRo4fPy779++Xffv2qX9O&#13;
tqroEmmtmaesfe1i6Vi3VFlXc6lsbY3Jnt61MnRom5w7PSTXrl7hh0tA9NGVK1fk1KlTcvjw4fiB&#13;
BwhDQ0MKDkACWDKpMjhHtsd+mtZ6o3fIlsgD0hZ+WJrKnpLG2J+kpXqedDZ8IH0d1fLx3k75+uI5&#13;
uXHjBr8QAlJcGEZGRhQAsL1798rw8LB88803cv369Sn/e7MBksn6Y7dJd/Q+aQnPkqaqV6R93bvS&#13;
3RKVw3u75X///ZpfGgFxTt999526BXArDAwMyIkTJ+Tbb7+1/Ze6EEDSmYIm8qS01Lwl3a0Vcnxw&#13;
l/r/oQhIwbcEnkcAAs8mPJF++OEHR/+bTgCSaB/GbpGOyHRpqfqLtDcE5ON9/XLt2jV+2QQkN+F5&#13;
dPToUdm9e7dyqHFLuCmnAZlsXZH7pW3li9K+oVyOHP6XfP/99wSEgCQLt8Pg4KCCw20oignIBFhi&#13;
D0p7/ULZ0dMo/7n5eRAQnwOC59LJkyeVXwH/wguRn2ICkvgMa696RnpaV8hn/z7qm4gYAUlwuBFx&#13;
gl9x9epVT/3dvABIom1dMV26NiyXTw7vKSg6R0A0EHIQeEbBt8iWjyAgE60nerd01s+X/QM9xoLi&#13;
W0BwY1hgeN0J9SoglvVFb5fOdYvl44N7jHPofQeIFZHCc0qXL9PrgMQz+uX3SFfjEvlkcJ8xPoqv&#13;
AEGWG/kL5DJ0ki6AxCNfFTOlo2mFXDh/noDooMuXL8vOnTtV2FZH6QZIPFtf/Tvp627S2j8xGhB8&#13;
MUjuoQRE5ytfV0CsWrAtDUtk6MgBLb8DYwE5e/asgsOEkgmdAYk78qtmSe+Wddo9b40DBIk++Bko&#13;
MTdFJgBiJRu3NrwtIyeOEZBi+hqmFdqZAkj82VX3tGzv3aRFFNEYQBC6RRbcxBII0wBRkJTfJR1N&#13;
Mc/Xd2kPCBxx3BpfffWVmCoTAbEMmfjh40cIiBNCp15/f7/xjT4mA6JKVlY9JQO7eh3vq/EVIKOj&#13;
o6ri1g9VpaYDorLwK+6V/u5Gz/3YaQkIOvpQQ+UX+QEQFQqO3SmdLZWeCgVrBwiGISDH4Sf5BRDL&#13;
Nq9fLl97xKfUChBMCbnkw642vwECa1uzSC6OjRGQXAQ/w/RIFQFJttbq1+X0qc8ISCYhsrF9+3bP&#13;
dfkREHesqfJl+eKLMwQkHRy4OXSr3yEg9lpj5Rw5c/oUAZksHXs3CIgztr5iroxdOE9AEh3yYo7a&#13;
ISDeszUVb8uFCxcICGqq/OqQE5DMVluxxNVXhecAQdEh4SAgmUrma1cGXZtA4ylAkAD0WxKQgORv&#13;
26J3yZqamCvl8p4BBIWHuD0oApKLYR9KU2O9PwBByTpKSCgCklf4t+w30t/fZz4g6B03fYQlAXHG&#13;
VoVelmPHjpkLCCJWDOcSkEIsFlrgWPi3qIDAITdpuAIBKVLDVeQeKQ8vcySyVTRA0BiD24MiIHZY&#13;
S9lMqV9Ta3sDXdEAQTegnzcXERD7rTo0W7Vgaw8IZuSeN2BuKwHx2hTHWyUcWCyff/65voBgZhXz&#13;
HQTEsUaryCMSLguqGWlaAoIKXS60JyBOWlXwVamtrbXlCe8qINj5N+aBNkoCYviElNidEgosVb1E&#13;
2gBiDXijCIgbtrb0aQkEAgUXvroGCPo7TB/wRkC8ZZHAooKfWq4Agkz5wYMHedIJiKu2MTxLSkqW&#13;
q5SCpwFBrRVzHgSkGLYiOE/C4fCUm6wcB+TcuXPKOacISFGGY0emq1tk8+bN3gME4VxkNhnWJSDF&#13;
tIrgazchKVE/1p4CBLsBmTEnIEVfJhq5VwIlHyiHPd8fa0cBwcA3ioB4wfAZ4hbBj7YnAMHNke9f&#13;
hiIgjg3EDs9Qvkh1dXVet4hjgND3ICBes2jgTXWL5FML6AggKBTz0/4OAqJLXmSmAqSioiLntIMj&#13;
gKAgkT3mBMSLVhZYrCAZHBwsDiAgk52CBMSzkxlDzytA6urqcnIBbAdkeHhYzbiiCIg317z9TIV8&#13;
AUku8xBsB4QVuwTE61YefEMB0tDQ4C4gcM5PnjzJE01APG3N4ccVILBsK/1sBQS+B4sSCYgOVhpY&#13;
qgDJlsy2DRA4PBwfSkD0act9RQGCSl9sMnMckNHRUVbtEhBtbFPkVyqznq38xDZAcHswc05AdLLw&#13;
jzmRTM66bYCgpZYiIDo+s2Dp5kPbAgjyHhgGRxEQrUpPyh6LA5LOf7YFENRd+XmPOQHRd51bMLBM&#13;
AZKuytcWQPi8IiD6Jg3nx2+RVDPbCgYEITKGdwmIrlYT+nMckFQ/9AUDAuoY3iUg2jZSRWbEAUEB&#13;
o+2AoGyYA+EIiM5m+SGwyW0aBQPC5xUBMSUfAkM1uq2A0EEnIPqPBXo9Dkhvb699gCC5wsEMBER3&#13;
W1P6xzggq1atsg8QlLazOYqA6O+oPxQHBJboUxcECMrb2XtOQPTfJ3JHvMsQlrgyoSBACpmaTREQ&#13;
bznq78QBSRzoQEAICO2mxYJvxQHp6OggIASENnE06dw4IKjLKhiQ8fFxGRoa4uklIIbsWH8xDkhp&#13;
aWm8y3DKgKDZnSUmBMSknYaJkSxrmMOUAQEc2SZCUAREt7Gkllkzs6YMCHpA8MyiCIgpO0QSAbF2&#13;
ak4ZEDroBMQ0SwTEGgc0ZUBYpEhAjKvqLXk/Doi105A3CAGh/WihkqVxQOrr6wkIAaGlA6S8vJyA&#13;
EBDaxHKTRRP8EAJCQGgTAFmYVNVLQAgILQ0gGGVFQAgIjYAQEFr+gKAvhIAQEFoaQM6fP09ACAiN&#13;
gBAQWk4rot8lIASElkuisGBAWItFQEyuxSoYEC7sJCBmTTa5fQIcBQOCgXHcCUJATLH2yC+TAMHM&#13;
tykDcvbsWXYUEhBjOwoLThSyJ52AmNyTXnAtFqeaEBBTp5pYk01SnfucAWGol4CYOhcrcYg1ASEg&#13;
tEmTFW3pKCQgBMTU2by29KQzF0JATJ3ubstUEwj7QbBEhyIgJu0HsWUuFsQNUwTEtA1Ttk1WtMQd&#13;
hQTEpB2Fts3mtcSiRQJi0pZb26a7Jzrq3JNOQExy0G3ZD2IJFY+oy6IIiI7WUPbbpOeVbRumIFxF&#13;
lsdPERDdrCr4ahIgtu0otDQwMMBTTEC0tEhwYRIgtm25tYSiRfaGEBDd7MPYLRIMLEvroNsGCBpL&#13;
RkZGeJIJiF49IGWPJd0ezc3NWc993oAwH0JATKjghU0+x7YBgnzIjRs3eJoJiEZjft5JAmRyRNY2&#13;
QEZHR9lhSEA0qr+akQSH1UXoCCC4PRjNIiC62KrQS0lw1NXV5XTupwQIhP6Q69ev80QTEM9bacm7&#13;
aSt4HQPk8uXLaj00RUC8bM3hx1M+r3B+HQWESUMCokf1bnL0yupBdxwQJA2vXLnCU01APGl9sdsk&#13;
VPJe1vCuY4DAB2EJPAHxqtWVPpvyeZWuM9Z2QKDdu3fTWScgHs19LE6Co6GhIe1n7wggdNYJiC7j&#13;
RWFHjx51FxCov7+fmXUC4imLBt5MggPFideuXXMfEDRSYeoJRUA8kTkPI3O+PAmQ7u7ujJ+9Y4Dw&#13;
FiEg3ipMnJPyeZVtQ4GjgKDwyxqfQhGQYllXZJoESpbl5Zy7AghvEQLi5dsjlx9vxwEZGxtjlS8B&#13;
KZp1Rh5MeXugMDGXH27HAYFQBMZbhIAUw1YE56W8PRIHMxQdEGQpMT+LIiDu7h1MHbmqqKjIeei6&#13;
K4BAqHXhgDkC4mreI7igoNvDVUBArDVSniIgxdg5aFXt5rOywzVAIEyCh9NOERBnx4nembIhCpbv&#13;
NgJXAYFwi9BhJyDOTkv8e0o4MHM337PnOiAYMMdRpQTEKWuLPJIyrAs7d+5c3p+964BAGDKHWi2K&#13;
gNhp/bFbk1YZTN45qAUgEAY8cL8hAbF31/nslHCEw+EprwosGiAI+TI3QkDsspaymWmfVoWcs6IB&#13;
ArGYkYDYYduid6eckgirra0t6KVSVEAg0M0hDwSkEIsF30wJRzAYnLDKQEtAIPSw0x8hIFPzO15M&#13;
CQds586dBX/2ngAEAx44HZ6A5GtNZU8m7RdMrNa140fXE4BA2DFCp52A5GpbIg9IqGRJ2qhVqimJ&#13;
WgNiOe2nT58mEQQki1N+V1qnfCrlJNoAAmEEy8WLF0kFAclQpft2Wjh6e3tt/ew9Bwh06NChgqMP&#13;
BMRMKw/+Iy0cGzZsmLBf0FhAoD179jD8S0Am7vQIvpQWjqqqKkfOi2cBgRCmIyQExArnBlJ0B1rD&#13;
37KN7zESEFyXeFP6HRK/A1Ibei5tOBfm5IBCTwNiQbJt2zZf72H3MyC1oeczwuH0DGjPAwKhyQU3&#13;
yVQrMgmIzs+qZa5FrLQFxFJXV5djb00Coo/PAevp6XGlM1UrQPCBbNy4Ub788ksCYqh9GLtFKkNz&#13;
M8KBM2B3ONcIQCyfZMuWLb5q2/ULIL3RO9JW5hYDDi0BsYThDzt27HD1wyIgzllHZLpEAosywtHR&#13;
0eF61be2gEC7du2Szs5O4yNcpgOCqtzSwNKMcLjlcxgFCITCtLa2NhkdHSUgGvob2SJVMMwvKNao&#13;
KO0BgdC2C0iOHDli5MwtEwHpid4tFcHXMjrj6Ags9q5LIwCBcIOsX79e+SamzQA2DZBN4YckHFiY&#13;
8daIRqOq/aHYMgYQCMsYGxsblV9i0jAIUwDBk6ou9KyEAu9lhAPzc71SXmQUIBCeWNhqhXAgbpNM&#13;
G0wJiLtRqvLg/IxPqmJFqnwFiKWhoSGprKxUE/Xs7DAjIPlOO7xNakIvSKgkc5QKtm/fPs/5kMYC&#13;
AqEvuby8XNatW6fChLqWqegKSFPZExIJLsoKBr4jr46iNRoQCA47bhH0DLS2tqrciW7l87oBsjky&#13;
Q1YE38gavoUh+ujloIrxgFjCMwu/VHh2YXn8p59+qs0sLl0AQeh2dXB2Ts8pRKnwnXg9LO8bQKDx&#13;
8XHlBOILWr16tQLl2LFjngfF64D0RW9XCb90S2tSTVrXJXjiK0As4b2LZSrWgDH4JwAFABGQ/G4M&#13;
NDSFA4tyAgPhW90qHnwJCIQiR4wYwpAx60ZBlfCBAwc8V9vlNUC2RB+QlcGXpaxkcU5gwP/DUEAd&#13;
x8v6FhBLuOrRmYayBmtF8KZNm5Qzf+bMGU+8kb0ACJJ8G8p+LRXBuVIaWJITGPhM8dnqnIvyPSCW&#13;
ENnCU8sCBYasPPwU1HgVM/JVTEA6I79Q/kUskD3Jl2j43EwYtkFAJgm5Ezy1EkFB5KulpUUBhOI5&#13;
t794twHpitwva0ufUaHaXCJSkx1wk9qiCUiGG2VgYCDuo1hWU1OjDgGeDnhX4zA4/QxzGhA8n3BT&#13;
1Jf+QSpDc3J2uhN9DMwwM3GoBgHJITQMZx4RmFTbi5DowjAJ7DhBXB+HxG5gnABka/Tn0lz2hKwO&#13;
/fWmXzFPIoEFeT2hrGmG+JEwod6NgNggrBHG2zrx+ZX4K4pyezj4uGH6+vrko48+UtBgtQN2oBQD&#13;
ENRCdUfvk5bwLPln6XM3gXhJDUWIBt6SYMn7eQFhOd54gqJa2g/77gnIFCNf+OVEDiXTYcLzDNDA&#13;
fwE08GEwcxgdciimRJQMT7Rs+ZdsgGDYAfZltIUflqayp24+lX4vtaUvyMrQ3276Ea9LLDhfQoGl&#13;
ecMw+bY0/bYgIA4ItwO2Y2WDZfJtgydbfX29NDU1qRqx5uZmBVF7e7vK9mOapGXR4AJVEQtbHZqt&#13;
hjjDKoOv3rS5qjMPEKAJKZhD/VOuhmQqno5+nEVGQByCBVEuHHBAYNdBdcvwfIJPNTg46ErwgYD4&#13;
WMjUo6QFzxI0cKHkPpXvUkzDrQefCk8+/F25SJWAFFU4gDiIw8PDKiyKrkdk7p0GAVXMDQ0NClT4&#13;
Pgg2mNa3T0AMv22QdxkbG5ORkRF166C7Dgca+RY49/BRUhkiSvgzMPhCmDgJAFEUiJCzHwbrERCK&#13;
IiAUpTEg06ZNU3+YRvOT4dznBAhFUQSEoggIRREQinJI/weJjOkmTsBR7AAAAABJRU5ErkJggg==</y:Resource>
      <y:Resource id="12" type="java.awt.image.BufferedImage">iVBORw0KGgoAAAANSUhEUgAAAMgAAADICAYAAACtWK6eAAAUF0lEQVR42u2dfXDU5bXHnU7HcRyG&#13;
QdH23paxVrx3qpWZUsVWb6/Ueq/TXr0qItUCihVUBEQMIvKiQBJCEjaQhBhCCCEhryQhhBiSZVmy&#13;
DUtYkiXGNYSwZgKGl2JuSmluJpNhMsy5z/lddieQ3SSb/f329/Y9M9/xH4bB3fPZ55znvDy3EQwG&#13;
C2q34SOAwUIEZOrUqTR9+nQIMpXY70cFCP9hGMxsFsjvAQgMBkBgMAACgwEQGAyAGMj6hb7u7aWD&#13;
ly5RRlsbxbnd9JnDQctra2mZ+O9SobeE3ryhFUlpND/3C0kfFByk5YX/r89Kaii2rIbSrEeppMFD&#13;
rvZO+ts//hcfMADRh/UKVV+5QqmtrbTS6aQFwtlfEPqdAOHxhgb6mYDjRwKScQKW22588IH01ubt&#13;
dOf+c0E1sfQM3V/YRFNynfRklpVeyDxAC3YfoJVFB2lLhY0KjrrJe/EyXb9+HV8KAFHvVGAYYj0e&#13;
6SR4XehZu51+2dREP+jqojv6+4eFIBxAhtOEfe00qfgreiz7CM3dVUFRBVUUXVpNe52NdOF/uvHF&#13;
ARDl7Ku+PkoWp8BCcSo8Z7PRL5qb6Z7ubvqe+KUeKwxyAxJMDM0T2XZalFNB8aUH6YvGr6hP/P/A&#13;
AEhY5hKnxBoRHs0WQPxGhE0cIn1/YEBWICIByGCNKz9LDxY00ivZB2ltYSXtdzZQT08PvmwAMjrr&#13;
EOFRrMtFc6xWelwk1HxKKAlEpAG5VfcVNdPMXCttLKygw8cb6Nq1awAEgAy1MnE6LKqvpycFHJGG&#13;
Qk1ABmty0Zf0fkE17aiy08W//hWAmB2QiyJcSmxpoZdEXsG3THLnE3oDZHAY9h8FdRRXZqVjnlOm&#13;
uREDIDfslEhQVzU10e9EXjHh6lXVodAaIDedKiUeWrXXSjWuk9Tf3w9AjAzIid5eWijCKM4tRqpH&#13;
AJCb9cOSVnq3+DCV1joNC4ppAeETY8kNMG4XSagWwdA6ID7dVealpUVWqj52wnAJvekA4RuppSLp&#13;
fkyEU1oHQy+A+PTPpW0UVWKjIyfchslRTAMIBwAJHo9U0Lv7yhVdgKE3QHyaWtxIm4oq6Oy33wIQ&#13;
PdgXly/Tn6qrpaKensDQKyA+Pbv3OGVVVOs6PzE0IJ3ii1lstUotIFq4rjUbIL5esKi9VnLoNOwy&#13;
LCDpXi/NEHCM7+nRLRhGAMQfdu3zUHpFDV0R4S0AUdG+Gxig90Se8XBrq+7BMBIgvmLjolIHnfC0&#13;
ABA1zCZyjZdFrmGEU8OIgPj09P4vKa/qkC6uhA0DyDqXi55yOnWda5gFENa9+76h2KIDmu/v0j0g&#13;
/+C6hjg1Jl24YDgwjAyIT1yJr29qBiBK2NddXTS3spLu7OszLBxGB4T169KTVG47QgMifwQgMll5&#13;
R4c0323EkMpsgLB+XHaaMg/UaG6qUZeApDU00BNut+HBMBMgrHvKvBRffEBTV8G6A2R9bS095PWa&#13;
Bg4zAeLT6oJKOn/xIgAJ1VbY7bptFwEgoWlpXiV9e/48ABmNXRN5htFvqgDIUM3PqSTP6TMAZDjr&#13;
HRigxVVVmpvyAyCR0ZxdFXT6zBkAEsj6BRyLxMmht/Z0ACKv3txZRq1tbQDkVluuw9kNAKKM/ryj&#13;
hM52dgKQwQm5mqt2AIj2tCR9D30b4SEsTQKS7HSaNiEHIMNrxbadEa2TaA6QDJeLfgI4AMgwLfPr&#13;
0jKpt7fXfIDUeL30iMmKgABkDJ3Apadp0/adEWmX1wwg3Hj4vDg9AAQAGY1+WthE27NzzQFIb38/&#13;
za+tBQwAJCQ9lXmQKiorjQ/Ix1ZrWA/MABDzau6WbGpsbDQuIKlOJ65zAUhYWpaQrNj1r6qA2ERC&#13;
Ps1AyxUAiDr6p70ttCYhSZGbLdUA+XtfH80SpwcAACBy6NHsWtqWsUP23VuqAbLa4dDNblwAog+9&#13;
lpxDlTIn7aoAUunx0ORz5+D8AERWjd/XQR9tTKRTp07pF5ArPT00C/UOAKKQpuQepQ1xm+jy5cv6&#13;
BCTaZjPFogUAomLnr2UHpaWlyVJpjyggx9ra6OHOTjg9AFG4FaWNPomJo+rqav0A0n9jwRscHoBE&#13;
5OmF7ftpw4YNdOHCBX0AkmW303iDL3gDINpSVJwl7FArIoB8191Ns+rq4OwAJMK1kSO0bv16cjgc&#13;
2gZki9WKmgcAUUULE7dRXFzcmIesFAfkTHs7PS2Sczg6AFFDD+Y3SqdIYWGh9gDhsn98ZSWudQGI&#13;
qlqwOZ3WC0jaxY+1pgBpbG6maaiYAxCVNanYQ2s3REsJe6i9WooCEl9VBQcHIJrQW5YM6RRpbm7W&#13;
BiDnxMnxgvjHwMEBiBb0UN5xKRdJTU0N6RRRDJA05B4ARGt7teKTpVPE5XKpCwg3is020fsdAEQf&#13;
+uXuWgkQi8Uy6uKhIoDk22w0DjPmAESD+mhjggRJfX29OoAwmSsxKQhANKqXUwskQNLT00eVi8gO&#13;
yImmJprc1QXHBiCa1N1l39Bn6zdIkLS2tkYekCR07AIQjeu9hFQJkKysrMgCwsn5jJYWODUA0bSm&#13;
ZdslQFiXLl2KHCDlIvdAUyIA0YNWxWySAKmqqooMIJzwRGN9KADRieYlZUqAcKfvwMCA8oB0dHTQ&#13;
M+jaBSA60SO5x6TK+kjtJ7IBUiBOD1TOAYietHxj4ojJumyArLfb4cwARFd640aYxeru7lYOkK6u&#13;
LnrR44EzAxCdtZ44/IDUighIMUCOud000cTvmAMQ/T7n9ml0jARIsC5fWQBJQXgFQHSqxQkp/lOk&#13;
M8Az02EDwldkH+J6F4DoVDNT8v2A2MUPveyAMHVYygBAdDtItee4HxBuYJQdEFt9PRbCARBda210&#13;
rB8S3gAqKyBFCK8AiO5nRBL9gDQ1NckLSAISdACic72z+XM/IBUVFfIBwsWVd7GYAYDoXM+n7fUD&#13;
kpycLB8gLS0t9CsMRwEQnevne+r9gLD6RE4tCyB1TidNxOw5ANG5Jpad8U8ZsgY/mRAWIHsdDjgw&#13;
ADGEVtxY5nDrQoewANkBQACIQfR+/FY/IMXFxfIAEgNAAIhBNF98xj5AuC8rbEB6e3spqqEBDgxA&#13;
DKE/Juf6AYmNjfVPGY4ZEB52n4sWEwBioDcNB99k+ZY5jBmQNgHHb8VfAgcGIEZaS+qTb2fWmAFx&#13;
u930gAiz4MAAxChviAwGpK6uLjxAHEjQAYjBNBgQ3zqgMQNShSZFAGIwrbkxXbh+0JuGYwZkP04Q&#13;
AGIwfRIT5wckIyMDgAAQKBggiYmJ4QFSAEAAiEH3ZPkUFiC7AQgAMZg+jLMM6eoFIAAECgLI1atX&#13;
AQgAgQAIAIHGAAjPhQAQAAIFAeTcuXMABIBAigBSCkAAiMG0MjZePkBQKAQgRi4Uhg0IerEAiJF7&#13;
scIGxOl00ng82AlAjPJ++j7vTXCEDQi/6/YI3gQBIAbRv+Y3DAGEH4YaMyBer5eewUQhADHoRGHY&#13;
hULMpAMQI8+kh92Lha0mAMSoW018m02wFwuAQAH2Yg1eYo3NigAEumWzoiwThdjNC0CMuptXlpl0&#13;
Nt7ufhdqIQDEYNvdZdlqwsbvgzze3Q0nBiCGeh9Elr1YbHhhCoAY7YUp2TYr+gxvFAIQI71RKNtu&#13;
Xn+ijqZFAGKgV25l2+4+OFG/F++kAxADJeiyvA/iM+54nOn1wpEBiC41PbNqSHgl2wtTbHwUrRMZ&#13;
PxwZgOhR85J2DAFEtjcKfbbTZoMjAxCdzqEnDQFEtldufXa0oYEmYjYEgOhM48rP0tro2KAJumyA&#13;
8GDJix4PnBmA6GwGxDHk9MjJyRnR70MGhG0j6iEAROcdvCy78GNFAOF6yO3Xr8OhAYh+GhRjE4YA&#13;
wpOyigDS0dFBz2DCEIDoRA/tOT4EDt8UoSKAXBenx6e4zQIgOtHsrbuGwJGenj4qvx8TIL5ti3f0&#13;
98OpAYj2tyjGbArawasYIJcvX6ZZbjecGoBoWtOy7QHDK/ZfRQGRunsRZgEQHd5e+WbQFQfkcEMD&#13;
TbpyBY4NQDSpCfvaaVX0xhGvdxUDpF/kIB+iBR6AaFT/nVYcMLzi4b+IAMKWZ7XSOCTrAESTsx9D&#13;
ax9ZWVlBfVkRQDjZmY1kHYDoYL0oy+VyRRYQtrTKSvoeKusARENaEp88BA5uTuzp6Yk8IDxI9VxL&#13;
CxwcgGijcp53nNYFOD3KysqG9WPFAGGLxykCQLRytWvZHjC88i1nUAWQFq+X/r21FU4OQFTVT4q+&#13;
pLUbokNKziMCCE4RAKLl08O3+0pVQM52dtLT6PIFICppcoE74OnBjYncYKs6IGzJdXU4RQCIKlqY&#13;
uC3g6TF4MYPqgHzX3U0vOp1wdgAS8ZmPQDdXFouFrl27ph1A2DLtdhqPBXMAJIJatikprNMjooAw&#13;
sUurquDwAES1Nwd9XbujPT0iCghbbXMzPSySdjg9AFFS95a2BRyIYvHz5aFYRAGRtp+IUwQJOwBR&#13;
Un+27AgIB+/cHc3NlaqA/O3qVXoVq0oBiEKakns04LUuq729PWR/jTggbJUeD00+dw7OD0Bk1fh9&#13;
HUOeMrj1zUFdAMK22uGg2/G+IQCRUa8l5wSEIy4uLuhAlGYB+XtfH81CbQSAyKRHs2tFaBUTEBCn&#13;
8LOxmmqAsNm8XpqGZkYAEqZ+WNJKHweYFGSlpaWFdK2rKUDYUgXdd2PJAwAJaxAqJSAc0dHRNz1l&#13;
oEtA2D62WpGPAJAx6Y/JuQHhYFVXV4ftm5oApLe/nxZgOzwACVFPZh2iT9cHvtLlbt1wQitNAcL2&#13;
dVcXPY+kHYCMUj8tbKKVMXFBb60CbUnUNSBsNSJpn3L6NKAAICO0kpymFUGS8rG0k+gGELYMl4vu&#13;
O38eYACQoFq6aWtQOCoqKmT1R80BIg1YHT1Kky5cABwAZIgWJWwLCkd2dvZN7wsaFhC2qEOHcP0L&#13;
QG7SnC27gsKxZcsWuiL8RW7TLCBsH1RXAxIA4r/O/WzDhoBw8PK3kdb3GBKQfnFcvi1iSrNDYnZA&#13;
XkotpE+DdOiyWlpaFPNBTQMi1UgEJO/u308TTPwOu5kBeTm1YFg43G63ov6neUDYeMiFT5J7ursB&#13;
iMnCqmANiErcWOkWEJ8tLC2lH4lYE4CYO+dglZeXhzwdaHhA+ANZsWcP/cs33wAQg2pc+VlaYMkY&#13;
Fo49wgfkvs41BCBs/MGsLCmhp0w0tmsWQCaWnqH3AzxRoBYcugTEZ9FVVfTcwYP0ffFhARD968H8&#13;
RoqKswwLR3FxsSwNiKYAhC27poZe3bvX8DdcRgfkiaxD9EnspmHhiFTOYShA2NzNzfR6fj490NEB&#13;
QHSYb4x0U8VyOByqwGEIQNh4jf08AckTx48bcueWEQHhMdm3N6cPm4zzRKDSdQ5TAMLWIU6QqJ07&#13;
6XmRm9xpsB3ARgPk57n19OEI+UZ8fDx5vV7V/cowgLDxY4yJu3ZJecnDBloGYRRAOKTid8pXx2wc&#13;
Fg7en6tE46HpAfHVSiorK+mNPXuk02S8gAaAaOOWaklCyrAhlVo3VaYCxGcNDQ20MimJZhcW0i9E&#13;
Ig9A1NGEfe30SkoefRJkPHawamtrVUvGTQcIG88lJyYm0juZmfRyeblu21T0Csivd9lGrG2w+Dvi&#13;
Z8O1aIYGhK1PJOy8l3VtbCy9npdHf6ip0V37vN4A4TfJ30vcRmtGuL5l5efnS9+RVs3wgPiMB/n5&#13;
l2q5CLtmlpXRoydP6mYXl14A4avbV5NzRhVO8S0VfydaC6lMCwhbb2+vlATyF/RBSooEyrTGRs2D&#13;
onVA7irzCjBy6eMRquGDN63zjaMezFSA+IzjXX5Mhb+sRenpNEPkJwzKOAEQAAntxJiRWkBRQZ4c&#13;
CHR9y/UqPZkpAWHjjlCXyyUtGfOdKLNKSmj6X/6iud4urQFyf1ETvb4li1bEJowKDJ4Z5w3rWrq+&#13;
BSAhFBd5Mo3bGvjL/MhioTkFBfR7kcz/rK1NE60rWgCEi3z/trOGFmxOD/r+X6BWEf5s9RJOAZBh&#13;
jCu33DHqA4U1f9cuKU/hHi81b77UBOSBgpNSfrE4PnnEIt9glYnPTSvVcAAic+2kRIRag0Hhm683&#13;
cnOlWspjbnfEYYk0IPcVNdOz28ulq9rR3EjdmoArtYIHgGjsRLHZbP4cxaf3t22jPwkneEmEDr8R&#13;
cTUXH5UOw5QGhMMnPin+6/NSesuSQVFxm0OCgnMMfmpgrM+cARCdXw1zMs83MLc6xpK0NJqbn0+z&#13;
Skvp91ar1NLCm1fkBkYJQH5c/DX9KstGs5N307ub02hZnCWkEMq3zZCTbz3nGABERuNnhDm2Hhx+&#13;
+cSV+gU7d9JskeBz/9eLBw7Qfx4+LEHzg64uuqO/XxVAuBdqUvFX9Fj2EZqxrYjmbM2WliIs3bSF&#13;
1kTHhASEL/HmEJRncLRe5AMgKt588S8nP9IynDOtFuHZ2wKaeSJ/4bCM6y3PHjpEv3U46PGGBumW&#13;
jEO0keovIwHCyw7uL2yiKblOejLLSn/4vIxeSc2XrmLfSUwTCXYKrQoxlwj01p/RTwsAooB1idPB&#13;
brePCMutp80yEbItzMigN3fvprl5eTQvJ0c6eV4rKqJXi4vppf37/fpA/NrPTMmT9NrWHGmJM+tN&#13;
yw6aL+B5e/PntDghhaI2WkYcXw1FXEy1itDRSEk3AFEZFh4R5XYWTlzlctRIicMnbh6sr6+XoDBD&#13;
CAVAVDKu1HNLC4clPMCVmZkZMHdRU3zqcU7FSxH436rHSjcAMZCxA7IjNjU1SdeivATNYrEoDgJ3&#13;
MWdlZUmg8iAZXzZoucUcgMCGnDZcd+ns7CSPxyOdOjxdxw7NrRpc4c8ROUog8Y0S/xkW50J1dXUS&#13;
gNwUyHWJSG4hBCAwGAABIDBYyIBMnTpV+sMQZCax348KEBgMBkBgMAACgwEQGEwh+z9w0caVWCdE&#13;
swAAAABJRU5ErkJggg==</y:Resource>
      <y:Resource id="13" type="java.awt.image.BufferedImage">iVBORw0KGgoAAAANSUhEUgAAAMgAAADICAYAAACtWK6eAAAUHElEQVR42u2d+3NT55nH+6dsp510&#13;
km23ZTrdznY6ZbqT3TZts1wDYYFACAkkJQQChDvFuh7JsmVbsiTfZPmKsWVjy8ZgEDbgGAcbMKm5&#13;
hjrGEEIM4eI1LnFY5lk9Jz1eXyTfdCSdc/R9Zr6TX/wD8Xk+ft/n8j7P9wgGg0W07+FXAIPNEJA5&#13;
c+bQ3LlzISipxH4/LUD4h2GwZLNwfg9AYDAAAoMBEBgMgMBgAERD9vzZN9T/xVW62hWkj5t8dKTK&#13;
Tv4iE1Xk7aGK3F10IHcHlTrfpxLHBlFu618omLNX1AmvkU4UCt+pNINOlDupvb6Yrnx8hL641kWD&#13;
jx/iFwxA1GHPhoeop/sEnW7Mo2pfCpVmf0De1BWUa1xIXuPvqdT0Gzpo/jkdEl6kBss/RVSBaQs9&#13;
zfmviHroXkh9zqXUnbmSztjXUDBjIzW591CwKJVaqvLpYnMdfXWrh54/f46PAkASdyowDMer08WT&#13;
oCjzXcoxLqZC439QlflnVCe8MCkE0QAymQY88+mL7CV0LmM1NTm3U9BrpmCZgy60NNCD/i/x4QBI&#13;
7Oze7cuh0yGHyt1bKNe8jHzGl8kv/JTqLd+fNQxyAxJJDE1H5lt0JGc/HSt30aX2EzQ0NISPCkCi&#13;
s1t/O0eBMiN5096hPOOr4hUpYPmBrEDEA5DRGsqZRz2OZdTi3EJHfWl07uQRGhgYwMcGINOzx/f7&#13;
qL7CRgVp66jQ9Ip4SsQSiHgDMl63spdSa+hUbCh2UMfHJ2l4eBiAAJCJdqmznirztpHX9Ke4Q5FI&#13;
QEarz/Xf1Ow1UEtdKd29cweAJDsgTx7fpRN1DvLa3hCzTHLHE2oDZPQ17IJ7A5044KIrXR1JkxED&#13;
IP+w+3euUUO5ngqEhVQt/DjhUCgNkDEBvmc5NZek0YW2Znr69CkA0TIgX/aep8rcLWJsMVU9AoCM&#13;
1T3XIvq4MIXOHK/XLChJCwifGFX520UwApYfKhIMpQMi6bF7AZ30maijNai5gD7pAOGMVLV3J/lM&#13;
v1M8GGoBRNLXntfodLGFzp05pZkYJWkA4Up3sDZLLOhVCz9RBRhqA0TS3zxrqKHESX29vQBEDXat&#13;
6xjlpb4tFvXUBIZaAZF0KW8jNdWUqTo+0TQgjx/cpmLnNrEFRAnp2mQDROoFO1kUuna1t6ry2qVZ&#13;
QNqOeSlXeINqhJdUC4YWAJF0u+BtOu4vogcPHgCQRNrQ/9wPnRpbqMQ0V/VgaAkQqdj4SYmRLl08&#13;
B0ASYZ/9tYVyhFWaODW0CIikz30f0PFApSpSwpoBJFAuUL5pnqpjjWQBRKyd5CymxuIsxfd3qR6Q&#13;
ocHHVJT9EVWYf6E5MLQMiCSuxF889wkAiYXd+vwy5VjXUa3wI83CoXVAWD1566jlaD09e/YMgMhl&#13;
Xe0N4vtuLV6pkg0Q1n3PUjpeU6K4V42qBKSpNo985j9qHoxkAoT1yLOIGkuzFZUKVh0g/iKByoS5&#13;
SQNHMgEi6Wihje7cvg1AZmoH8vaptl0EgMxMx/INdLuvD4BMx/732beaz1QBkIkKevbS9cvdAGQy&#13;
G376hLxZWxX3yg+AxOkkcX5E169dBSDh7Nvhb8jn2Kq69nQAIq8OO3bQtSuXAch4K8vZk/RwAJDv&#13;
FMjaSX03ewHI6IA8kaN2AIjyVJGxl27evAlAGvzupA3IAcjkKrSnxLVOojhAmuq8dFD4JcAAIBFb&#13;
5gsyBRocHEw+QLo6glRu+S2gACCTD4dwLaICZ1pc2uUVAwg3HpakLwcQAGRauulcSsUFuckByN+H&#13;
nlCJcyNgACAz0un0tVQfqNM+IGU5+6JaMANAkldlwmbq6OjQLiCH/TlI5wKQqOQw7opZ+jehgFzs&#13;
bKby1FcAAQCJSv2uxWQXUmKS2UoYIIMDj6gk4y0AAEBkEe9gzHNnyz57K2GAVBXqVDMbF4CopNIu&#13;
fECBQED9gHzS2hj6n/kVnB+AyKrBnPlk0++mS5cuqReQx48eUlkWrlYAJDbiXfGCUU93795VJyCV&#13;
PktSDFoAIImTz7yFnE6nLJX2uALy1wvtVGVDKwkAiXErinshCbq91NjYqB5AeAQ+P5uFwwOQuLxE&#13;
tK2jlJQUuh3l8Ie4AVJf7aM660tweAASN9n1u6K+asUFkHv9X1GRfQ2cHYDEvTaSsv8v1NLSomxA&#13;
/GUO1DwASELkMW4jk8k060dWMQfks8+uU1XWIjg6AEnMvkTHMvEUKS8vVx4gXPYv86YhrQtAEqo8&#13;
01bav38/3bhxQ1mAXDjfSdUZf4CTA5CE6o5rCelDpwgH7DPt1YopIAd86XBwAKIIec1bxFOkq6tL&#13;
GYD09vbSQccbcHAAoghddSwXY5GsrKwZnSIxA+RgqQexBwBRlJyGHeIp0t7enlhAuFGs0r0ezg1A&#13;
FKULGatEQGw227SLhzEBpKH2AAWsL8K5AYjiZNPtFiFpa2tLDCBMZrUvBY4NQBSpGusGERCXyzWt&#13;
WER2QM51nqVDab+GYwMQha55W0C6ULDOkFy+fDn+gFSWZMGpAYii5TZ+JAKSn58fX0A4OPe734RT&#13;
AxBFq9O+WgSEdefOnfgBcqKpFk2JAEQV4gdVDEhDQ0N8AOGAx19sgUMDEFWoyPyhCAh3+j579iz2&#13;
gPT09JDfsQQODUBUoUuZK8TK+lTtJ7IBciRQgco5AFGV0vS7pwzWZQOk0meGMwMQlV2zNo8E6/fv&#13;
348dIP39/VSVvQrODEDU1XqSuWoEkObm5tgBcra9jWqsmNAOQNS3zs2Q8l0cEqnLVxZADlW44MgA&#13;
RJVyGXeMnCJ9fX3yA8IpsgO5u+DIAESVqra8PwJIMBiUHxCmDkMZAIhadS1r+Qgg3MAoOyCnTwYx&#13;
EA6AqFrGlH0jkPAEUFkBOVJfCScGIJqoh7DOnz8vLyDVpRlwYgCi8rFA20YAqa2tlQ8QLq7UFm6F&#13;
EwMQVash9b0RQDIyMuQDpLu7mw67X4UTAxBV60rWihFAWENDQ/IAcvr0KWpIR4EQgKhbD90LR14Z&#13;
skavTIgKkKbDfjgwANHGMIdRgfrogQ5RAdJQ44UDAxBNyGH4/4p6RUWFPIDUlKTCgQGIJlTwjwHX&#13;
Ul9W1IAMDg5SbdFeODAA0YQOWjaOAGIwGEZeGc4aEH7sXu/9MxwYgGhmp+HoTJY0zGHWgFy9epUa&#13;
cl6DAwMQTagrY9UYQKSZWbMGpLOzkw5nYUAcANHIDpHsJWMAOXXqVHSA8GJEOC8A0ZJGAyKNA5o1&#13;
IMePNcJ5AYimZBjV1SvtNJw9IEfr4LwARFMyp+wdAcTj8QAQAAJFAsRqtUYHyNH6g3BeAKKxdyG7&#13;
xsQhUQHSWFsC5wUgmpJ9HCDc1QtAAAgUAZBHjx4BEAACARAAAs0CEH4XAkAACBQBkN7eXgACQKCY&#13;
ANLUWAPnBSCaklW3Rz5AUCgEIFouFEYPCHqxAIiGe7GiBqS1tZXqbf8MBwYg2tif7l4wBo6oAeG9&#13;
boezX4YDAxBN6IZj2QRAeDHUrAG5fv06Hc5dCgcGIJp8URh1oRBv0gGIlt+kR92LhakmAESrU02k&#13;
ySaYiwVAoDBzsUYPscZkRQACjZusKMuLQszmBSBanc0ry5t0abr74fR/gRMDEE1Nd5dlqom0H6TR&#13;
8yc4MQDR1H4QWeZiYcMUANHihinZJitiRyEA0eKOQtlm845MN2lAoA5AtLPlVrbp7mPXsM2BIwMQ&#13;
zQTosuwHkYw7HgN5a+HIAESVOpW+dsL1SrYNU2x8FFWXmOHIAESV8pk+nACIbDsKJavzF8KRAYgq&#13;
lWHYNQEQ2bbcStZ+ppVqrFgHDUDUpaGceRNeEY4O0GUDhB+WVGWvgjMDEFXpQubENyA+n29Kv58x&#13;
IGz+EhucGYCouoOXFQwGYwOIWA9J/SEcGoCoRqm63RMA4ZeyMQGkp6eH/I4lcGgAogpdy1o+AQ7p&#13;
FWFMAHn+/DlVeA1waACiCpWZN02Aw+VyTcvvZwWING2xTngBTg1AVDdFcXQHb8wAuXv3LlVko6oO&#13;
QJStTvvqsNcr9t+YAsJWVWKHUwMQRSs/TPZKeoMec0DaWk9Qbdq/wrEBiCI14FlApnEzeMOld2MG&#13;
yNOnT+lA7i44NgBRpOqt74W9XvHjv7gAwhaoKaeA9UU4NwBR3nCGMLWP/Pz8iL4cE0A42Kl0r4dz&#13;
AxBltZaEGS/Kam9vjy8gbAdLPVRv+T4cHIAoRs5xs6+k5sSBgYH4A8IPqaqcK+DgAEQRuupYTinj&#13;
Xg6y/H7/pH4cM0DYyrxpOEUAiEIaE7eEvV5JwxkSAsi1K5eowj4fTg5AEqpb2UtJH+b0mCw4jwsg&#13;
OEUAiJJPD2n2VUIBucmxSNYiODoASYg+d74e9vTgxkRusE04IGz1lS6cIgAkIfIYt4U9PUYPZkg4&#13;
IPf6v6Ki9JVwdgAS9zcf4TJXNpuNhoeHlQOIWF33e6nO+hIcHoDETZmGnVGdHnEFhIn1ObfD4QFI&#13;
wnYOSl270z094goIW0f7Saqy/RZOD0Biqq/dC8kS5kEUi9eXz8TiCghbuTcVATsAiakKzeHTujxz&#13;
dzqZq4QC8vDB11ScgVeHACQ26s5cSYYwgTnrxo0bM/bXuAPC9klrI1UIv4LzAxBZNZgzf8KuwfE7&#13;
B1UBiPg0t1BHAQvmaAEQ+VQhfBAWDpPJFPFBlGIBGRx4RCUZbwEAACKLzmWsnjBnV1Jra+us/TRh&#13;
gLBd7Gym8tRXAAEAiUr3XIsoVR8+a+V0OmeU1lUUIGyH/TlULfwEIACQWSvbuCMsHDqdbswqA1UC&#13;
Inb85uxDPAJAZqWDwsawcLAaGxuj9k1FAPL3oSdU7NgIGADIjNRuXzNhv+Dobt1orlaKAoTt1ueX&#13;
yWdbDiAAyLR007mUhAjVcs5ahZuSqGpA2Lo6glQq/DugACCTt5KEgnJbhKB8Nu0kqgFEHIBd56UK&#13;
4ZcAA4BEVFaELl1WbW2trP6oOEDYGqpcVGH+BeAAIBPkNm6PCIfX6x2zX1CzgLCVenYj/QtAptzp&#13;
ISk9PZ0ePHggux8qFhC2ouwdgASAjKRzUyJkrHj421TjezQJyLfD31Bu2sakhyTZATlk3UD6CG0k&#13;
rO7u7pj5oKIBEV8iPn1CuembQpD8GIAkoWosk8PR2dkZU/9TPCBs/MiFTxK/8FMAkkSqDF2rDJPA&#13;
IXfGSrWASOa2baKD5p8DkCSPOVg1NTUzfh2oeUD4F5KdtptKTb8GIBrVUM48KjBvnRSO4uJi2dO5&#13;
mgCEjX8xeY59lGucB0A0pofuhWFXFCQKDlUCMtIBXGAhl+F1Clh+AEA0oB7HMrLrd00KR0VFhSwN&#13;
iEkBCFutv5gy9W9qPsOldUC4K9ei2zspHPGKOTQFCNuF8+dCf3neoXLTvwEQFcYbU2WqWC0tLQmB&#13;
QxOAsPEYe7thPeUb/6jJmVtaBISfyeaZtkV8zyG9CIx1nSMpAGHr6ekhu7Cdsg3LqFb4EQBRsK5k&#13;
rZgy3hAEga5fv55wv9IMIGy8jNHtTBPjkhLTXACiwCtVwPoemVImjzd4fm4sGg+THhCpVhIIBChd&#13;
v048TWqElwCIQrJU2cbtk16pEpWpSipAJDt79iyZ9TspQ/8W+YwvA5AEacAzn/yW90mYIkvFam5u&#13;
TlgwnnSAsPG7ZKvVSlbdBnIYVqq2TUWtgJy1vzllrMHib8Rrw5VomgaEbWhoSJzLqtu/l9J175Db&#13;
sER17fNqA4Q3O3mMH02ZvmWVlpaK30ippnlAJOOH/PyXypSynbL0b1Ch8T9VM4tLLYDccy8W5+NO&#13;
5zrFWSr+Jkq7UiUtIGyDg4NiECiOhknZKoLiNf5e8aAoHZDH7gVi961Vt2dKMKRJ65xxVIMlFSCS&#13;
8X2Xl6nwx7LoNpFDv0IE5ZDwIgCZYbGPHzSlTSPOkNK3XK9SkyUlIGzcEdre3i4OGZNOlEz9arFL&#13;
WGm9XUoDpM+5lErMm8mm2z0tMPjNOE9YV1L6FoDMoLjIL9O4rYE/pjEUo9h1a8kVCuZLTb9RROuK&#13;
EgDhIl9b+hrKN22NuP8vXKsI/27Vcp0CIJMYV265Y1QCRdynrXtPjFO4xyuRma9EAtLrfF2ML5yG&#13;
7ZM+Yhovv9+vmGo4AJG5dlJZWTkGFM58pevWhWKVlVRo/F3cYYk3ILeyl1KTbb2YqjVPIyM1PgCP&#13;
1QgeAKKwE+XYsWMjMcpIelL3Idn1a8gZCuzzjK+KxcdYX8NiDQhfn/ikaEx9V9wQmz7NoHt0jMGr&#13;
Bma75gyAqDw1zME8Z2Am5PJ1m0PO9HboGrZaLEBySwtPXpEbmFgA8mX2a2Kl+4CwiXJN2yhDv3PK&#13;
Pqlw0ww5+FZzjAFAZDReI8x369HXr5GAdP9eStX9WQzw7fq1oTv7cvIYFovQVJl/RnXCCwkBhHuh&#13;
vsheIu7wq7VuoPIQEDwUISsEhHEale5wgTdfQfkNjtKLfAAkgZkv/svJS1omdab9e0LQbAjFL+sp&#13;
Q7dGrLe4Q9DkGuaLdRfOkvEVbar6y1SA8LADTr3yjvAz9jV0JHRVqra8TyXCZso1biNXKMCeaSwR&#13;
btef1k8LABID6+/vp2AwOCUs408brrtYUjZSmu7d0Knzdui/68STh0HK0L8pwiQp07BT7IhlcSsH&#13;
D3FmFZo+DMGzVXyZ5zJuFxsDDbM4FSKJi6lHjx7VVNANQBIMCz8R5XYWDlzlctR4ia9P3DzY1tYm&#13;
QpEMVygAkiDjSj23tPC1hB9w5ebmho1dEik+9Tim4qEI/G9VY6UbgGjI2AHZEc+fPy+mRXkIms1m&#13;
izkI3MWcn58vgsoPyTjZoOQWcwACm3DacN2lr6+PPv30U/HU4dd17NDcqsEVfp/PF1acUeKfYXEs&#13;
dOrUKRFAbgrkukQ8pxACEBgMgAAQGGzGgMyZM0f8YQhKJrHfTwsQGAwGQGAwAAKDARAYLEb2f/yB&#13;
AcFmiCCsAAAAAElFTkSuQmCC</y:Resource>
      <y:Resource id="14" type="java.awt.image.BufferedImage">iVBORw0KGgoAAAANSUhEUgAAAMgAAADICAYAAACtWK6eAAAUYElEQVR42u3d+VOUZ7YH8PlDbqUm&#13;
qZhkosbojUYzJugYJjGVXK2YGI2iuACCgCDQ7KsEEBvigmyigiL7vgnIImIDgkuMGkRDlKhR4xZD&#13;
0KjXOrfPm+m+CN1s/Xb3+779PVXnN6tmij6fvM96nr8RAoEwGn/DnwCBGCeQ6dOnk52dHRJpU8l1&#13;
PyYg/I8RCFsLQ3UPIAgEgCAQAIJAAAgCASAKiudPn9C9n3roclszdZYeosb9u6li9zYqSYiiUnUE&#13;
lWwLo6ItflQY5SNkckAg1bl5/JV+AVQfEPxXbvmGjsTFkyY1nc4Xl9K1jk76/d49/IEBRCYQHg/Q&#13;
z50t1F6wnyp3xlJRtIryVE6U7bmCCty+oErnT+nI2gXUuuqf1LniHaO5x8WV7v3Xq0bz+quT6eK0&#13;
mXTyPTs6ar+QDn/1NVUzptBwatyxi07n5dOtS5fp+fPn+FEAxHpfBcbQkpkkfAkKIrwp22sVFbt+&#13;
To1r5pPGYc6ICEwBMlLeevkN+nHKDNLMs6fq9S5U6x9E9bFb6WRhMd29fh0/HICYL+73XqSO/H1U&#13;
HBtEB33WUonrYmpaM49OrJw5YQxiAzGWjOb4hx9TlZcP1aoT6PuawzQwMIAfFUBMixsXzlBdyjbK&#13;
CfGkXPdlwhCpY+UsUUFYAsjgvPPSJLowYzYdWbmaqiOiqKu8gh4+fIgfG0DGFg9/+ZnqMnbQIS2K&#13;
Ivcvha+EOUFYGsjQvDT1HWrWYqncGk+dDY305MkTAAGQ4dFztJYqtoVSgcdXFkdhTSCD8yJ/WXz8&#13;
qGnvPrp5/QaA2DqQR3dv0/HsNMoLcBZWmcSeT8gNyOBh2IlFS+hIvJp+aGu3mRUxAPlPPLh6iY6k&#13;
xFOelwO1OL5vdRRSAzI4e7VflYawCDpVV0+PHz8GECUD+bX7LJVvDRbmFqPtRwDIi9n3+lt01NOb&#13;
NMUlioVis0D4i1GhDhNgtDnMliQMqQPR5S+vvEmNvv50orZOcRN6mwPCK1JViRFUvHGJ5GHIBYgu&#13;
r/1jGjUHBNHJpibFzFFsBgjvdB87mCps6DU72skChtyA6PL8Bx9SpXYy3/fTFQCRQ/zY1kQHg9yF&#13;
TT05wZArEF2eXvwl1e7LlPX8RNFAfr99g/JigoUjIFJYrrU1ILqzYI087Dp6VJbDLsUC6SrOpgMq&#13;
Zzq2eq5sYSgBiP7sl5091aWl0z2ZHcdXHJDH9+9Sfkwglbt8JnsYSgKi22w87u1L5090Aog1orfz&#13;
GGWpXBTx1VAiEF12/88Sqs8+JIslYcUAqU1LpFzP5bKea9gKEGHv5LWpVBW3VfLnu2QPZOD3h5Qb&#13;
G0L16+wVB0PJQHTJO/HfadoAxBxx/VI3ZQZ70vFV7ykWh9KBcP5g/wk1lZbRs2fPAESsONdcK9zv&#13;
VuKQytaACLvwk2dQfcZeyd1qlCWQptz9VOyxVPEwbAkI541JU6hKnSCppWDZASlPVlPVhs9sBoct&#13;
AdFldVgE3fj5GoCMN4oTo2V7XARAxpc1viq6drUPQMYS//v0qeJXqgBkeNa6etDFs98DyEjx5NEA&#13;
HfomSHK3/ADEQl+StU7U80M3gBiKp3/+STlaHHI7ng4g4ma5sytdvHABQIZGYUKUzeMAkL+y1MXN&#13;
KvdLJAuEJ+TWbLUDINLLQ94+dPXqVQCpPbDHZifkADJy7g0Msug+ieSANOZnUb3TR4ABIEaPzO+J&#13;
iqL+/n7bA/J9axNVuy4CCgAZ+VjKpKmUsXWrRY7LSwYIHzwsDnACCAAZW0vUabMoKzXVNoA8+uMP&#13;
KoxWAQOAjCsbP/6UKsvKlQ+kIGGLSQ/MAIjtZtaa9dTZ2alcIHXZGVjOBRCTcqePr9mWf60K5Jzm&#13;
KFV6LgUCADEpr74xjb4NDTXLypbVgPT/9oCKQt0BAEBEyTY7e0rflSR67y2rASnfFSeb3rgAIpOd&#13;
dgdHqqiokD+QrsY6qnVeiOIHEFHz9t9fI7XKn86fPy9fIL/dv0+lYRhaAYh5kt+Kj4uKops3b8oT&#13;
SElygk00WgAQK57XcnKhpKQkUXbaLQrkXFcHHdm4GEUPIGY+ijKFYoOCqKamRj5AuAU+X5tFwQOI&#13;
RRo/LPqcIiMj6dq1a/IAUp17kDRr3kfBA4jFMsHXz+ShlkWA/HrrFhUEb0SxA4hl90bmfUiR4eHU&#13;
3NwsbSCle1Ow5wEgVslkdw+KiYmZ8CUrswO51NNDh1WOKHQAsUpemDFb+Irk5ORIDwhv++enbMey&#13;
LoBYNdM2bKSIiAi6fPmytICcPtlFDZu/QpEDiFWzd/IM2hIaJkzYx3tWy6xAClN3oMABRBKZ4bJB&#13;
+IqcOXNGGkCuXLlCVSEbUOAAIon8btZcYS6yc+fOcX1FzAakaH865h4AIq2LVZu8hK9Ie3u7dYHw&#13;
QbHKKG8UN4BIKjs+WCAAUavVY948NAuQ6qJ8anOci+IGEMnlNpVKQKLRaKwDhGVW7oxFYQOIJLNg&#13;
+UoBSHJy8pjmIqIDOdl5go66fYrCBhBpPj/9yj8oMixMQHJhDB3jRQdSkpGMogYQSeduD08BSEZG&#13;
hmWB8OS8Nhy3BQFE2qmZby8A4bxx44blgDRXV+BQIoDIImMDgwQgVVVVlgHCE57ylEQUNIDIIvet&#13;
cxaA8EnfZ8+emR9Ib28v1QasRUEDiCzy9Bw7YWd9tOMnogGpKynAzjmAyCrV/9kTGWmyLhqQ0t1q&#13;
FDOAyGuYtd5ZP1m/c+eO+YDcvn2bakJdUcwAIsujJ5xNTU3mA9LZpqFja9GhHUDk95xbdGioAMTY&#13;
KV9RgFRmpqOQAUSWmeTppf+K9PX1iQ+El8hK1BEoZACRZeZ/7aAH0tDQID4QVoemDAAi54tUOiB8&#13;
gFF0IK1NDWgIByCyzm9CQvVIuAOoqEDqSotQxAAi8/0Qfz2QU6dOiQukIiMJRQwg8m4L5OauB1JW&#13;
ViYeEN5cqVOjITWAyDvLvlimB7J9+3bxgJw7d46O+69EEQOIrPPMu+/rgXAODAyIA+RYSwu1O/0L&#13;
RQwgss4br07W3zLkHPxkgklAjpSXoIABRBnNHPz/f6I+uKGDSUAO52ahgAFEGT2zvDbrgeTl5YkD&#13;
pDLtWxQwgCgi0ze46YHwuSyTgfT399PhHdEoYABRROY4rNYDiY6O1t8ynDAQvuzeFKdCAQOIYt40&#13;
HLySpWvmMGEg3d3d1BqMK7YAooxsH3Q3ZHDPrAkD6erqog53NIgDEGXkj5NnvACkpaXFNCD8MCKK&#13;
F0CUlIOB6NoBTRhIQ20NihdAFJXRISF6ILo3DScOpLoSxQsgymomFxSkB5KamgogAII0BiQ+Pt40&#13;
IPWlhSheAFHWvRA/1QvzEJOA1BXmoHgBRFGZ4OM77FQvgAAI0giQBw8eAAiAIAEEQJATAML3QgAE&#13;
QJBGgFy5cgVAAARpFiBHKkpRvACiqNwaECAeEGwUAoiSNwpNB4KzWACi4LNYJgNpbW2lDrQcBRCF&#13;
5M1X3nwBh8lA+F239s1LUMAAoog8999zhgHhh6EmDKSnp4eOh65HAQOIIm8UmrxRiDvpAKLkO+km&#13;
n8VCVxMAUWpXE11nE/TFAhCkgb5Yg5tYo7MigCCHdFYU5UYhevMCiFJ784pyJ13X3b1j/XwUMYAo&#13;
qru7KF1NdO+DaPxXoIgBRFHvg4jSFwsvTAGIEl+YEq2zIt4oBBAlvlEoWm9efXeTsmIUMYAo5pVb&#13;
0bq7D56otzktQCEDiGIm6KK8D6ILPvHYuMUThQwgssyGhZ8NG16J9sIUB3+KKlMSUMgAIsvc6+Qy&#13;
DIhobxTqoioHO+oAIs/8dsg9dFFfudVFx/FWOrZ2HooZQGSVd16aRNEhoUYn6KIB4YslNaGuKGYA&#13;
kVV2GLgDkpmZOWrdjxsIR3naDhQzgMj6BC9nQ0ODeYAI+yGrZ6OgAUQ2GT9k/4OTb8qaBUhvby/V&#13;
BuBRTwCRR343a+4wHLpbhGYB8vz5cyreuRUFDSCyyAOO64bhSE5OHlPdTwiIrtuixmEOihpAJJ9x&#13;
AYFGT/CaDcjNmzepMtwDRQ0gkk7NfHuDwyuuX7MC4SjbswtFDSCyW73S3UE3O5C2o03U4vIRChtA&#13;
JJm3Xn6DYoKCR13eNRuQx48fU4k6AoUNIJLMki+XGxxe8eU/iwARzmYV5FKb41wUN4BIrzmDSjUM&#13;
R0ZGhtFaNgsQYbIe5Y3iBhDJHy3hbG9vtywQjqL96XRi5UwUOIBIp/fVJq9hOPhw4sOHDy0PhC9S&#13;
HQ5xQYEDiGR2ziPDw4cBKSoqGrGOzQaEIz9lO74iACKJ5L+hoeGVrjmDVYBcvHCBqn1WosgBxKp5&#13;
6a2ZtCU0dFyTc4sAwVcEQKT89dD1vrIqkKs8F1E5otABxCr5w9vvGvx68MFEPmBrdSBCF/gsrGgB&#13;
iHUy2d3D4NdjcGMGqwP59dYtKgzAihaAWDbPGlm5UqvV9OTJE+kA4ajOySINXsUFECt3LBnP18Oi&#13;
QFjsodhQFDyAWO3NQd2p3bF+PSwKhKPreAsd2bgYRQ8gZs1rk6YYvBDFyc+XjycsCoSjYHciJuwA&#13;
YuZuiRsM4uCeu2NZubIqkPt371JhqDsKH0DMkiffszO4rMt5+fLlcderxYEIQ63GOqp1XojiBxBR&#13;
8/bfXxv2lMHQNwdlAURoNLcrjtoc0EcLQMTLQw6OBnHExMQYvRAlWSD9vz2gIgy1AESkbLOzpy0h&#13;
hodWra2tE65TqwERHgHVHKVKz6VAACAmZd/rUyneP8AgjqSkpHEt60oKCEdddgY1O9oBAoBMOHdt&#13;
8jaIIyoq6oWnDGQJRFj6TdiC+QiATChzVq42iIOzpqbG5NqUBJBHf/xB+Vv8gAFAxpUtHy6kqCHv&#13;
Cw4+rWvK0EpSQDiuX+qmAn8ngACQMeXFabMoNjDQ6KqVoS6JsgbC8X1rE1W6LgIKABnlKMlU2ubv&#13;
b3RoNd7jJLIBwtGYn0X1Tv8GDAAxmju8NxvFUVZWJmo9Sg4IR+2BdKpfZw8cADIsd3tsMopj3759&#13;
L7wvqFggHIXqSCz/Asiob3roMjExke7duyd6HUoWCEduXBiQAIj+GElkWLhBHNz8bbT2PYoE8vTP&#13;
Pykrwtfmkdg6kMJlK4wu53KeO3fObDUoaSDCTcRHA5QZqaIWx/cBxAazYPnKEXF0dXWZtf4kD4SD&#13;
L7lkhvtS05p5AGJju+TGDiCaY8VKtkB0sTdCRUfWLgAQG59zcJaUlIz7dqDigfAfJO2bMKpy/gRA&#13;
FJp3XppEeza4jYjjwIEDoi/nKgIIB/9hMuOjKMdjOYAoLK+/OtnoyVxr4JAlEP0J4CQ17fd2pI6V&#13;
swBEAXl+xhxK9PUbEUdeXp4oBxBtAghHRW42pfq6KH6FS+lAWhZ8THGBQSPisNScQ1FAOE6fPEm7&#13;
Ve5U4/QxgMhwvjHaShVnc3OzVXAoAggHt7FPDvCgfPeliuy5pUQgfa+/RWmuGylqhMk43wg09z6H&#13;
TQDh6O3tpZ2RwbTPew0dX/UegEg4T8/+gBKM9M3VZVxcHPX09Fi9rhQDhIMfY0zbnqidl2ygcpfP&#13;
AESCQyp+pzwmKHhEHNw/1xwHD20eiG6vpKKigpK08xL+mhxbPRdAJLJKlbTJa8QhlbVWqmwKiC5O&#13;
nDhBceHBlOLnSiWuiwHESnnr5Tcob4UDxY6ySsXZ1NRktcm4zQHh4HvJ8fHx9G2gF+3xcZLtMRW5&#13;
Amn910eUMMreBif/RvxsuBRD0UA4BgYGhL6sUeFh2mHXRsr0Wi274/NyA8IvOyW7e1L0KMu3nNnZ&#13;
2cJvJNVQPBBd8EV+/i9VbEgApWu/JkVun8umF5dcgPDSLR8yHMtwilep+DeR2pDKZoFw9Pf3C5NA&#13;
4bMerKI0LZRCtyWShyJ1IL+88qYAY2tAwKgwdJ3WecVRDmFTQHTB411+TIV/rIQgH0rfvF6A0rrq&#13;
nwAyzi9GwfIVpPbzGxMMXr7l/So5hU0C4eAToe3t7UKTMd0XJdXXmQ55fC25s11SA9Lz1kzKXOtE&#13;
8Sr/McHgO+PcYV1Ky7cAMo7NRb6Zxsca+MeMDQ2k3X5u2sn8Kqp0/lQSR1ekAIQ3+Zr//Qmlb3Az&#13;
+v6foaMi/LeVy3AKQEYI3rnlE6M6KJw7AjYJ8xQ+42XNlS9rAul+e5Ywv9jl6TXiJaahWVRUJJnd&#13;
cAARee+koKDgBSi88rVL5S7spRRp5yqWxmJpIJemvkPVi5YIS7VjWZEaOgE3VwseAJHYF6W+vl4/&#13;
R9HltmA/SvZ1pQztxD7XfZmw+WjuYZi5gfDwqfvtd6ni86WUof3fGsvm3tA5Bj81MNFnzgBE5kvD&#13;
PJnnFZihhaEO8hU2H9N8XSjLa7VwpIU7r4gNxhxAfnpzOrUu+IiyV6+l1I3ulOjjM+o5KUPdDHny&#13;
Lec5BoCIGPyMMI+tBw+/9BPS8DDaHuBFyX6u2nSjvZvX0cFNDgKaxjXzSeMwxypA+CzUj1NmkGae&#13;
PRUtW0EHHdcJTRG2e2+m6JCQcYHQTbx5CMp3cKS+yQcgVlz54v9y8iMtIw49wkIENLv83bXDsg20&#13;
Rzssy9Ki4aXkArcvhFUyHqKNtv8yGhBudnBx2kzhjfCj9gu1Q6UvqeBrB8pc50Qpbu6U5Llp3HMJ&#13;
Q2/9Kf1rASBmiNu3b1NDQ8OoWIZ+bXjfJTFwM+3096DdKjdhEYC/PClaSCnaIdse7RdIl9s3+1C+&#13;
tuA5s1etEZo4c2Y4uQjLrnwzL8ljEyX4+NGW0FCTIAxO3kytra1V1KQbQKyMha+I8nEWnriKVaiW&#13;
Sh4+8eFBjUYjoLCFIRSAWCl4p56PtPCwhC9wpaenG5y7WDP5q8dzKm6KwP9f5bjTDSAKCi5ALsRT&#13;
p04Jy6LcBE2tVpsdAp9izsjIEKDyRTJebJDyEXMAQQz72vC+S19fH509e1b46vDtOi5oPqrBO/yZ&#13;
mZkGk1eU+N9w8lyopaVFAMiHAnlfwpJdCAEEgQAQAEEgxg1k+vTpwj9GIm0pue7HBASBQAAIAgEg&#13;
CASAIBBmiv8DYFUo3JFBx1oAAAAASUVORK5CYII=</y:Resource>
      <y:Resource id="15" type="java.awt.image.BufferedImage">iVBORw0KGgoAAAANSUhEUgAAAMgAAADICAYAAACtWK6eAAAT/klEQVR42u3d+VeUZ5YH8P5D5uR0&#13;
cmKSjjFGp2OSPj0xPQnTSZ+ZyZzOZCabk3QSozGucUMiLkgQsEBURJYCi62oooraKYpFUBFLQFCD&#13;
Cy5EEYlB26ghaLvNnbqvXTUIVUBRb1W971vfe849/UvOSR/q+eR9lvvc51eEQCACxq/wJ0AgggQy&#13;
Y8YMmj17NhIZU8njfkJA+B9GIGIt/I17AEEgAASBABAEAkAQCABRUDy4/790ZeAn6j55jg42t5PL&#13;
2URVBjvptRZPWoXUlpiovPhh5sSvodoFix7myniqi//mYW76lupT06klN5+OV5mp71Ab/XztGv7A&#13;
ACKPuH/vAX1/ro+a97aSyVBN2lIzadQGUu/SUXGBiSo0NVRVvpcchlaqNR8LmAXzvqRr//BkwLz0&#13;
5FTqnv4iHf7dbNob9xbV/PcHVM2YEtfTnm07qFOnpx/PnKUHDx7gRwGQ6H0VGENDbbPwJSjVGD0Q&#13;
KqhEbSVzRTNVGw+PiSAUIGPlj48/Q+eem0ktr8VR9efzyLU6geo2p9FhQxX99dIl/HAAEr64OnDd&#13;
83Voo4oysweDlkoLbWTRHSCX6eikMYgNJFAymgNvvEmOpcvJpcqg75w1NDQ0hB8VQEKLvt4fyGGt&#13;
90yV9FSUZxCmSDWmTlFBRALI8Lz62BQ6MfNlqv/oY6rekETtVhvdvHkTPzaATCxuXP+ZHLZ62l3A&#13;
UyaL8JUIJ4hIAxmZZ6b9lpo8WOxp6dTWsIfu3LkDIAAyOk50nSWjvpo0ngV1pFFEE8jw7OYvy/KV&#13;
1FhYRJcv9QNIrAP5ZfA2NTUcpGK1QdhlEns9ITcgw6dhrW+/Q/XpKjp50B0zO2IA8vf469Xr5LQ1&#13;
er4WRrLp3VFHITUgw7PH81VpWLeBOmrr6Pbt2wCiZCCX+6+SQecQ1hbjnUcAyKPZ+/TztHfxMmqp&#13;
MikWSswC4S8Gry8YhrOqQ5IwpA7Emz888SztWbGaWl21ilvQxxwQ3pEyGWqEMwupw5ALEG/2/WY6&#13;
NcUn0OHGRsWsUWIGCJ9076k/IBzoWXUtsoAhNyDePP7qG2T3LOZ7vz8PIHKI7lM9VJhXLhzqyQmG&#13;
XIF4s/M/3iVXkUbW6xNFA7lxY5BKNZXCdEoK27WxBsRbC7aHp11798py2qVYIO4DHVTgmU7ZKw/J&#13;
FoYSgPhqv2bHUW1ePl2TWTm+4oDcGrpNZcUG0u52yh6GkoB4DxsPLFtBx1vbACQacbb7POXvKlPE&#13;
V0OJQLx56t/fobqycllsCSsGiN1aJ1TXynmtEStAhLOTp6aRIzVN8vVdsgcy9MstKtmtJ2N5k+Jg&#13;
KBmIN/kk/mjLQQAJR1y82O+ZUpWQw9CuWBxKB8J5Mu5P1Gi20L179wBErDjaeVy4363EKVWsARFO&#13;
4afOpDp1oeRuNcoSSL2riUoLLYqHEUtAOPunPEcOVYaktoJlB0Roj1NSGzM4YgmIN6vXbaD+i30A&#13;
EmzotWbZlosASHDpXLGK+i70AshE4v79+4rfqQKQ0en6chF1H/sOQMaKO3+7S5rCCsnd8gOQCH1J&#13;
Pp1Lp0+eAhB/cffuXSou0smuPB1AxE3rF19S94kTADIytGVVMY8DQB6med6CqNwvkSwQXpBHs9UO&#13;
gEgvy5ctpwsXLgBItb0uZhfkADJ2Fq5JiOg5ieSA1LmaYnIrF0AmXjJfkJREg4ODsQfkaGcX6Utr&#13;
gQJAxi5LmTKN1GlpESmXlwwQLjws11gBAkAm1hJ1+iwqzs2NDSC3bt2i8uIqYACQoHLPm/9KdotV&#13;
+UC0pcaQHpgBkNjN4r98Tm1tbcoF4nTUYTsXQELK7ctXhG37N6pAjh3hRbkLCAAkpLzwzHTampgY&#13;
lp2tqAEZ/PkXz7rDDAAAIkoenB1H+TuyRe+9FTUgRr1dNr1xAUQmJ+1zPiGbzSZ/IK3udjKU7cHg&#13;
BxBRc+DXT5Fq1Wo6fvy4fIHcuHGDdKU2DHwACUvyW/GpSUl0+fJleQIx6Cwx0WgBQKJYrzV3HmVn&#13;
Z4ty0h5RIN8dO05mHeqsACTcpSjP0eaEBHI6nfIBwi3w+dosBjyARKTxw9t/po0bN1JfX588gNht&#13;
TpyWA0hEM2PFypCnWhEBcuXKFSrdjVorAInw2chrb9DG9eupqalJ2kCqDFaceQBIVDJn4SJKSUmZ&#13;
9CWrsAM5c+YMmXQNGOgAEpU8MfNl4Sui1WqlB4SP/bXlBmzrAkhUM2/+V7RhwwY6e/astIB0dnSS&#13;
tRLbugAS3eyZOpM2Ja4TFuzB1mqFFYhOa8QABxBJpHrefOErcuTIEWkAOX/+PBm0KGUHEGnk0Vm/&#13;
F9Yi27dvD+orEjYglfoqrD0ARFoXq5YsFb4ibrc7ukC4UMxYUYPBDSCSykOvvi4AUalUEz48DAsQ&#13;
h92Jcw8AkWRuWbVKQNLS0hIdICzTZKjGwAYQSWbl+x8JQHJycia0FhEdyOH2w2QzoOE0gEj0+ekn&#13;
fkMb160TkJyYQMd40YEY9LhnDiDSzp2LFgtA1Gp1ZIHw4txcWY9BDSCSzpY/xAlAOPv7+yMHZE9D&#13;
ExbnACKL3LwmQQDicDgiA4QXPPwCLQY0gMghiz77QgDClb737t0LP5Cenh4y61G1CyDyyM5XZgsn&#13;
6+OVn4gGpMZZh5NzAJFVqv5+JjLWYl00IEY9ni4AEJlNsz7/wrdYv3r1aviADAwMUJUOD98AiDxL&#13;
TzgbGxvDB6S1tY3slYcwmAFEds+5JScmCkACVfmKAsRicmAgA4gsM3vxUt9XpLe3V3wgvEWm11ow&#13;
kAFElqn/YI4PSENDg/hAWB2aMgCInC9SeYFwAaPoQPbvb0ZDOACRdX67NtGHhDuAigrEVVOHQQwg&#13;
Mj8PWe0D0tHRIS4QkxHlJQAi87ZACxb6gFgsFvGA8OGKzYz1B4DIOy3/+Z4PSFZWlnhAurq6yGVr&#13;
xSAGEFnnkZf+yQeEc2hoSBwg+/fvJ5elE4MYQGSd/U9O9d0y5Bz+ZEJIQGpduBwFIApp5rD6/xfq&#13;
wxs6hASk2o7GcACikJ5ZS7/2AdHpdOIAMRtRYgIgysj8+Qt8QLguK2Qgg4ODZDWhghdAlJHaOR/7&#13;
gCQnJ/tuGU4aCF92r7buwwAGEMW8aTh8J8vbzGHSQE6dOkUuK0rcAUQZ6R52N2R4z6xJA2lvb6c6&#13;
GzqYAIgy8tzUmY8A2bdvX2hA+GFEDF4AUVIOB+JtBzRpIA31KDEBEGVl8tq1PiDeNw0nDaS+DkAA&#13;
RGHN5BISfEByc3MBBECQgYCkp6eHBsRVgzITAFHYvZCVqx5Zh4QExFmNQ0IAUVZmLF8xqqoXQAAE&#13;
GQDI9evXAQRAkAACIMhJAOF7IQACIMgAQM6fPw8gAIIMC5C6WpyDAIiyMi0+XjwgOCgEECUfFIYM&#13;
BLVYAKLkWqyQgTQ3N6OjCYAoJi8/8ewjOEIGwu+61dnQkxdAlJFd//jKKCD8MNSkgZw+fZpcNtwo&#13;
BBBl3igM+aAQd9IBRMl30kOuxUJXEwBRalcTb2cT9MUCEKSfvljDm1ijsyKAIEd0VhTlRiF68wKI&#13;
UnvzinIn3dvdvdZ6BIMYQBTV3V2Uribe90Fq7W0YxACiqPdBROmLhRemAESJL0yJ1lkRbxQCiBLf&#13;
KBStNy9euQUQJb5yK1p39+EL9RozarIARDkLdFHeB/EGVzw6zCg5ARB5ZsNb/zZqeiXaC1Mc/Cky&#13;
G6sxkAFEllk4d94oIKK9UegNqwVAAESeuXXEPXRRX7n1htt9iOyVKH0HEHnl1cemUPLaxIALdNGA&#13;
8MWSKh0qewFEXnnIzx0QjUYz7rgPGghHlcGGwQwgsq7g5WxoaAgPEJyHAIjcMn3E+Qcn35QNC5Ce&#13;
nh4y61F2AiDyyKOzfj8Kh/cWYViAPHjwgPQVZgxoAJFFlnzy2SgcOTk5Exr3kwLi7bZYbcSpOoBI&#13;
P1Pj1wSs4A0bkMuXL1Ol1olBDSCSzpY/xPmdXvH4DSsQDqPBikENILLbvfLeQQ87kJYDbrIb3RjY&#13;
ACLJ/PHxZygl4Ztxt3fDBuT27duk11owsAFEkml6932/0yu+/BcRIBw2q4OcVR0Y3AAiveYMq1aN&#13;
wqFWqwOO5bAA4cWOsaIGgxtAJF9awul2uyMLhKNSX0Uu01EMcACRTu+rJUtH4eDixJs3b0YeCF+k&#13;
MunQNwtApHNyvnH9+lFAjEbjmOM4bEA4tOUGfEUARBLJf0N/0ytvc4aoAOk+1U2GchQxAkh088zz&#13;
L9KmxMSgFucRAYKvCIBI+evh7X0VVSAXLlzwrEVQ5Qsg0cmTL7zk9+vBhYlcYBt1IBwOmwtfEQCJ&#13;
SuYsXOT36zG8MUPUgVy5coVKi0wY7AAS0TwWYOdKpVLRnTt3pAOEw251ohQeQKLesSSYr0dEgbDY&#13;
4qIKDHgAidqbg96q3Yl+PSIKhKOt9TCZdXsx6AEkrNk35Tm/F6I4+fnyYCKiQDgqsO0LIGHvljjf&#13;
Lw7uuTuRnauoAvnpp5+oTIMFO4CEJw//brbfbV3Os2fPBj1eIw6Eo9XdToayPRj8ACJqDvz6qVFP&#13;
GYx8c1AWQISruXo77owAiKhZPucTvzhSUlICXoiSLJDBn3+h8mK0CQIQcfLg7DjatNb/1Kq5uXnS&#13;
4zRqQDiOHekifSneWgeQ0LL36WmUvjreL47s7OygtnUlBYTD6agjq64FEABk0rljyTK/OJKSkh55&#13;
ykCWQISK31Ij1iMAMqnUfvSxXxycTqcz5LEpCSC3bt2iMo0RGAAkqNz3xluUNOJ9weHVuqFMrSQF&#13;
hOPixX4UNALIhLN7+izavGZNwF0rf10SZQ2E42hnF+mK0Q0FQMYrJZlGW1avDji1CracRDZAhAbY&#13;
riYyljcBBoAEzG3Lvg6Iw2KxiDoeJQeEo9peCyQA4jd3LloSEEdRUdEj7wsqFoh3ZwvbvwAy3pse&#13;
3szMzKRr166JPg4lC4SjRKMHEgDxlZFsXLfeLw5u/jZe+x5FArl79y6p80pjHkmsAzG892HA7VzO&#13;
rq6usI1BSQMRbiL+7S4V5JaQTe8GkBjMyvc/GhNHe3t7WMef5IFw8CUXRmLRHQCQGDslD1SAGI4d&#13;
K9kC8UZezm6qKt8LIDG+5uA0mUxB3w5UPBD+g+Rk55OuuBZAFJpXH5tCBfMXjImjpKRE9O1cRQDh&#13;
4D+MuqCYCnP1AKKwvPTk1ICVudHAIUsgvnOScgPlZpdQjakTQBSQx2e+QpkrVo6JQ6fTiVKAGBNA&#13;
OCxmO+3Ymq/4HS6lA9n3+puUuiZhTByRWnMoCghHZ2cnZWXsosqSegCR4XpjvJ0qzqampqjgUAQQ&#13;
Dm5jn5W5i3bnK/PZNyUC6X36ecr78itKGmMxzjcCw33OERNAOHp6ejxIdtCuHcXkMLQDiISz8+VX&#13;
KSNA31xvpqam0unTp6M+rhQDhIMfY8zdlUfbPesS7W4ngEhwSsXvlKckfDMmDu6fG47Cw5gH4j0r&#13;
sdlstFWVI3xN7JWHAEQiu1TZS5aOOaWK1k5VTAHxRmtrK21OSaNtmblUWmgDkCjlj48/Q7oP59Dm&#13;
cXapOBsbG6O2GI85IBx8Lzk9PZ22pGfRzm2Fsi1TkSuQ5n/+I2WMc7bByb8RPxsuxVA0EI6hoSGh&#13;
L2vSxk20NSOH8nbKr3xebkD4ZaechYspeZztW86ysjLhN5JqKB6IN/giP/+XKuXbVNqRpaYStUU2&#13;
vbjkAoS3brnIcCLTKd6l4t9EalOqmAXCMTg4KCwC+QfanLJFgFJcYJY8FKkD+eGJZwUYafHx48Lw&#13;
dlrnHUc5REwB8QbPd/kxFWH+m5pJ2Z71CUNxGFoBJMgvRuX7H5Jq5coJweDtWz6vklPEJBAOrgh1&#13;
u91CkzHfF2VrAalz9ZKr7ZIakNPPv0iaT+dS+qrVE4LBd8a5w7qUtm8BJIjDRb6ZxmUN/GN+m5wq&#13;
lK3kZZdShaZGEqUrUgDCh3xN//Inyp+/IOD7f/5KRfhvK5fpFICMEXxyyxWjXiicGenbhXUK13hF&#13;
c+crmkBOvTBLWF/sWLx0zEtMI9NoNErmNBxARD47qaysfAQK73xtVe2knduKhN2vSGOJNJAz035L&#13;
1W+/I2zVTmRHauQCPFwteABEYl+Uuro63xrFm2mbVbQtM49ytu+mojyDcPgY7mlYuIHw9OnUCy+R&#13;
7c//RWrPv2sih3sj1xj81MBknzkDEJlvDfNinndgRg6MtM0ZlJWR45mGFVDezjKhpIU7r4gNJhxA&#13;
vn92BjW//kcq+/hTyv1qIWUuXz5unZS/boa8+JbzGgNARAx+Rpjn1sOnX74F6cZNpErfJtR+cfIX&#13;
piBHK6AxVzRTtfFwVIBwLdS552ZSy2txZHzvQyr95DOhKULWsq8pee3aoEB4F948BeU7OFI/5AOQ&#13;
KO588X85+ZGWsQbTpqRkAQ2vXxgN14Ple7406l06Ki4wCbtkPEUb7/xlPCDc7KB7+ovCG+F7497y&#13;
TJXepcoP5pDms7m0a8FCyl68JOi1hL+3/pT+tQCQMMTAwAA1NDSMi2Xk14bPXbakbaVMVbYwTeP/&#13;
ffj1eXifhTcEvJn19XLSewY8Z9n//EVo4sypnjtP2Hblm3nZi5ZQxvKVtCkxMSQIw5MPU10ul6IW&#13;
3QASZSx8RZTLWXjhKtZAjVTy9ImLB1taWgQUsTCFApAoBZ/Uc0kLT0v4Ald+fr7ftUs0k796vKbi&#13;
pgj8/1WOJ90AoqDgAcgDsaOjQ9gW5SZoKpUq7BC4ilmtVgtQ+SIZbzZIucQcQBCjvjZ87tLb20vH&#13;
jh0Tvjp8u44HNJdq8Am/RqPxm7yjxP8MJ6+F9u3bJwDkokA+l4hkF0IAQSAABEAQiKCBzJgxQ/iH&#13;
kchYSh73EwKCQCAABIEAEAQCQBCIMMX/AclaoZKJf+WdAAAAAElFTkSuQmCC</y:Resource>
      <y:Resource id="16" type="java.awt.image.BufferedImage">iVBORw0KGgoAAAANSUhEUgAAAMgAAADICAYAAACtWK6eAAAUGUlEQVR42u2de3CU9bnHnU7HcRyG&#13;
QdH2nJaxVjydamWmVLHV0yO1tk5brYpItYDVCioCIgYRuSiQhFwXSELIjRCSkMsmu0k29wu5mDtJ&#13;
CBjCLaThJhTBAmImMJEyz/k9b30zgewm2ez77nvZ7zPz/cfJH7j7fPb3e66/WwgGg7m0W/ARwGBu&#13;
AjJ16lSaPn06BPmU2O9HBQj/MQzma+bM7wEIDAZAYDAAAoMBEBgMgJjIrl6/TvsvXKDi7m6Ka2uj&#13;
oKoq+qSggJbl5dFSoSVCb+Tk0Ot2u6TlG6NpXkqhpPfSi2lZxn/0SXYpBdpLKbqsjrJbOqi5+yT9&#13;
66uv8QEDEGNYrwCh5NQpitq9m1YUFdF84fTPZWXRb9PT6VHh+D8V/+0HlZU0rrGRbtmzx6XeCI+l&#13;
2/OOu9RE2xG6N6OdpqTU0+OJZfRcQj7N35FPKzKLaZOjgtLr2qjr9Fm6Lv49MACi2anAMATW1Ukn&#13;
was2Gz2dlka/yM2l79XU0G3NzcNC4Akgw2lCTjdNsn5GjyRV0dztDvJLLyJ/Wwll1bfS5+e/xBcH&#13;
QNSzzy5epIiWFlogIHhGwPBzAcZdn35K3xHXprHCoDQgrsTQPJZUSQuTHRRiK6bC1s+or68PXyoA&#13;
8cyaz5yh1eXlNDszk35ttUpXpO+2tioKhDcAGaxxucfo/vRWeimpmNZkFFBefQtdvnwZXzYAGZ31&#13;
CGcJrKigORkZ9KiII/iUUBMIbwNys+7J3EczU8poQ4aDdjW1UH9/PwABIEPNfvQoLSwspMdFPOFt&#13;
KLQEZLAmZ+6ld9NLKL6okk7/858AxNcBOX3lCoU1NtILWVlSlknpeMJogAy+hv0uvZaC7GXU0HHA&#13;
ZzJiAORbO3DpEq0U8cRvBRgT6uo0h0JvgNxwqmR30MqsMipt3kNXr14FIGYGZPf587SgoECKLUaq&#13;
RwCQG/X97IP0tnUX2arrTQuKzwLCJ8ZiEV8wGLfu3q1LMPQOiKw77F20JLOMShp2my6g9zlAOCO1&#13;
pLiYHsnL0z0YRgFE1n/bDpNfdgVV7W4zTYziM4BwpTu0vl4q6N1ZW2sIMIwGiKyp1lYKznTQsRMn&#13;
AIgRrPAf/6C/7twpFfWMBIZRAZH1dFYTJTpKDB2fmBqQk19/TYuysqQWED2ka30NELkXzC+rjGoM&#13;
eu0yLSAxwrFmiFNjfEODYcEwAyAD166cDopxlNKFCxcAiJb2hTjO38nOpgcLCw0PhpkAkYuNC201&#13;
tLujE4BoYRXHjtGLqammODXMCIisJ/P20s6ickOkhE0DyNqyMnpCxBtGjjV8BRDW3TlHKTAzX/f9&#13;
XYYH5Ku+PlpitdKkXbtMB4aZAZHFlfjG9n0ARA3bf/o0zU1JodubmkwLh9kBYf3KtodyK6ro2rVr&#13;
AEQpy+3slOa7zXil8jVAWD+0H6KE/FLdTTUaEpDomhp6LDfX9GD4EiCsu+xdFGLN11Uq2HCArMvP&#13;
pwdKSnwGDl8CRNaq9AI6Ja7PAMRNWy5ODaO2iwAQ97RkZwGdOHUKgIzG+v/9b9NnqgDIUM1LLqCO&#13;
Q0cAyHDW299Pi9LTdTflB0C8oznbHXToyBEA4syufvMNLczMNFx7OgBRVq9vs9PBw4cByM22zG73&#13;
eTgAyH/09/hsOnbyJAAZHJBruWoHgOhPi2NS6YSXh7B0CUhEebnPBuQAZHgt37LNq3US3QESV1VF&#13;
P/LBVC4AGX3L/NroBOrt7fU9QEr376eHSksBBQAZvhPYdoiCY7d5pV1eN4Bw4+GzPtQ+AkA8048z&#13;
2ik2KcU3AOm9coXm2e2AAYC4pScSislRUGB+QD602Tx6YAaA+K7mbkqi1tZW8wISVV6OdC4A8UhL&#13;
QyNUS/9qCkhFZydNKy4GBADEI/1XVietDt2oSmZLM0Auiv+ZWTk5AACAKKKHk6ppS1y84ru3NANk&#13;
VX6+YXbjAhBj6JWIZCpQOGjXBJCCtjaaXFEB5wcgimp8Tg99sCGMDhw4YFxALnz1Fc1yOOD4AEQV&#13;
TUmpo/VBwXT27FljAuJv8D25AMQAnb+WeIqOjlak0u5VQBo6O+lB9FkBENVbUQ7TRwFBVFJSYhxA&#13;
eAU+j83C4QGIV55eiM2j9evX0+eff24MQBKLi2k8quUAxIvyC7J4fNXyCiBfnD9Ps2w2ODsA8XJt&#13;
pIrWrltHNTU1+gZkk8OBmgcA0UQLwrZQUFDQmIesVAfkyNGj9GR5ORwdgGii+9NapVMkIyNDf4Bw&#13;
2T/ER/bnAhD9an54DK0TkHR3d+sLkNa9e2laVRWcHIBoqknWDlqz3l8K2N3t1VIVkBAE5gBEJ3rD&#13;
EiedIvv27dMHIMePH6fn0MoOQHSiB3Y2SbFIVFSUW6eIaoBE2+2IPQCIvvZqhURIp0hzc7O2gHCj&#13;
2OyiIjg3ANGVfrGjWgLEYrGMunioCiBp4mo1DnUPAKJDfbAhVIKksbFRG0CYzBU4PQCITvViVLoE&#13;
SExMzKhiEcUB2S2+0MlYOA1AdKo77Ufpk3XrJUgOHjzofUA2YvkbANG53gmNkgBJTEz0LiAcnM9A&#13;
WwkA0bmmJVVKgLDOnDnjPUBya2rQlAhADKGVAcESIEUiXvYKIBzw+BcUwKEBiCH02sYECRDu9L12&#13;
7Zr6gPT09NBTuF4BEIPooZQGqbI+UvuJYoCkCzhQOQcgRtKyDWEjBuuKAbIOq3wAiMH0t2+vWawv&#13;
v/xSPUDOnTtHz+PhGwBiuNaTmgFAqqur1QOkobWVJtbXw5kBiOGec/vYP0ACxFWXryKARKK1BIAY&#13;
VItCIwdOkZNOnpn2GBBOkb2P6jkAMahmRqYNAFJZWak8IEwdljIAEMMOUqU2DQDCDYyKA1IhYg8s&#13;
hAMgRtYa/8ABSHgDqKKAZOL0ACCGnxEJGwCkvb1dWUBC0V4CQAyut8K3DgDicDiUA4SLK2/jIRwA&#13;
YnA9G501AEhERIRygHR2dtIvGxvhxADE0PpZauMAIKy+vj5lAKmtq6OJLS1wYgBiaE20HxmYMmQN&#13;
fjLBI0Cydu2CAwMQU2j5t8scbl7o4BEg8WVlcGAAYgq9G7J5ABCr1aoMIAGFhXBgAGIKzROfsQwI&#13;
92V5DEhvby/54QQBICbRXyJSBgAJDAwcmDIcMyA87D63uhoODEBM86bh4EyWvMxhzIAcPnyYftPQ&#13;
AAcGIKZaSypL3pk1ZkDa2troPqR4AYiJ3hAZDEhtba1ngPDDiHBeAGImDQZEXgc0ZkCKKivhvADE&#13;
VFr97XThukFvGo4ZkDwAAkBMpo8CggYAiYuLAyAABHIFSFhYmGeApKOLF4CYdE+WLI8A2YFBKQBi&#13;
Mr0fZBnS1QtAAAjkApBLly4BEAACARAAAo0BEJ4LASAABHIByPHjxwEIAIFUAcSGaUIAYjKtCAxR&#13;
DhAUCgGImQuFHgOCXiwAYuZeLI8BqeeVo62tcGAAYo7303O6boDDY0D4XbeH8KItADGJfpLWMgQQ&#13;
fhhqzIB0dXXRU5goBCAmnSj0uFCImXQAYuaZdI97sbDVBICYdauJvNkEe7EACORkL9bgJdbYrAhA&#13;
oJs2KyoyUYjdvADErLt5FZlJl7e734FaCAAx2XZ3RbaayO+DPIr3CQGIyd4HUWQvFl6YAiBmfGFK&#13;
sc2KeKMQgJjxjULFdvMOBOo4QQCIiV65VWy7++BA/W70ZAEQEwXoirwPIht3PM5EywkAMaimJxQN&#13;
uV4p9sIUGx9Fa4uK4MgAxJB6bWP8EEAUe6NQtm0ABIAYdg594xBAFHvlVrY6EYNMrK+HMwMQQ2lc&#13;
7jFa4x/oMkBXDBAeLHm+tBTODEAMNgNSM+T0SE5OHtHv3QaEbUN+PpwZgBi6g5dVWVmpDiBcD7kV&#13;
zgxAjNSgGBg6BBCelFUFkJ6eHnoKy+QAiEH0QGrTEDjkKUJVALl+/Tp9nJsLhwYghtDszduHwBET&#13;
EzMqvx8TIPK2xdvQ3QtAjLBFMSDYZQevaoCcPXuWZmEMF4DoXNOSKp1er9h/VQVE6u51OODUAMRw&#13;
2St5Bl11QHY1NdEkFA0BiE41IaebVvpvGDG9qxogV69epfcRrAMQnerP0Van1yse/vMKIGw7i4po&#13;
HFrgAYguZz+G1j4SExNd+rIqgHCwMxsNjADEAOtFWc3Nzd4FhC3abqfvtLXBwQGIbrQ4JGIIHNyc&#13;
ePnyZe8DwoNUz2CxHADRS+V8ZxOtdXJ62MUP+XCmGiBsIVlZOEUAiD5Su5ZYp9creTmDJoB0HjlC&#13;
/4c2eACisX6UuZfWrPd3Kzj3CiA4RQCInk8PefeVpoAcO3GCnkSXLwDRSJPT25yeHtyYyA22mgPC&#13;
FiGuWThFAIgWWhC2xenpMXgxg+aAfHH+PD1vt8PZAYjXZz6cZa4sFgv19/frBxC2hOJiGo9WeADi&#13;
RS0N3ujR6eFVQJjYJRkZcHgAotmbg3LX7mhPD68CwlYt4pAHKyvh9ABEVd1tO+x0IIrFz5e7Y14F&#13;
RNp+YrMhYAcgqurvlnincPDO3dFkrjQF5F8XL9LLCNgBiEqaklLnNK3L6u7udttfvQ4IW4E4QSbj&#13;
2QQAorDG5/QMecrg5jcHDQEI26r8fLoVMyMAREG9EpHsFI6goCCXA1G6BeRiby/NyskBAABEET2c&#13;
VC2uVgFOAamvrx+zn2oGCFtFZydNKy4GBADEI30/+yB96GRSkBUdHe1WWldXgLBFlZfTnbW1AAGA&#13;
eDAIFekUDn9//xueMjAkIGwf2myIRwDImPSXiBSncLBKSko89k1dANJ75QrNz84GDADELT2eWE4f&#13;
r3Oe0uVuXU+uVroChG3/6dP0rDhJAAQAGY1+nNFOKwKCXGatnG1JNDQgbKX799MUBO0AZMRWkkO0&#13;
3EVQPpZ2EsMAwhZXVUX37NoFMACISy0J3uwSDofDoag/6g4QacCqrIwmARIA4kQLQ7e4hCMpKemG&#13;
9wVNCwibn4hHkP4FIIM1Z9N2l3Bs2rSJLly4oLgf6hYQtvesVkACQAbSuZ+sX+8UDl7+NtL6HlMC&#13;
cvWbb+jNlBSfh8TXAXkhKoM+dtGhy+rs7FTNB3UNiFQj6e+ntwUkE+rqAIgP6sWo9GHhaGtrU9X/&#13;
dA8IGw+58Ely16efAhAfu1a5akBUI2NlWEBkW5CURD/wwZFdXwRkuJiDlZub6/Z0oOkB4Q9keXw8&#13;
/U9JCQAxqcblHqP5lrhh4UhNTVU8nWsKQNj4g1mRnExPZGYCEJNpou0IvevkiQKt4DAkILL5Z2fT&#13;
MwKU77a2AhAT6P60VvILsgwLh9VqVaQB0ScAYUsqKKCXxZXL7BkuswPyWGI5fRQYPCwc3oo5TAUI&#13;
W9vevfRqTAzdZ+LHeswKCMcbI2WqWDU1NZrAYQpA2HiN/WsCksfEtcuMO7fMCAiPyb4ZHjNsMM4T&#13;
gWrXOXwCELaenh7yi4qiZ3fsoNubmgCIjvWzlEZ6f4R4IyQkhLq6ujT3K9MAwsaPMYaJmOTluDh6&#13;
sLAQgOjwSsXvlK8K2DAsHLw/V43GQ58HRK6VFIjg/W/R0dJpMr6hAYDoJEu1ODRy2CuVVpkqnwJE&#13;
tpaWFlohjunZsbH087w8AKKRJuR000uRO+kjF+Oxg1VdXa1ZMO5zgLDxXHJYWBi9tXkzvZiYaNg2&#13;
FaMC8qvtFSPWNlj8HfGz4Xo0UwPC1tfXJ+1lXePvT69u3Up/NGD7vNEA4TfJ3wnbQqtHSN+y0tLS&#13;
pO9Ir2Z6QGTjQX7+pVoWHEwzExLo4Zwcw+ziMgognLp9OSJ5VNcpzlLxd6K3K5XPAsLW29srBYH8&#13;
Bb0nYGFQptntugdF74DcYe8SYKTQhyNUwwdvWueMoxHMpwCRje+7/JgKf1kLN26kGSI+YVDGNTYC&#13;
EDdPjBlR6eTn4skBZ+lbrlcZyXwSEDbuCG1ubpaWjMknyqz4eJouft301tulN0DuzWynVzcl0vLA&#13;
0FGBwTPjvGFdT+lbAOJGcZEn07itgb/MD0SMMicmhv4ggvmfFhXponVFD4Bwke9/t5XS/PAYl+//&#13;
OWsV4c/WKNcpADKMceWWO0ZlUFjzIiOlOIV7vLTMfGkJyH3pe6T4YlFIxIhFvsGyiyurXqrhAETh&#13;
2km2AGIwKJz54so811IeycnxOizeBuSezH30dGyulKodTUbq5gBcrRU8AERnJ0pFRcVAjCLr3fBw&#13;
+mtsLL2wfTv92mqVio9qX8PUBoSvT3xS/Gmrjd6wxJFfULhbUHCMwU8NjPWZMwBi8NQwB/OcgbnZ&#13;
MRZbLDR361aaJa5hf0hNlVpaePOK0sCoAcgPrfvpl4kVNDtiB70dHk1LgyxuXaHkbYYcfBs5xgAg&#13;
Cho/I8x368HXL1lcqZ8vIJotAnzu/3penDC/T0uToPleTQ3dJiDTAhDuhZpk/YweSaqiGVsyac7m&#13;
JGkpwpLgTbTaP8AtIOTAm6+gPIOj9yIfANEw88W/nPxIy3DOtEpcPd4U0Ly2ZYt0LeN6y9PipPmN&#13;
uKc/KkDjLBlf0Uaqv4wECC87uDejnaak1NPjiWX0x612eikqTUrFvhUWLQLsSFrpZizh7K0/s58W&#13;
AEQFO3fuHFUKJx8JlptPm6VhYbRAXFFeF/DwNY0h4pPnFSGeZ3lBwCTrPfFrPzNyp6RXNidLS5xZ&#13;
r1viaZ6A583wrbQoNJL8NlhGHF91R1xMLSsrM1XQDUA0hoVHRLmdhQNXpRzVW+LrEzcPNooTjaHw&#13;
hSsUANHIuFLPLS18LeEBrgQRyDuLXbQUn3ocU/FSBP63GrHSDUBMZOyA7Ijt7e1SWpSXoFksFtVB&#13;
4C7mRHFVY1B5kIyTDXpuMQcgsCGnDdddTp48SR0dHdKpw9N17NDcqsEV/uTkZKfijBL/DYtjodra&#13;
WglAbgrkuoQ3txACEBgMgAAQGMxtQKZOnSr9MQT5ktjvRwUIDAYDIDAYAIHBAAgMppL9P5JH+tmZ&#13;
D97pAAAAAElFTkSuQmCC</y:Resource>
      <y:Resource id="17" type="java.awt.image.BufferedImage">iVBORw0KGgoAAAANSUhEUgAAAMgAAADICAYAAACtWK6eAAAYHUlEQVR42u2deXCUdZrH5++tKWt2&#13;
tnZndmtntnZ31tF1PJhxGMcLR1QQEY8BEVAuw5HIZUggEvpM575PctFJOp2k03fSnaRzk4QQcnDJ&#13;
ICKHeES0kFI2Y7muhc/282Jnkk530ul+++33eJ6qb0kVSQfzPp/393ue3/M8vx8BGRmZX/sR/QrI&#13;
yOYJyIIFC2DRokUkkqSEfh8QIPjFZGRSM19+T4CQkREgZGQECBkZAUJGRoCIzL768n/gvXcvwcjx&#13;
03CkexCa7e1gMjSDsaEZDHo71OvsUFdjZRSfXQRv1DgY7dS3wN76Fnjb0ApqUyvkO3ugsvc42E+e&#13;
h7HLH8G3335Lv1wCRBj2f99+Bx9c+RgGjgyDxeiE+lorVFc2grbcCFVlZjDUuKHQ90CTYRBaLSeg&#13;
3XbGpzZnHoK/s33gUz+xXIR/bjwLd+qH4f7qPlha4YCVlU2w1Q1ToqEFsm3tYBt5B65c+xxu3bpF&#13;
D4UAieCq8NUEDB09wawEdTUWqCxtAL3WCZa6I7MCMJdmA2Qu3WG9BP9RNwYParshqqrJvfLchmbw&#13;
L+/RakOAhNf+95tvYcz9dkYgqiuNoC0zgbmuF9qsJ4OGgW1A/EHz69ohWKV1QJzeASXObjhz8TKt&#13;
MARI6Hbzq79Cd8dRqKo0QOWhBmjUdUCLeYxVIMINiK9t2r01A7BO2wQa91aw5+Q78N1339HDJkAC&#13;
s8+ufQHOpk6o0Rrd2yYDWOv7wwoE14B4C1eXDZVWUNU3QdvQmKS3YgSIH/v+++/hzKl33VC4g+pS&#13;
I9gNRzmFIpKATBXGL29obVBma4GPrn1GgEgdkL9OfA1tzh6oqmiE+qpWcFlPRwwMPgDi0d+bL8AS&#13;
rQvUOjOMnTsvmXiFAPnBPvnoGnMGcbjMENHVgq+ATNV9ukHYU20Dx9Fh0ccqkgfk6pWPodG91649&#13;
bAenaZRXYPAVEI/+1XAaYhvawNZ7VLSgSBaQTz75zA2GDfTaZtbTslIBxKOfGc9BXGM7OPqPiS6g&#13;
lxwgX1z/ggEDV4xQDu8IEN8ryr46B/QcGxJNjCIZQHAL4Gx2QXWFMeznFlIFxKMHDGOQoTfBlatX&#13;
CRAh2NCxYdBW1IGtYUBQYAgVEI9W1XVBldUBExMTBAg/D/g+g5qqejDqOwUJhtABQf2D6T3Yr7ND&#13;
3/AoAcIXw/1vZ0cP6KvsvA/AxQ6IRwtNY1BitMOXX35JgEQ0CP/iC6isqGYqaIUOhpgA8dR8xdU2&#13;
wYl3/kKARMJGh0+CTmvm7XmG1AHxaLFhEAxtnfDNN98QIFwY/qL1ugZorG0XFRhiBQT1S/M5SNM1&#13;
wkeffEKAhNPGxz+FqsN1TFeeGOEQKyAe7a5rgWNjJwmQcNjw8CjUVlkEc+BHgPjWI43DYG7v5mW5&#13;
imABaXG6oL6mRdRgSAUQpgfFeBrK6o3w9ddfEyChnogbDRawG/olAYdUAEH93PQu5DTYeJUKFhQg&#13;
GIzX1TaKOt6QMiCefnmNwQHXr18nQOZj+FbR6xpFl8IlQHxLVmuF8fFxAiQQw7dJTVWDKE7FCZDA&#13;
FauzwfuXLhEgs9m1a9egTmcWfaaKAPGt7dV2eO/99wkQfytHvd7Ci75wAiRy2nA4cisJbwG5efOm&#13;
e+UwSR4OAuS2tlSaI3LqzktAMFtVrzdJNuYgQHxrzyEd59kt3gGCPc31eqMks1UEyNzaX6yFGzdu&#13;
SBMQ7OMwNlrccIwQGASIT/3YegVk+SWcdSnyCpAmuxMcpmMEBQEy5xSVjKISTgZD8AaQ3t4+cFqO&#13;
EhAESEC6RzcIpVU10gDk0qVLYKxvJRgIkHlpUbkTmhwOcQOCWQmcU0UgECDBaG2uFkZHR8UJCGas&#13;
DPWUziVAQgvad6fnw6effio+QJqbHdBqpXQuARJ60K5IywxLL0nEADlz5gyYDRR3ECDsaGmJGfIL&#13;
C1nPbEUEECS9vo7KSAgQdvVmegFYLBbhA+JoboE22wlyfgKE5Ut+3ocETSqMjY0JFxDcWjltR8jx&#13;
CZCw6NGKNlCpVKyVo3AKCFboWkxN5PQESFgVnV4IFRUVrMQjnALS1NQMLjuldAmQMA/MNr8HiWoN&#13;
DA4OCgeQjz/+GJqt7eTwBAgnWplfy2y1sCNVEICYjNgZeIocngDhrjRekwZarZb/gJw6dQpczVSI&#13;
SIBwH7ArlUoYGhriLyBYTmIyWsnRCZDIdCGmZINGo2ESRLwEZHh4GDpbqZyEAImM7q/uY1YRu93O&#13;
P0Bw9bCY7OTkBEhkJ8in5jCQYKKIV4Dg6tFmP05OToBEVHfVHgeFG5BgAvawAYKrh5lWDwKEJ9qV&#13;
msusImfPnuUHIBR7ECB8jEVKS0v5AQhlrggQ3mW0UrPnvYqEBZDLly+Dw0oFiQQIv/R4eQsDSEFB&#13;
QcB1WmEBxGZtojZaAoSXikvOYCDBqvKIAIL3eFhNbeTYBAgvtSq/dl6xCOuADPQPUMUuAcJb/aPp&#13;
XabSFyE5d+4ct4Dg/YEWk4OcmgDhtTZllTKAVFZWcgvI+fPnwWHpJ6cmQHitB6r7mINDhOSDDz7g&#13;
DhCrxU6DGAgQQShek84AYjabuQPEbqExPgSIMLQ+u4IBBCt9Z5unxRogFy9ehI4WuraAABGG7q0Z&#13;
YABB9fT0hB+QgYFj0GF/hxyaABGM9mnSGEDy8vL8HhyyAgh+eKuji5yZABHWNiunYnIV8VcKzwog&#13;
+OHdLipMJECEpYWHOycBcblc4QNkZGQEOptpe0WACEt3WC+BTKlmACkpKQkfIN1dVJhIgAhTO3/o&#13;
E0H5ukE3ZEDwymZXSy85MgEiSK3JrZoEpLe3l31AsLa+10W1VwSIsBupUNXV1ewDMjw8QuldAkTQ&#13;
OvBD8SIeGmI9IauAdHX2kBMTIILWWymZk6sIHnizBgjS1myn8hICRNh6I+vQJCBdXV3sAfL5559D&#13;
t4vG+hAgwtbDla5JQLxL4EMCBNsWj7SdJScmQAStf2l8ZxIQ1NTixZAAGR0dowCdABGFDqrUk4B8&#13;
+OGH7ABybHCYHJgAEc2Qaw8gUy/eCQkQVxsVKBIgYpm8mDMJiF6vDx0QPEFvdRIgBIhY+tTLJgHJ&#13;
yckJHZDx8XHobj9GDkyAiEIrigzTAnWcLR0SIHig0tNOJe4EiDj0pzLHNEA8/SFBA4LDqY+4KINF&#13;
gIhD/1k3Og2QCxcuhAYIVj72ud4lByZARDNQbiognkxWSIDQGQgBIiZNBcTpdIYOCDkvASKuqt7k&#13;
SUCMRmNogHR2dpPzEiCiUkJSyiQgnhbc4AHpoDMQAkRc2j8FkKysrNAAcbV1kvMSIKLS3h/uDvEo&#13;
JEBaW9rJeQkQkTVOZU0DZGJiggAhQEj+AMHLoAgQnkunbYIDaiU8WtFGTswxIDdu3CBA+Cpr/QCk&#13;
pGfANsVGeEz2a9ig2ggxaZnwq7oRcmaOAMFyEwKEZ2oxj0FOTiHEq2Lhadlv4RHZf03qT7J7YXvS&#13;
HtiaUQg/bzxLTh1mQPByHcpi8Ujlh+rgQNLbsFz26DQwvLVcvgh2aA7AMyUWcuwwZrFCAoTOQdhT&#13;
XbUTlCkqWKtYMSsY3lqtWgkxqWnM8DNycHbPQUIHhE7SQ5at4SikZ2RDjCKKiTPmA4dH+H2b1NGw&#13;
PT0X/q3+JDk6SyfpIQNCtVihxhlFEKvexcQVwYDhLfycbUl7YW3OYfip5QI5fAgTFlkDhKp556/S&#13;
4hp3nJHgjjMeZgWMmfHJExCjkcNSik9CquYNOYtF/SDzjDOqnJCUmgyvyJeGBYyZ8clq97YrE+7W&#13;
HSPnD6IfJORzEGwo6e84R84/13lGQ//tOEMZfJwRrB6X3Q2bknbA+uxDlBaeZ0dhyCfp2JPe2zFG&#13;
EPiR0zQKubklsFe1m7U4I1g9I18IWzUJ8EpeDdxhuUxABNCTHnItFk018a+SomqQJR2EZ2QPRhQM&#13;
b72ofBbeTFbCk6XNBMUcU01CrualuVgzZdC1M+UhaxTLeQWGt9aqXoeojFy4Uz9McPiYi8VKPwia&#13;
0+EiMNxqahyEzMw82Kpaz2swpuoJ2W9gc9JOd3xSDv9kPCd5QHZPmazISkchlZucgVbLCcjLPQRx&#13;
6rfgSdl9goFjqpbKH4LtSQmworABfmy9IllA4pLTpwESck/67dttuyV7FlJarAO5Rs67OCP4+GS5&#13;
Oz7RMHeHSxEQ2ZTp7qxMNUHr6+uT3P0g9VWtkJKWDqvkS0QBxlQ9KrsTXlNvhi0Z+fDLhtOSvR+E&#13;
lblYaHgUL5Ubpiz1R9yBWz5sU20QHRgzy1bug6ikPbA29zD81Py+pG6YYm2yolTuKMS6KYwz4t1x&#13;
Bga2Yodjqp6VPwIxmoOw5JC4y1am3lHoER5jsHLLrVgDdZf1NJQV60GRrIAlsoWSAsNbf1a9DNGp&#13;
qfCbmqPi7AOZcssta9Pd/xaH9IsuUMc4Izk1Df4sf0rSYHjHJ6+ro2BzZoHoylYS1UnT4GDlfhCP&#13;
nT17FnpdJ0XSB94PGRk5sF25kaDwoydlCyBKEwev5lWJomwFm828Vw9WbpiaeqLuaukVfJxRmFfu&#13;
jjNiOS8oFKqw7TdaI4MnyhyCBmRNbpXfDBYrgNw+Dzki2DijvKQOlMlqyccZwWqlaiVsd29HhVpW&#13;
vzM1dwYgrN1y67GRkRHobBZWHFJ7uBnS0jIpzmBBzFgidTSszyoRVNnKHdZLIFOqZwDC2j3pHsPO&#13;
q27XqGDijKysAtiqojgjHPHJFk08PF8kjLIVrBrwhqOysnJOv583ILdu3YJWRxfP+zOGocAdZ+xP&#13;
iqc4I8x6XvE0RCfjNMhWXgOyPqdiBiBdXV3sA4I2MHCMl+ne23FGPSSlamCx7AFyYA71qmodRKVn&#13;
wa/0/JwGuU+TNgMQbAQMCyD4wR0tI7yCQ691MO2uqxXLyGEjGJ9sVMfAmpwyXpWt3FszMAMOjUbD&#13;
VIeEBRA0u4UfZSe2hgHIySqEmKQoclIexSdbkxNheZGBH9ur7Jnbq+rq6oD8PmhArBY7s6WJZJxR&#13;
mFcBshQZLJL9NzkmD/WCchlsS02G32u7IgpIvCZ9BiA4qSesgJw/fx4clv6IxBmVhwyQnJYGz8r/&#13;
QI4oAG1Ub4OojHz49/oTnMPxQHUfKLzgQF2/fj28gOD+zWJycDtvSutkykNWK5eT4wmwrH6zJhY2&#13;
ZpfDTywXOew/L50Bh6fFNqyAMNms/gFw2cNfm2Wu64XcnBLYkbSNnE0EZfXbU1SwpMTKyYC4RK8R&#13;
oyiXy8UNIDhsy2pqC2ucUVygBVmqjM4zRKaXVS9BdGomLKg6EjZAVuXXzoDDM2aUE0DQbNYm1oP1&#13;
NutJqChpYMbqLJM/RA4l2rTwXbAhKQa2ZBTBLxpOheEOkJm9H3l5ecxhN2eAXL58GRxW9goY9Ycd&#13;
THnIGuXz5EQS0VOyB2G7Zh+szdWyVlb/eHmLz9Wjp6fHry+HBRA0k9HKSt1Ucf5h2KPZQU4j1bJ6&#13;
xWLYlayEpSXmkAHZk5rt83BwanEiZ4AMDw9DpzO4k3WH8TiUFbn3imlKOs8gMVqnWgs7UjPgd9ru&#13;
oBujfKV2zWbzrH4cNkCwp9fUaJ33eYa2zMTEGSsUi8gxSNOEL8st6h2wLaMQfjbPsvpdPvo+PJfk&#13;
RAQQzyrSZj8ecB84Tg9Zp3qJnIE0q5bIF8KbmsSAp9XfVXvc5+rhXdrOOSDMKjJHLGKpOwIFuWUQ&#13;
nxpLD580v7Sw8nnYrVHN2fbrPXfXo3PnzkUWkNlikebGISYAT8pIhifkFGeQgtd61QbYnZIG99X0&#13;
Bxx7lJaW+k3tcgoIriKNBsu084zqciszpZDiDBKb0+qjk/bC5sziaWOJ9qRk+1w9zpw5E5D/hh0Q&#13;
tFOnTkGrfQB0lU1MnLEtmdpdSeHRc/LHYJdGxkwrWVTu9Ll6FBQUBLR6cAYIWmZmFqQdSqOHSOKo&#13;
m3EVyFQqn6sHznIL1DgDBGtd0rRKengkThSt3uQTjkBjD84BQbPYTLAk6Xf0AElhj0cUajnTIahW&#13;
q4NePTgH5ObNm1CiK6CHSAqr9ip3TwKRm5sLWq2W+TP+dz6rB+eAoGH2ILaYejhIYYo95M+5A3OF&#13;
z0PBq1evzttfOQcEzWhrhKdVC+iBklgvRUlUHvAZe9jt9qB8NSKAYPVkfkU2M1KfHiyJLcVN2Vp5&#13;
V+zi9l4wgHi2WgmFu+nBkljRBsUqn1sr1NDQUNB+GjFAmK2WpRGeS6LuQFKoM7fug4PKRJ9wBBOY&#13;
8wYQLEMpripg2izpQZOCEW7T45WxPuHAFO+1a9dC8tGIAoKGs4iSSxX0sElBaYdii084vC/CESwg&#13;
zFzfSxdhT+5WeuCkeek1xYsgV8p9woGHhKFsrXgFCFp7twvWZ7xID54U2BULssf8pnRxa+VrSqKg&#13;
AUGrM9XCUgVdhUaaayLjvXBAmeB3a3XixAnWfJJXgOCSWKorhsXy+8kRSH6D8v3KOL9wNDc3s+qT&#13;
vALEk9nKq8hiCs7IIUjecOz1cxiIKi8vn3G/h+gAQcOrpTMOJVP6lzRNexQ7/MKRk5PDjL1l23gJ&#13;
iKfyV5mfSOUopMl0rr+TciwlmXp1syQA8ZyRHMzZR5BIXNsVm/zCEUyPh2gAQcOT0ANZcbTdIjjC&#13;
dhgoaEA8K8mBdIJEanpzlm3VXEOnJQUIGgZgien7KbslEe1WxMwKB/Z3sHFSLhpAPNktecYBeFr2&#13;
W3IikQp3CW8p/WeruIRDcICgYZ47KVsJy2R/JIcS4bCFfX4qcyMBhyAB8VhWYSasli8jxxLLwDfZ&#13;
I7OWj0QCDkEDglZRXQZRirUUvItg0EKi8u1Z4ejq6uIcDsEDguZoaYY9ijfhKdkD5GwCTePKlbJZ&#13;
4ejr64uYfwkeELSxsTHYr4qDl+RPktMJqCI3XvnWrJkqLFvHuc6RNFEAgjY+Pg6JmgTYongNFsnu&#13;
ISfksVbLn4UERfysq0ZaWprfq5kJkBDOSopLipk3E10Vzc8ULm6H59pSlZSUsNbwRID4SAPbbDaI&#13;
U+yBdfIXqI6LLx2A8seZF9dsYKCsVivT8sAXEx0gHsObrZRJcnhLsQNWuB8OOWnkzjZ2KrbCQT/t&#13;
sVPjDZxfFYlMlSQBQcM9bFFRESQo4yFasRmekdFkeU6HuclXznm2gcrLywtbuToBMofhG6mjo4N5&#13;
Q8UqdsFG+SvwuOxucmAOtlP+Jo5Mlcvl4tWWSnKAeOz8+fOQkZHBTODDQrg18ucJFJa1RPagezu1&#13;
ze+UQ+8sVTj7OAiQIAyLHZ1OJ7OaJLqXfsyoICgUyIcm3LpiaXriHHHG1JKRiYkJQfiMpADxGDZh&#13;
4X0R+LDeVu5n3nqvyV+i85N5aqns924wogIGA68/48PZBgESoOH8JNx2eUDBvmcMLKnnZI7CQvnD&#13;
7m1qtDsAfzsgMHA7hVlFtieOECAcbbtaW1uZxn98mFg0h1svPJF/Wb6Ytl+Tl9PcA+vcq+xe5S6Q&#13;
BRBjeFK3QtpOESCzGD5EzKh4QMEaITxDwS3Ea/IXYbFMmsPslskeYlLk+5R75zwB9wYj2EtrCBAe&#13;
Gz5UPM31gIKSKQ8ysGxXbHS/RV+EJe69t5iheFb+B4hSrGOGtB0MML7wgGE0GsMyn4oA4SEouPVK&#13;
SUmZ5gQJTKyyFbYpNsAGxUpYIV8k+HQx/vvx/yNKvg5ilTuZeCxQKDxzqTA7KCYwCJAADe9TxNEy&#13;
eNrr7Rj4dsV4BbdhUe6YBTNhy+R/5H3cgkWDGGhvkr/CpGf3KnYHdHbhraysLBgYGGB+R2I1AiRA&#13;
wxP5ixcvgtlsnrGq/G112Qe7FNFMNgy3KK/LX4aV8mdgqWxhxLoe8efilhD/HZsVr0KM4g2IVexk&#13;
SkBm68WYbbUwGAzMwasQs1IECAeGpRGYIsZLWmZzJoxd8O28S7Gd2ZZh9xyWuiA4q+RL4AX5E8yE&#13;
llDTyvj9+Dn4efi5+DO2KtYzoOI823hF7LxiCX93/Y2Ojgo6I0WARChWwS0YThbHIDUQZ8NU8n5l&#13;
vNt5Y5iyFzyoROHbHRXtBgkd3Jfw7zxfh9+D348QIIj4maGC4H2wh1uoGzduSPb5EiAsn6ng1gPv&#13;
qCgoKGDNUbkS/psxPYtXdIs5riBAeLS6YE81ZsNwixLoCsOVcNXD7BNunTADxbdeDAJEgrEL1iJh&#13;
/IKHkjqdbrLUJZzCn4GAIqhY8oG9F7RCECCCSiXjPv/ChQvMioP7fuxhwe0OCg/fMCHgS/h3nq/D&#13;
78EROQggfhb2dRMIBAgZGQFCRsZrQBYsWMB8MYkkJaHfBwQIGRkZAUJGRoCQkREgZGRhsv8H7Qu4&#13;
d9JniPkAAAAASUVORK5CYII=</y:Resource>
      <y:Resource id="18" type="java.awt.image.BufferedImage">iVBORw0KGgoAAAANSUhEUgAAAMgAAADICAYAAACtWK6eAAAUYElEQVR42u3d+VOUZ7YH8PlDbqUm&#13;
qZhkosbojUYzJugYJjGVXK2YGI2iuACCgCDQ7KsEEBvigmyigiL7vgnIImIDgkuMGkRDlKhR4xZD&#13;
0KjXOrfPm+m+CN1s/Xb3+779PVXnN6tmij6fvM96nr8RAoEwGn/DnwCBGCeQ6dOnk52dHRJpU8l1&#13;
PyYg/I8RCFsLQ3UPIAgEgCAQAIJAAAgCASAKiudPn9C9n3roclszdZYeosb9u6li9zYqSYiiUnUE&#13;
lWwLo6ItflQY5SNkckAg1bl5/JV+AVQfEPxXbvmGjsTFkyY1nc4Xl9K1jk76/d49/IEBRCYQHg/Q&#13;
z50t1F6wnyp3xlJRtIryVE6U7bmCCty+oErnT+nI2gXUuuqf1LniHaO5x8WV7v3Xq0bz+quT6eK0&#13;
mXTyPTs6ar+QDn/1NVUzptBwatyxi07n5dOtS5fp+fPn+FEAxHpfBcbQkpkkfAkKIrwp22sVFbt+&#13;
To1r5pPGYc6ICEwBMlLeevkN+nHKDNLMs6fq9S5U6x9E9bFb6WRhMd29fh0/HICYL+73XqSO/H1U&#13;
HBtEB33WUonrYmpaM49OrJw5YQxiAzGWjOb4hx9TlZcP1aoT6PuawzQwMIAfFUBMixsXzlBdyjbK&#13;
CfGkXPdlwhCpY+UsUUFYAsjgvPPSJLowYzYdWbmaqiOiqKu8gh4+fIgfG0DGFg9/+ZnqMnbQIS2K&#13;
Ivcvha+EOUFYGsjQvDT1HWrWYqncGk+dDY305MkTAAGQ4dFztJYqtoVSgcdXFkdhTSCD8yJ/WXz8&#13;
qGnvPrp5/QaA2DqQR3dv0/HsNMoLcBZWmcSeT8gNyOBh2IlFS+hIvJp+aGu3mRUxAPlPPLh6iY6k&#13;
xFOelwO1OL5vdRRSAzI4e7VflYawCDpVV0+PHz8GECUD+bX7LJVvDRbmFqPtRwDIi9n3+lt01NOb&#13;
NMUlioVis0D4i1GhDhNgtDnMliQMqQPR5S+vvEmNvv50orZOcRN6mwPCK1JViRFUvHGJ5GHIBYgu&#13;
r/1jGjUHBNHJpibFzFFsBgjvdB87mCps6DU72skChtyA6PL8Bx9SpXYy3/fTFQCRQ/zY1kQHg9yF&#13;
TT05wZArEF2eXvwl1e7LlPX8RNFAfr99g/JigoUjIFJYrrU1ILqzYI087Dp6VJbDLsUC6SrOpgMq&#13;
Zzq2eq5sYSgBiP7sl5091aWl0z2ZHcdXHJDH9+9Sfkwglbt8JnsYSgKi22w87u1L5090Aog1orfz&#13;
GGWpXBTx1VAiEF12/88Sqs8+JIslYcUAqU1LpFzP5bKea9gKEGHv5LWpVBW3VfLnu2QPZOD3h5Qb&#13;
G0L16+wVB0PJQHTJO/HfadoAxBxx/VI3ZQZ70vFV7ykWh9KBcP5g/wk1lZbRs2fPAESsONdcK9zv&#13;
VuKQytaACLvwk2dQfcZeyd1qlCWQptz9VOyxVPEwbAkI541JU6hKnSCppWDZASlPVlPVhs9sBoct&#13;
AdFldVgE3fj5GoCMN4oTo2V7XARAxpc1viq6drUPQMYS//v0qeJXqgBkeNa6etDFs98DyEjx5NEA&#13;
HfomSHK3/ADEQl+StU7U80M3gBiKp3/+STlaHHI7ng4g4ma5sytdvHABQIZGYUKUzeMAkL+y1MXN&#13;
KvdLJAuEJ+TWbLUDINLLQ94+dPXqVQCpPbDHZifkADJy7g0Msug+ieSANOZnUb3TR4ABIEaPzO+J&#13;
iqL+/n7bA/J9axNVuy4CCgAZ+VjKpKmUsXWrRY7LSwYIHzwsDnACCAAZW0vUabMoKzXVNoA8+uMP&#13;
KoxWAQOAjCsbP/6UKsvKlQ+kIGGLSQ/MAIjtZtaa9dTZ2alcIHXZGVjOBRCTcqePr9mWf60K5Jzm&#13;
KFV6LgUCADEpr74xjb4NDTXLypbVgPT/9oCKQt0BAEBEyTY7e0rflSR67y2rASnfFSeb3rgAIpOd&#13;
dgdHqqiokD+QrsY6qnVeiOIHEFHz9t9fI7XKn86fPy9fIL/dv0+lYRhaAYh5kt+Kj4uKops3b8oT&#13;
SElygk00WgAQK57XcnKhpKQkUXbaLQrkXFcHHdm4GEUPIGY+ijKFYoOCqKamRj5AuAU+X5tFwQOI&#13;
RRo/LPqcIiMj6dq1a/IAUp17kDRr3kfBA4jFMsHXz+ShlkWA/HrrFhUEb0SxA4hl90bmfUiR4eHU&#13;
3NwsbSCle1Ow5wEgVslkdw+KiYmZ8CUrswO51NNDh1WOKHQAsUpemDFb+Irk5ORIDwhv++enbMey&#13;
LoBYNdM2bKSIiAi6fPmytICcPtlFDZu/QpEDiFWzd/IM2hIaJkzYx3tWy6xAClN3oMABRBKZ4bJB&#13;
+IqcOXNGGkCuXLlCVSEbUOAAIon8btZcYS6yc+fOcX1FzAakaH865h4AIq2LVZu8hK9Ie3u7dYHw&#13;
QbHKKG8UN4BIKjs+WCAAUavVY948NAuQ6qJ8anOci+IGEMnlNpVKQKLRaKwDhGVW7oxFYQOIJLNg&#13;
+UoBSHJy8pjmIqIDOdl5go66fYrCBhBpPj/9yj8oMixMQHJhDB3jRQdSkpGMogYQSeduD08BSEZG&#13;
hmWB8OS8Nhy3BQFE2qmZby8A4bxx44blgDRXV+BQIoDIImMDgwQgVVVVlgHCE57ylEQUNIDIIvet&#13;
cxaA8EnfZ8+emR9Ib28v1QasRUEDiCzy9Bw7YWd9tOMnogGpKynAzjmAyCrV/9kTGWmyLhqQ0t1q&#13;
FDOAyGuYtd5ZP1m/c+eO+YDcvn2bakJdUcwAIsujJ5xNTU3mA9LZpqFja9GhHUDk95xbdGioAMTY&#13;
KV9RgFRmpqOQAUSWmeTppf+K9PX1iQ+El8hK1BEoZACRZeZ/7aAH0tDQID4QVoemDAAi54tUOiB8&#13;
gFF0IK1NDWgIByCyzm9CQvVIuAOoqEDqSotQxAAi8/0Qfz2QU6dOiQukIiMJRQwg8m4L5OauB1JW&#13;
ViYeEN5cqVOjITWAyDvLvlimB7J9+3bxgJw7d46O+69EEQOIrPPMu+/rgXAODAyIA+RYSwu1O/0L&#13;
RQwgss4br07W3zLkHPxkgklAjpSXoIABRBnNHPz/f6I+uKGDSUAO52ahgAFEGT2zvDbrgeTl5YkD&#13;
pDLtWxQwgCgi0ze46YHwuSyTgfT399PhHdEoYABRROY4rNYDiY6O1t8ynDAQvuzeFKdCAQOIYt40&#13;
HLySpWvmMGEg3d3d1BqMK7YAooxsH3Q3ZHDPrAkD6erqog53NIgDEGXkj5NnvACkpaXFNCD8MCKK&#13;
F0CUlIOB6NoBTRhIQ20NihdAFJXRISF6ILo3DScOpLoSxQsgymomFxSkB5KamgogAII0BiQ+Pt40&#13;
IPWlhSheAFHWvRA/1QvzEJOA1BXmoHgBRFGZ4OM77FQvgAAI0giQBw8eAAiAIAEEQJATAML3QgAE&#13;
QJBGgFy5cgVAAARpFiBHKkpRvACiqNwaECAeEGwUAoiSNwpNB4KzWACi4LNYJgNpbW2lDrQcBRCF&#13;
5M1X3nwBh8lA+F239s1LUMAAoog8999zhgHhh6EmDKSnp4eOh65HAQOIIm8UmrxRiDvpAKLkO+km&#13;
n8VCVxMAUWpXE11nE/TFAhCkgb5Yg5tYo7MigCCHdFYU5UYhevMCiFJ784pyJ13X3b1j/XwUMYAo&#13;
qru7KF1NdO+DaPxXoIgBRFHvg4jSFwsvTAGIEl+YEq2zIt4oBBAlvlEoWm9efXeTsmIUMYAo5pVb&#13;
0bq7D56otzktQCEDiGIm6KK8D6ILPvHYuMUThQwgssyGhZ8NG16J9sIUB3+KKlMSUMgAIsvc6+Qy&#13;
DIhobxTqoioHO+oAIs/8dsg9dFFfudVFx/FWOrZ2HooZQGSVd16aRNEhoUYn6KIB4YslNaGuKGYA&#13;
kVV2GLgDkpmZOWrdjxsIR3naDhQzgMj6BC9nQ0ODeYAI+yGrZ6OgAUQ2GT9k/4OTb8qaBUhvby/V&#13;
BuBRTwCRR343a+4wHLpbhGYB8vz5cyreuRUFDSCyyAOO64bhSE5OHlPdTwiIrtuixmEOihpAJJ9x&#13;
AYFGT/CaDcjNmzepMtwDRQ0gkk7NfHuDwyuuX7MC4SjbswtFDSCyW73S3UE3O5C2o03U4vIRChtA&#13;
JJm3Xn6DYoKCR13eNRuQx48fU4k6AoUNIJLMki+XGxxe8eU/iwARzmYV5FKb41wUN4BIrzmDSjUM&#13;
R0ZGhtFaNgsQYbIe5Y3iBhDJHy3hbG9vtywQjqL96XRi5UwUOIBIp/fVJq9hOPhw4sOHDy0PhC9S&#13;
HQ5xQYEDiGR2ziPDw4cBKSoqGrGOzQaEIz9lO74iACKJ5L+hoeGVrjmDVYBcvHCBqn1WosgBxKp5&#13;
6a2ZtCU0dFyTc4sAwVcEQKT89dD1vrIqkKs8F1E5otABxCr5w9vvGvx68MFEPmBrdSBCF/gsrGgB&#13;
iHUy2d3D4NdjcGMGqwP59dYtKgzAihaAWDbPGlm5UqvV9OTJE+kA4ajOySINXsUFECt3LBnP18Oi&#13;
QFjsodhQFDyAWO3NQd2p3bF+PSwKhKPreAsd2bgYRQ8gZs1rk6YYvBDFyc+XjycsCoSjYHciJuwA&#13;
YuZuiRsM4uCeu2NZubIqkPt371JhqDsKH0DMkiffszO4rMt5+fLlcderxYEIQ63GOqp1XojiBxBR&#13;
8/bfXxv2lMHQNwdlAURoNLcrjtoc0EcLQMTLQw6OBnHExMQYvRAlWSD9vz2gIgy1AESkbLOzpy0h&#13;
hodWra2tE65TqwERHgHVHKVKz6VAACAmZd/rUyneP8AgjqSkpHEt60oKCEdddgY1O9oBAoBMOHdt&#13;
8jaIIyoq6oWnDGQJRFj6TdiC+QiATChzVq42iIOzpqbG5NqUBJBHf/xB+Vv8gAFAxpUtHy6kqCHv&#13;
Cw4+rWvK0EpSQDiuX+qmAn8ngACQMeXFabMoNjDQ6KqVoS6JsgbC8X1rE1W6LgIKABnlKMlU2ubv&#13;
b3RoNd7jJLIBwtGYn0X1Tv8GDAAxmju8NxvFUVZWJmo9Sg4IR+2BdKpfZw8cADIsd3tsMopj3759&#13;
L7wvqFggHIXqSCz/Asiob3roMjExke7duyd6HUoWCEduXBiQAIj+GElkWLhBHNz8bbT2PYoE8vTP&#13;
Pykrwtfmkdg6kMJlK4wu53KeO3fObDUoaSDCTcRHA5QZqaIWx/cBxAazYPnKEXF0dXWZtf4kD4SD&#13;
L7lkhvtS05p5AGJju+TGDiCaY8VKtkB0sTdCRUfWLgAQG59zcJaUlIz7dqDigfAfJO2bMKpy/gRA&#13;
FJp3XppEeza4jYjjwIEDoi/nKgIIB/9hMuOjKMdjOYAoLK+/OtnoyVxr4JAlEP0J4CQ17fd2pI6V&#13;
swBEAXl+xhxK9PUbEUdeXp4oBxBtAghHRW42pfq6KH6FS+lAWhZ8THGBQSPisNScQ1FAOE6fPEm7&#13;
Ve5U4/QxgMhwvjHaShVnc3OzVXAoAggHt7FPDvCgfPeliuy5pUQgfa+/RWmuGylqhMk43wg09z6H&#13;
TQDh6O3tpZ2RwbTPew0dX/UegEg4T8/+gBKM9M3VZVxcHPX09Fi9rhQDhIMfY0zbnqidl2ygcpfP&#13;
AESCQyp+pzwmKHhEHNw/1xwHD20eiG6vpKKigpK08xL+mhxbPRdAJLJKlbTJa8QhlbVWqmwKiC5O&#13;
nDhBceHBlOLnSiWuiwHESnnr5Tcob4UDxY6ySsXZ1NRktcm4zQHh4HvJ8fHx9G2gF+3xcZLtMRW5&#13;
Amn910eUMMreBif/RvxsuBRD0UA4BgYGhL6sUeFh2mHXRsr0Wi274/NyA8IvOyW7e1L0KMu3nNnZ&#13;
2cJvJNVQPBBd8EV+/i9VbEgApWu/JkVun8umF5dcgPDSLR8yHMtwilep+DeR2pDKZoFw9Pf3C5NA&#13;
4bMerKI0LZRCtyWShyJ1IL+88qYAY2tAwKgwdJ3WecVRDmFTQHTB411+TIV/rIQgH0rfvF6A0rrq&#13;
nwAyzi9GwfIVpPbzGxMMXr7l/So5hU0C4eAToe3t7UKTMd0XJdXXmQ55fC25s11SA9Lz1kzKXOtE&#13;
8Sr/McHgO+PcYV1Ky7cAMo7NRb6Zxsca+MeMDQ2k3X5u2sn8Kqp0/lQSR1ekAIQ3+Zr//Qmlb3Az&#13;
+v6foaMi/LeVy3AKQEYI3rnlE6M6KJw7AjYJ8xQ+42XNlS9rAul+e5Ywv9jl6TXiJaahWVRUJJnd&#13;
cAARee+koKDgBSi88rVL5S7spRRp5yqWxmJpIJemvkPVi5YIS7VjWZEaOgE3VwseAJHYF6W+vl4/&#13;
R9HltmA/SvZ1pQztxD7XfZmw+WjuYZi5gfDwqfvtd6ni86WUof3fGsvm3tA5Bj81MNFnzgBE5kvD&#13;
PJnnFZihhaEO8hU2H9N8XSjLa7VwpIU7r4gNxhxAfnpzOrUu+IiyV6+l1I3ulOjjM+o5KUPdDHny&#13;
Lec5BoCIGPyMMI+tBw+/9BPS8DDaHuBFyX6u2nSjvZvX0cFNDgKaxjXzSeMwxypA+CzUj1NmkGae&#13;
PRUtW0EHHdcJTRG2e2+m6JCQcYHQTbx5CMp3cKS+yQcgVlz54v9y8iMtIw49wkIENLv83bXDsg20&#13;
Rzssy9Ki4aXkArcvhFUyHqKNtv8yGhBudnBx2kzhjfCj9gu1Q6UvqeBrB8pc50Qpbu6U5Llp3HMJ&#13;
Q2/9Kf1rASBmiNu3b1NDQ8OoWIZ+bXjfJTFwM+3096DdKjdhEYC/PClaSCnaIdse7RdIl9s3+1C+&#13;
tuA5s1etEZo4c2Y4uQjLrnwzL8ljEyX4+NGW0FCTIAxO3kytra1V1KQbQKyMha+I8nEWnriKVaiW&#13;
Sh4+8eFBjUYjoLCFIRSAWCl4p56PtPCwhC9wpaenG5y7WDP5q8dzKm6KwP9f5bjTDSAKCi5ALsRT&#13;
p04Jy6LcBE2tVpsdAp9izsjIEKDyRTJebJDyEXMAQQz72vC+S19fH509e1b46vDtOi5oPqrBO/yZ&#13;
mZkGk1eU+N9w8lyopaVFAMiHAnlfwpJdCAEEgQAQAEEgxg1k+vTpwj9GIm0pue7HBASBQAAIAgEg&#13;
CASAIBBmiv8DYFUo3JFBx1oAAAAASUVORK5CYII=</y:Resource>
      <y:Resource id="19" type="java.awt.image.BufferedImage">iVBORw0KGgoAAAANSUhEUgAAAMgAAADICAYAAACtWK6eAAAYDUlEQVR42u2da1CbZ3bH93NnJ7O7&#13;
nXa3ne522u5st9NmN562+6HNbHr5kHzKbi5O4jibm2PHiZP4fllfAQsQuiABQggE4m5ACF2QBOJu&#13;
7hfJgC1jwIAxNuArvpQ6Tpp1T3XeWFSABEJ6Jb3vq3Nm/mPPGATWe356nnOec87zHSAjIwto36G3&#13;
gIxsg4Bs2rQJXnjhBRIproR+HxQg+MVkZPFm/vyeACEjI0DIyAgQMjIChIyMABGYLf73l3Dl6nW4&#13;
MDIOvc4haGrtBJujBewNrVBb3wK1jlaw1DUzOihXwbZiK6PPy+yw/4wdfl9ZB0nVdZBha4X8tj4w&#13;
D46Ca+oafP311/TmEiD8sG/+8ARmb9wC55Ab6hrbPM7eBIbaBqixNYPZ0Q6tfW7oHJoA19g8XLz2&#13;
EMZuPParD6U58Eemab/6Xs0E/FmVG35W1g+/LGqHl7RWeD3fAjs8MB2rtIPc1ACmgQtwxfN7PHny&#13;
hB4KARLDVeHRlzDoHmVWArO9CfQWBzg6XNBzYXpNANbTWoCsp2eMk/DX5S74J10LfFRo8aw830LT&#13;
fXGMVhsCJLL2P9/8AdyjEwwQBmsDGOvaoHt4CkZmF0OGgW1AAkHzt6W9sFlnhQNlVlDbWuD8xBSt&#13;
MARI+Pboy6+ge2AQ9GY7s0K0DYzAhZkHrAIRaUD8bdOeLe6ErToLiPQ2aB28AN988w09bAIkOLt7&#13;
7wE0n+0Gg6XeE0M0Qu/FmYgCEW1AVgpXl/fyjZB4xgL1va643ooRIAHsfz0am5yGas9KUWNvgYHR&#13;
2ahCEUtAfIXxyzadCXJNdrh24yYBEu+AfPn4Kzjb1c9km5q6h2F07lHMwOACIF593zAOL+ockFRi&#13;
ANfIaNzEKwTIU7t5+y7YGlo9wXZjTFcLrgLiq1+UdMOeIhNYPR8kQo9V4h6Q2fmbYHW0gK2lB85P&#13;
3+MUGFwFxKu/qByGfRX1YGrrEiwocQsIrhi19kaoa+tjPS0bL4B49UP9CByoagBrR4/gAvq4A2Rh&#13;
4R4DBq4Y4RzeESD+V5RD5VZo7ekVTIwSN4DgFqChuQ2MtuaIn1vEKyBePVfpAklZNVy5epUA4YM5&#13;
XYNQaaiF/pFrvAKDr4B4tbm8GQqNVlhcXCRAuGi3bt2GymojnB0Y4SUYfAcE9cfVY3C4xAzt/U4C&#13;
hCuG+9+zHV1gberkfAAudEC8+lW1C9R6M9y/f58AiaXdXViA4rIKpmiQ72AICRBvzdeBUgucu3CR&#13;
AImFDXneeKOtibPnGfEOiFf/WdkNlfVN8PjxYwIkGoZvdKW+Blr73YICQ6iAoH5iGAFxSRVcm50l&#13;
QCJp8/M3oEJvZLryhAiHUAHxane5HXpcgwRIJMx1bhDMdc28OfAjQPzrX6v6wdDQwslyFd4C4mhs&#13;
goZ2p6DBiBdAmB4U/TDkntHDo0ePCJBwT8SNZiv0uafjAo54AQT1o+pLkF5h4lQqmFeAYDBebTSD&#13;
k2Pl6AQIu/3yokor3LlzhwDZiOGnir7GLLgULgHiXydKjTA3N0eABGP4aVJlMAviVJwACV77Skxw&#13;
eXKSAFnLbty4ATWWOsFnqggQ/9pZZIaxy5cJkEArh8nq4ERfOAESO71XELuVhLOAPHz4EAxmW9zD&#13;
QYB8q+35hpicunMSEMxWGUy1cRtzECD+tSenJOrZLc4Bgj3NmMqNx2wVAbK+DmfrYGFhIT4BwT4O&#13;
k8UK56fuEhgEiF9913gFTmSoo9alyClAbHX14BqfJygIkHWnqEhU6qgMhuAMIO0dHdDvvkJAECBB&#13;
6e9LukFTWBwfgExOTUHD2V6CgQDZkF7Is4HFahU2IJiVsNgbCQQCJCS9rdCB0+kUJiCYsTIYLZTO&#13;
JUDCCtp3p2XA/Py88ACx2etgeOoOQUCAhB20nxJLI9JLEjNAzp8/Dw1tPQQAAcKKXlIbICMri/XM&#13;
VkwAQdKrPVsrKiMhQNjUrrRMqKmp4T8g9joHuHk2H5cA4b6+b7gMR0Sp4HK5+AsIbq06nW5yfAIk&#13;
InpeWw+JiYmslaNEFRCs0LXaG8jpCZCI6pO0LNBqtazEI1EFpNZqg4u0tSJAIj0w2zAGx5JE0N3d&#13;
zR9Arl+/Ds3tlLUiQKKj1zNKma0WdqTyApAaowku0YEgARLN0niRGHQ6HfcBGRoagr7hcXJ2AiTq&#13;
AXtCQgL09vZyFxAsJ8EeD3J0AiQmXYgpchCJREyCiJOA9Pf3w/D4LDk6ARIT/bKonVlFzGYz9wDB&#13;
1cNitZOTEyCxnSCfms5AgokiTgGCq8fg2HVycgIkpvp5aR+c8gASSsAeMUBw9TDT6kGAcERfpCqY&#13;
VcTtdnMDEIo9CBAuxiIajYYbgFDmigDhXEYrVb7hVSQigExNTUGXa4ScmwDhlH6dZ2cAyczMDLpO&#13;
KyKA1HpiD2qjJUC4qAPJEgYSrCqPCSB4j0djWxc5NgHCSW3OKN1QLMI6IF1dXVSxS4BwVn9SfYmp&#13;
9EVIRkZGogsI3h9odzSTUxMgnNYHMg0DSH5+fnQBGR0dhZ7hy+TUBAin9VxRO3NwiJBMT09HDxBL&#13;
rZUGMRAgvNBBURoDiMFgiB4gjqY2cmgChBd6V65lAMFK37XmabEGyMTEBAyNXSOHJkB4oWeLOxlA&#13;
UK2trZEHpKe3D8bJmQkQHumQSMwAolQqAx4csgIIvnhbJ01nJ0B4ts1K1y6tIoFK4VkBBF98aPQq&#13;
OTMBwiv9qqBpCRCHwxE5QAacThifp+wVAcIvPWOchBMJSQwgarU6coC0d9E4HwKEn/r8aZ8Iyt8N&#13;
umEDglc2t/c4yZEJEF5qi6JwCZC2tjb2AcHaevckXbxJgPC7kQpVVFTEPiADA05K7xIgvNbRp8WL&#13;
eGiI9YSsAtJ2toOcmADhtfamSJdWETzwZg0QpM3R1EpOTIDwWttkOUuANDc3swfIrVu3wHmBRooS&#13;
IPzWv+Q7lgBZWQIfFiDYtnh57r/IiQkQXuvPqy4sAYLyLV4MCxCX6xwF6ASIIHQ8MWkJkJmZGXYA&#13;
GXANkgMTIIIZcu0FxPfinbAAaWmjDBYBIpTJi+lLgJSVlYUPCJ6gt7R3kwMTIALpU89dAiQ9PT18&#13;
QObm5mBgiIbDESDC0MuqymWBOs6WDgsQpoNwdJocmAARhP4917oMEG9/SMiA4HDqsev3yYEJEEHo&#13;
b8qdywAZHx8PDxCsfJy8/RU5MAEimIFyvoB4M1lhAUJnIASIkOQLiM1mCx8Qcl4CRFhVvclLgOj1&#13;
+vAAaWklQAgQYenI6ZQlQLwtuAQIAUJ6qsM+gMhksvAAaWqhMncCRFja//TuEK/CAqSxmQAhQITW&#13;
OCVbBsji4iIBQoCQAgGCl0ERIBxXY8cAJJ5Ogue19eTEUQZkYWGBAOGq+keugTZHBUbpbljM/S3o&#13;
ZXtgf5ocflo+QM4cJUCw3IQA4ZjcV+8z42fyxEdhLnszPM59eUl31a+BOu0ofCJRwY+q3OTUEQYE&#13;
L9ehLBaHZLI2QI40CcYz314GxkpdyvodiMWJ8JK6hhw7glmssAChcxD21NIzBBqlFDqVO9YEY6Ua&#13;
FZ/AkTQJM/yMHJzdcxAChAMauDQLeRoNVEn2MXHGRuDwCr9PJz0EX0gy4C/PDJKjs3SSHjYgVIsV&#13;
XpxRUlwKJbKjcDfn1ZDAWCl8HWXacXgnvQB+UDNODh/GhEXWAKFq3o2r2mQDjSwRJrK2sALGSrmz&#13;
3oXTYhHFJ2FW84adxaJ+kI2pqfMcaDIV0Kf4MCJgrFS9chcckMjh70p6yPlD6AcJ+xwEG0om5mlo&#13;
3HrquzgDuZoc0EtDjzNC1UPNK5AnPQLb5BpKC2+wozDsk3TqSV9bF6bvQXFJGRTLjrEWZ4Sqq+q3&#13;
QJKWAG8oi+GZmikCIoie9LBrsWiqSWBVGiygkpyG69lvxBSMlerP3AaJnvjkPzS1BMU6U03Crual&#13;
uVirdXbgEuRrsqFbuZ1TYKyUUb4bPpNmwM/K+gkOP3OxWOkHQWtoaiEwPHKNz4M2TwvW9D2cBsNX&#13;
9zzbvlzpUXhPngd/qh+Je0B2+0xWZKWjkMpNHsPFaw+huLQcimQn4Lb6Nd7A4avp7C1MfPJyVgV8&#13;
13glbgE5kJy2DJCwe9K/PU1vjduzkCqjDbLlKZyLM0JVd8Z2OJ6aytwdHo+AnPCZ7s7KVBPm+uf2&#13;
9ri7H6Spexg02VkwoPxAEGD46lHub6BCvg92STPhJxXDcXs/CCtzsdDwKD5ebpjqcU+DVpvPqzgj&#13;
5LIV9auQLTkG7ygK4AeGy3F1wxRrkxXj5Y7CCzMPQFdcBjpPnHEvxucZ0daEaiski5PgxRxhl634&#13;
3lHoFR5jsHLLrVAD9dG5R544ww45CjFcy34zrsBYqRblTjicJoF/KO4SZh+Izy23rE1391pHR6fg&#13;
AnWMM7IzM2Ao6/24BmNlfFImPwA7ZcLrZjyWdHoZHKzcD+I1t9sN7sl5YdRNuWcgJycHzPK9BEUA&#13;
3VRvBoXkJGxRFgqibAWbzVauHqzcMOV7ot7e4+R9nFFUVgFF8pNRLyjkq7DtVyQ+Df+Wa+U1IFsU&#13;
hQEzWKwAwqR7u3p4G2fozfWQo5TEfZwRqhqVn8JBiYy3ZfWfpypWAcLaLbdLt906nTA+/4hXcNS1&#13;
9YNapaI4gwUxbb+yQ/CRPIdXZSvPGCfhRELSKkBYuyfda9h5NTR6lTdxRm5ePjgy9pNzRyA+SffE&#13;
J79R8aNsBasGVsKRn5+/rt9vGJAnT55AW2cvp8EYnroLhSWeOCM9keKMCGsw6wNIECfD89o6TgPy&#13;
brp2FSDNzc3sA4LW09vHyXQvE2dYHJCnUsAt9evkwFGUJf0L2CtVwE/LuDkN8pBIvAoQbASMCCBM&#13;
h+HYNU7BUd/uBHW2Gs6ptpPDxjA+yZcehvcVWk6VrTxb3LkKDpFIxFSHRAQQNEcTN0YB4VzbXK0O&#13;
6rOPkJNyKD5JkSQxnXuc2F7JV2+vcORrMH4fMiCWWiuzpYllnFFUVgW6TDHc17xCjslB9WZ8BMck&#13;
afDPuuaYAnJQlLYKEJzUE1FARkdHoWf4ckzijOraJshVZcKM+m1yRB6oSHqQKav/qzPnog7Hc0Xt&#13;
cGoFHKg7d+5EFhDcv9kdzVGFo6HDxZSHDGXvIMfjYVl9lvQ4fCDPg+/VTESx/1yzCg5vi21EAUHr&#13;
6uqCizMPIg5G9/AU5OmKwa76PTmbAMrqT0lS4EW1MSoD4o6tGDGKcjgc0QEEh201tnVFNM4oqaiB&#13;
MrWMzjMEplblTuaSoE2FZyMGyOaM0lVweMeMRgUQtFqrnfVgfWR2EfS1DZCbrYJpijOEmxbW/Bby&#13;
ZUdgp1QFP64YisAdIKt7P5RKJXPYHTVApqamoMvF3lC5+rNOyNMWgEv1MTlRnGhW/SbI007CVoWO&#13;
tbL6X+fZ/a4era2tAX05IoCgmSzWsMHovTjj2U4ZoDb7JDlNnAqLSRPFyfCS2hA2IHtS5X4PB32L&#13;
E6MGSH9/PwyNz4YExuDkbaiosUFpjgLua14lRyFBrfxzOCiWwT/qWkJujPKX2jUYDGv6ccQAwZ7e&#13;
ja4iGLeY6tsgV62CK5r3yDFIy4SHv1rJYfjUE5/8cINl9V/46fvwXpITE0C8q8jg2PWg+8ALS8rh&#13;
XM5n5AykNTWjfgtSxUlBT6v/eWmf39VjZWl71AEJZhXpuTANBcXlYNem0sMnbUhdGdshITV53bbf&#13;
lXN3vRoZGYktIGvFIucu34Si8mooy82CB1oqQyeFLr1sDxxOlcAvijuCjj00Gk3A1G5UAcFVpMZk&#13;
WXaeUdvYyUwppDiDxJYWcl6BjLTjsEOqXjaWaE+K3O/qcf78+aD8N+KAoA0NDUHP4CjYW/ugoKgU&#13;
+guO0kMlRUSjWe9AcmoSM63khTyb39UjMzMzqNUjaoCgyeXp0FKVRw+RFBU5FLsgITHR7+qBs9yC&#13;
tagBgrUuPRXp9PBIUZHJE5ckhBF7RB0QNJu5Bh4WvEUPkBTx27PEom87BJOSkkJePaIOyMOHD6Gh&#13;
IpceIimiykk+vASEQqEAnU7H/B3/3MjqEXVA0DB7MFJ2nB4kKTJnI+nbIDHhlN9DwatXr27YX6MO&#13;
CDPcwWKAB3k06pPEfimKOOmE39jDbDaH5KsxAQSrJ01FKmakPj1YEltS+2ytVlbs4vaeN4B4t1o9&#13;
hQn0YEmsqF620+/WCtXb2xuyn8YMECarZaqG29qt9IBJYel2zusBt1ahBOacAQTLUCylGqbNkh40&#13;
KRThNj1LdMQvHJjivXHjRlg+GlNA0HAWUWORlB42KSSVivf6hWPlRTi8BYTpYZ+cgN58Gt9D2uAU&#13;
FPkOOJ140i8ceEgYztaKU4CgdbQ2wmTBLnrwpKA0lrkVUhNPBNxa+ZuSyGtA0OqNFTCrplIU0noT&#13;
GV8D2eljAbdW586dY80nOQUILonWM1q4o6EGKlLgoFwpOhoQjtraWlZ9klOAeDNb5qIspuCMHIK0&#13;
Eo6c5EMB4cjLy1t1v4fgAEHDq6XNBXJK/5KWSZtyMCAc6enpzNhbto2TgHgrf02aZCpHIX2bzk3d&#13;
F/CkHEtJfK9ujgtAvGckZnUiQRLnqhTvDghHKD0eggEEDU9CDVmnaLtFcETsMJDXgHhXkjPKkwRJ&#13;
nKlMvHdNONYaOh1XgKBhAFaqOEXZrThRQcqBNeHA/g42TsoFA4g3u1WkSIT57M3kRAIVcz/IGtmq&#13;
aMLBO0DQMM9dmJECk1lbyKEEOGwhUGVuLODgJSBe02WnQ4/iQ3IsgWgi622QnD7OKTh4DQiaviQf&#13;
LJJdFLzzXN2KbZCWtDYczc3NUYeD94CgOexWZs96U031W3xN44rWCMZR7e3tMfMv3gOC5nK5ICv5&#13;
KJzPeJecji8VuTmvgcoTb6yVqcKydZzrHEsTBCBoc3NzoE47CSbJZ/Ag5xVyQg6r1xM7pp8+uuaq&#13;
IRaLA17NTICEcVaiUWczn0xTKspycTGFi+cb622p1Go1aw1PBIifNLDJZIJs0WFok2+nOi6uXEuQ&#13;
uRVUyWuncFFGo5FpeeCKCQ4Qr+HNVmnJiUyJ9KXMd8hJY3i2UZK6D1ICtMf6xhs4vyoWmaq4BAQN&#13;
97AqlQrknv1upXgPzGa/QU4bRTXIdoJ0nbMNlFKpjFi5OgGyjuEnUmNjI/MJhd1o9dJP4CGdm0Rl&#13;
OxVo4oivHA4Hp7ZUcQeI10ZHR0EikUBK0gkmUOxI/4hAYVnXs9+E4tT9626nvFmqSPZxECAhGBY7&#13;
2mw2ZjXBk1s8YERQKJAPT7h1xdL01CDA8JaMLC4u8sJn4goQr2ETFt4XgQ8L98gYRLbIdtD5yQY1&#13;
41kxyj1giIMEA68/48LZBgESpOH8JNx2/T8oe8HhCSyp52T9wkJd6oF166d8t1OYVWR74ggBEqVt&#13;
V11dHdP4zzxMz0PXemIUs+QzGM54l7ZfT4WrK4761CQfguQgVwzcyvJpO0WArGH4EDGj4gUlKeEU&#13;
5CUfZLYQLR7HuK1+LS7BmMraApVpeyBTFFxWyheMUC+tIUA4bPhQ8TTXCwoq2eMYCIs+7QvmdP5a&#13;
trCvj5tWvcWsoHgZZrCBtxcMvV4fkflUBAgHQcGtV0pKyjInwJmwxZ5YpdoDCx6EjWS+w/t0Mf7+&#13;
+P8wS3ZBXsohTzx2LGgovHOpMDsoJDAIkCAN71PE0TJ42rvSMVKTTkC+J14pS93DfOLiVgy3JFyP&#13;
W7BoEAPtOuknTHpWLToc1NnFSslkMujs7GTeI6EaARKk4Yn8xMQEGAyGVauK7+pSmLqfyYYhMM3y&#13;
j8GlfB9mVG/GrOsRfy5uCfH3sEk/9cRUe5hAW5J0nImzNgoFrhaVlZXMwSsfs1IESBQMSyMwRYyX&#13;
tKzlTCme2AVvXvVCU5W2myl1aZJ9DAOKD8Cd8TtmQku4aWX8fnwdfD18XfwZBs8WEH8mFmviIITU&#13;
pI2vECvv+nM6nbzOSBEgMYpVcAuGk8UxSA3G2fD8QHH6KFPyUpCyH4o8ABWl7INyz1YNhW2ohrTP&#13;
/Qr/zft1+D34GggB1pnha4qDPJsI9mAPt1ALCwtx+3wJEJbPVHDrgXdUZGZmsuao0RL+zpiexSu6&#13;
hRxXECAcWl2wpxqzYbhFCXaFiZZw1cPsE26dMAPFtV4MAiQOYxesRcL4BQ8lS0pKlkpdIin8GQgo&#13;
goolH9h7QSsEAcKrVDLu88fHx5kVB/f92MOC2x0UHr5hQsCf8N+8X4ffgyNyEEB8LezrJhAIEDIy&#13;
AoSMjNOAbNq0ifliEimehH4fFCBkZGQECBkZAUJGRoCQkUXI/g9it+dDTUZiPQAAAABJRU5ErkJg&#13;
gg==</y:Resource>
      <y:Resource id="20" type="java.awt.image.BufferedImage">iVBORw0KGgoAAAANSUhEUgAAAMgAAADICAYAAACtWK6eAAAX5UlEQVR42u2dCXCb5ZnHGYZh2E4H&#13;
umwpLVAGSre0TA+ysBy7sOlQ6AWlQJosR0oCARrOEBKSEAiQEBzH9yFLlq3IlyTLuixLsizLtxXH&#13;
8YUTMsYJzkEIzlHjCcbNZLOZ8Oz7fPB5FVmyZemT9B3PM/MfHGLLjr/3p/e53ue9AMjIyCLaBfQr&#13;
ICObIyDz5s2D+fPnk0iKEq77qADBTyYjU5qFW/cECBkZAUJGRoCQkREgZGQEiMzsi5Nfwt6P9kPv&#13;
zl3Q3tIFLmcjWM0usFS7wGxwgqnSCcYKB6fVWi0sbWvj9ALTq0xrmN5tbYWcri4oHRwEx4ED0D86&#13;
CmfOnKFfLgEiDfvfM2fh0MEjEGjvAbvFA6YqB5TrakBfYoEyrQ3MFQwKQyvUmbvAax+AxtrdYbW0&#13;
rIx7KOF0MQPiOydPwrWHD8NPh4fhnkAAHmLwLGPwrGPKZB872P8/ODYG586do4dCgKRwV/hiErq3&#13;
D3A7gbHCDrriajDoPWA3ts8IwGyaCZDZdNHZs3AV21l+uZu9TnMzrP0Gmu0jI7TbECCJtf85fQb6&#13;
ez/kgCjXWUCvtYLN2AYNjg9ihkFoQCJBc92hQ/BQRwesZNCo2K6zi/2ZdhgCJG6b+OIf0OLfDmU6&#13;
M+g01VBT6Yd6W7+gQCQakHBu2k/27YP/ZrvLJgZMy9AQnGUQkREgUdnxY5+Dp64JKvQW5jaZwWHq&#13;
TCgQyQYkVLi7LPb74W2fD7yDg4p2xQiQCPbVV1/B7sGPGBQsqC62gNO8PalQpBKQYGH8soTBomH6&#13;
9MQJAkTpgPxj8hQ0eFqhrLQGTGVe8Dl2pQwMMQDC65LTp+Genh541+WCPuaOKSVeIUC+sc8+PcbV&#13;
ILZpzSndLcQKSLBuHBmBl5n75RoYkH2sonhAPjl4BGpMdVC1zQkea5+owBArILy+OzYGKzo6wNHd&#13;
LVtQFAvIZ58dZ2DUgkHvEjwtqxRAeF06MQErAwFwMRdMbgG94gD5fOxzDgzcMeIp3hEg4XeUVZgm&#13;
ZqDIJUZRDCDoAnhcPigvtSS8bqFUQHj99MgR2Op0wsHDhwkQKVj3jh7QlxqhtjogKTCkCgivh/r6&#13;
QO/1wuTkJAEiRjt+7DhUlJnAYmiSJBhSBwT1rVOnYLXPBx0DAwSIWAz93yZ/KxjKnKIPwOUOCK9f&#13;
MberyOOBkydPEiApDcI//xx0peVcB63UwZATIHzP12t+PwwMDREgqbC+ng+gUm8TbT1D6YDwumvf&#13;
PqhubYXTp08TIMkw/EUbKquhpqpRVmDIFRDUFRMTsMXhgE9HRwmQRNro6FEo22bkTuXJEQ65AsLr&#13;
pbY26BocJEASYT09fVBVZpdMwY8ACa9bDx4EKwNFjO0qkgWk3uMDU0W9rMFQCiDcGZQTJ0Brs8Gp&#13;
U6cIkHgr4hazHZzmTkXAoRRAUJd9+SVkiSwVLClAMBg3VtXIOt5QMiD8eflNfj+MjY0RIHMxfFcx&#13;
VNbILoVLgITXm/X1MCqCDJckAMF3k4qyallUxQmQ6LWisRE+PnCAAJnJjh07BsZKm+wzVQRIeD3b&#13;
1AR7R0YIkEg7h8lgF8W5cAIkdXqCQZKqnUS0gExMTLCdw6p4OAiQr/W015uSqrsoAcFslclgVWzM&#13;
QYCE1ysWS9KzW6IDBM80mwwWRWarCJDZtaaqCsbHx5UJCJ7jsNTYGRy9BAYBElYXsjXyVklJ0k4p&#13;
igqQOqcH3NYdBAUBMusUlYzi4qQMhhANIG1tHeCxbycgCJCodMP+/VBcWakMQPazf6zF5CUYCJA5&#13;
6T+6uqDO45E3IJiVwDlVBAIBEosW1dRAX1+fPAHBjJXZROlcAiS+oP1ltRqOHj0qP0BcLjd4HZTO&#13;
JUDiD9rfyc5OyFmSlAGye/dusJkp7iBAhNG9TU2Qr1IJntlKCSBIuslIbSQEiLB6vrgY7Ha79AFx&#13;
u+qhoXaAFj8BIvglP2u3boX+/n7pAoKulae2nRY+AZIQ3dbTAxs3bhSsHSWpgGCHrt1aR4ueAEmo&#13;
lmu1UFpaKkg8klRA6upc4HNSSpcASfzA7PVpadDV1SUdQI4cOQIuRyMteAIkOVcv1NZyrhaeSJUE&#13;
IFYLngwcpAVPgCSvNT4jA/R6vfgBGRwcBJ+LGhEJkOQH7O+++y50d3eLFxBsJ7FaHLTQCZDUTEbJ&#13;
z4fNmzdzCSJRAtLDKG7yUjsJAZKi+xKHh7ldxOl0ig8Q3D3sVictcgIktWfZCwo4SDBRJCpAcPdo&#13;
cO6kRU6ApHYw9qFD8M7GjTEF7AkDBHcPG+0eBIhI9LJKxe0ie/bsEQcgFHsQIGKMRYqLi8UBCGWu&#13;
CBAxZrTmuoskBJADBw6A20ENiQSIuHRHdzcHSAEL2qPt00oIILWOOjpGS4CIUqtycjhIsKs8JYDg&#13;
PR4OawMtbAJElHrY4ZhTLCI4IIHOAHXsEiCi1bcnJ2H9++9zkAwNDSUXELw/0G5106ImQEStJeXl&#13;
HCA6nS65gAwPD4Pb3kmLmgARfcoXC4cIyaFDh5IHiMPupEEMBIgktDoriwPEZrMlDxCnncb4ECAS&#13;
ubXKYOAAwU7fmeZpCQbIyMgI+Ovp2gICRBq6ce9eDhBUa2tr4gEJBHaA3/khLWgCRDJ6PTOTAyQv&#13;
Ly9i4VAQQPDFve5mWswEiLTcLKNxaheJ1AovCCD44i0+akwkQKSlmwcHpwDx+XyJA6S3txeaXORe&#13;
ESDS0kVnz8KGTZs4QNRqdeIAaWmmxkQCRJp66ZtzIqhwN+jGDQhe2eyrb6OFTIBIUgstlilA2tra&#13;
hAcEe+vbfNR7RYBI+yAVqry8XHhAenp6Kb1LgEhaOKaULxpiP6GggDQ3tdIiJkAkrVfz8qZ2ESx4&#13;
CwYI0uZyUnsJASJt4e+XB6S5uVk4QE6cOAEtPhrrQ4BIW7f29U0BEtoCHxcgeGyxvWEPLWICRNK6&#13;
fHx8ChBUcPNiXID09fVTgE6AyEJvsQCdB+Tw4cPCALKjq4cWMAEiq5FAqOCLd+ICxNdADYoEiEwq&#13;
6oWFU4AYDIb4AcEKutdDgBAg8tCTFRVTgOTk5MQPyOjoKLQ07qAFTIDIQn/wes8L1HG2dFyAYEGl&#13;
tZFa3AkQeeg/t28/DxD+fEjMgOBw6nYfZbAIEHno6s8+Ow+Qffv2xQcIdj52+D6iBUyAyGagXDAg&#13;
fCYrLkCoBkKAyEnBgHg8nvgBocVLgMhJb2zZMgWIxWKJD5CmphZavASIrLQuPX0KEP4IbuyA+KkG&#13;
QoDIS2u3bp0CJCsrKz5AfA1NtHgJEFnptW/uDuEVFyDe+kZavASIbA9OoSYnJwkQAoQUCRC8DIoA&#13;
Ebkqyr2wlgWPt/X00CJOMiDj4+MEiFhlNwVgU64aHtHp4aLeXvidwQDPFhfDNUeO0GJOEiDYbkKA&#13;
iEz1tn7ILNDBC3n58C/t7XBBf/+Uvt3VBY+VlsLTOh1c9sUXtKgTDAherkNZLBGpWGuB13Ly4brG&#13;
xvPACBX+/TK1Gn7d2koLO4FZrLgAoTqIcDJU+GB9biHcabXOCEaobrfb4RnmduHwM1rgwtZB4geE&#13;
Kulxy1G9HdJy1LCopJSLM+YCBy/8ugcrKuAZ5npdefw4LXSBKulxA0K9WPHFGVkF22BZkYaLK2IB&#13;
I1T4Oo8zSBaZzXDJ6dO04OOYsCgYINTNO3epi02wMrcArvX7BQEjVNez+OQp5nbd29REiz6Obt64&#13;
s1h0HmSOcUaZF97OKYR/czgSAsa0+IR9n2VsR7n+4EFa/DGcB4m7DoIHSjr9Q7T4Z40zOlmcUQSL&#13;
SnUxxxmx6uKeHvgzi08eNxgoLTzHE4VxV9LxTHqbv58giCCPtQ+yWZzxrEotWJwRq65ob+fik0fs&#13;
du5WJQJi9jPpcfdi0VSTyCpSG2BNVg63MFMJRqh+Vl8PyzQauLuzk6CYZapJ3N28NBdrusxVTbAx&#13;
TwO322yiAiNU82tq4Em9Hq49fJjgCDMXS5DzIGget4/AYKqr6YL0XA08WFEpajCC9a0dO76OT4xG&#13;
uHRiQvGAvBI0WVGQE4XUbrIbvPYByGFxxt9YnHFpICAZOIL1/bY2WFxSAn9k7teF584pFpBV2dnn&#13;
ARL3mXS0luYWxdZCNGojrM3OE12cEat+zgB5lr1r4t3hSgRkw3vvCTvVBK2jo0Nx94MYy7ywKUcF&#13;
N9fWygKMYF3Y1wf3VVfDU9u2wRV//7ti7wcRZC4WGpbilXLDlN3UDltZnPHn8grZgRGubWUBC+KV&#13;
0rYSfMOUYJMV0ZRwRyH2TeXkl8LywiIusJU7HMG6qrUVlmo0cE9Li2LuKOSFZYy4AZFzoO5z7IJi&#13;
Fmesy8mHK/HchYLACNUtzJ3Etvp//fhjeZ4Dyc2dBkjc093/Pw7plF2gbsI4Iysffu52KxqM0Pjk&#13;
tyYTPFleLru2lfXvv38eHILcD8Lbnj17oM33gTz6pkydkJ6tgkf0ZQRFBF0WCMAiFp8ssFpl0baC&#13;
h81Cdw9BbpgKrqj76tskH2fkF2yD5SpN0hsKparr/H5Ywtwu7GGSMiALLZaIGSxBAPm6HtIu2Tij&#13;
RG2CN7MLFB9nxKpbWXzytFYr2bb6l1SqaYAIdsstb73sXbfJJa04pGqbC97PKqA4QwDhrnt/VRU8&#13;
xlwTKbWtoIu4YdOmaYAIdk86b3jyqsXXJ5k4IzNHDQ9WGmlxJyA+eVSng997vZJoW8GugVA4dOzn&#13;
n23dzxmQc+yX4XU3i/x8Rg8U5OngxUKKMxKtH/t8sJS5XWKfBvmE0TgNkObmZuEBQQsEdogy3cvF&#13;
GZpq2JBbxL3D0QJOnu6y2bi2erFOg3w9M3MaIHgQMCGA4Av763vFdQ5c74a07EK4xemiBZvC+ORP&#13;
lZWwwGIRVdvKjXv3ToNj8+bNXHdIQgBBc9rF0XZSWx2ArBwNLKg00SIVUXzyRGkp/K6hQRzulcEw&#13;
DZDy8vKo1n3MgDjsTs6lSWmckb8NVhVo4JLublqYItRN9fWwhIHyq127UgrI6qysaYDgpJ6EAjI8&#13;
PAxue2dK4gydxgwbc1RwFftH0kIUv+5nbtdSFp/84OjRlFTP39m4cRogY2NjiQUE/Te71Z3c8xl6&#13;
D2zJVsEtLqpnSK6tfscOeLiiAhZXVcHFZ84kDZAlzJUKhYM/YptQQLhsVmcAfM7E92bZjG2Qm1sM&#13;
iyoMtNhk0FaPblcy2upxQFxocyLK5/MlBxActuWwNiQ0zigqKINVRaVUz5CZbna74RmtFm4aGkoY&#13;
IA87HNPg4MeMJgUQtFpHneDBeoPjAyhVV8N7LM64Gt9paEHJNi38AHO5nk7Qsd/QO0BQeXl5XLE7&#13;
aYAcOHAA3A7hGhgN29yQmauB26ieoRhd3tnJpYUX1dQI1lZ/R3d32N2jlbl4kSwhgKBZLQ5B+qZU&#13;
zJ1aXFZFi0ahuoHFBs+pVIJMq1+Rnx+2OBjcnJg0QHp6eqDJE1tl3W3ZCVpVFaxRlcIlO3fSQiHB&#13;
fLMZlqvV8IsPPxQ0tWuz2WZcxwkDBM/0Wmscc65n6LVWFmcUwfXNdD6DdL6w+LuAxSbP6HRzbqt/&#13;
Ocy5D/6SnJQAwu8iDc6dUZ8Dz83XwR1OqmeQZtb32trgKY0GFrB3/2jik+sYBOF2j9DW9qQDwu0i&#13;
s8QidmM7FOSVwLJy6psizU2/cLtheWHhrMd+XykoCLt7DA0NpRaQmWIRV003qPL1sF6lg3/CcwP0&#13;
wEkx6j6jEV5koGCHbrSxR3FxccTUblIBwV2kxmw/r55RXuLgphT+iOIMkoDT6hdrtdPGEoXLXKF2&#13;
794d1fpNOCBog4OD4HUGoFJXB3nMnfqjneIMUmJ0bVMTPFdUxE0ruZNBE273KGAuVzS7R9IAQcvM&#13;
zIL1NXX0EElJ0Z0sgH9r8+awuwfOcovWkgYI9rqs9vno4ZGSogVh5u3OJfZIOiBoFpcL/pkaDElJ&#13;
iEfeSkvjTghuChnrM5fdI+mATExMQKbTSQ+RlFAtDxpGncs+1uv13Mf437nsHkkHBA2zBwtoiiEp&#13;
QbrNaoV3wrhWWBT85JNP5rxekw4Imsnjgcuo9kFKQCvK2jCHoVBO5rnEYikBBLsnt5jN3Eh9erAk&#13;
ofR8mLMefMcuuveSAYR3tZaynYQeLEkI3VtVFda1QnWznSVWSxkgaNUuF/ygq4seMCkuXbp9O6yL&#13;
4FrFEpiLBhBsQ8nCi1go9UuKUeimvxRmxhUKU7zHjh2La42mFBA0nEX0usNBD5sUkx7XaMLCEXoR&#13;
jmQBQft4/35YSPd0kOaou6urYUOYXit+jGg8rpWoAEHztrfD7TQVkRSlfuTzRYw70LUKNyVR0oCg&#13;
lbFd5MqODloApJknMjLXaXV6ekTXamBgQLA1KSpAcEvMs9vhMspskWYIyldkZESEw+VyCbomRQUI&#13;
n9lKq6nhGs5oQZBC4QjuswpVSUnJtPs9ZAcIGl4tvYEFYJT+JQVrWYTTgaicnBxu7K3QJkpA+M7f&#13;
lUYjtaOQOD2hVsPbETJW2EoSfHWzIgDhayQvGQwEicL1F602IhyxnPGQDSBoWAl9oaKC3C2CI2HF&#13;
QEkDwu8kL+p0BInC9JhGMyMcMw2dVhQgaBiArSgpoeyWQvRUQcGMcOD5DiEq5bIBhM9urWJb7uVU&#13;
TJSt0EtYFmESYrLhkBwgaJjnXs8g+aHfTwtKhsMWXo7QmZsKOCQJCG9bSkvhVrudFpZcBr6xN7zX&#13;
t2wRFRySBgRNbTLB/WVlFLxLXP9us8HatLQZ4Whubk46HJIHBK3O64Wnmc/6nc5OWmwSTeO+FTK7&#13;
KlQdLOZMlUkeELR+9otewXzXn9EZd0l15L6YnT1jpgrb1nGucypNFoCgjY6Owqq8PPiTXs+Nf6FF&#13;
KF7dwmLHlVu3zrhrpKenR7yamQCJo1ZSpNHAi2w3uYb5rLQYxZfCRXd4NpdKrVYLduCJAAmTBq6t&#13;
rYXn2fZ9F83eEs8JwIYGzqWaCQyUw+HgjjyIxWQHCG94s9UGtk0/k58PN7CHQ4s0dbWNxWxHeCPC&#13;
VQTB8QbOr0pFpkqRgKChD6tSqWAlA2WRVgvfbW+nRZtE3WM0wupZahuoPBY7JqpdnQCZxfAdye/3&#13;
c+9Qf8vNhfuqquBiuns9Ke7UhhkyVLx8Pp+oXCrFAcLb8PAwZGRkcFv9U4WFcIfFQqAILLye+a9F&#13;
RbO6U3yWKpHnOAiQGAybHT0eD7ebrElL445wIigUyMcndF2xNX1dFGDwLSOTk5OSWDOKAoQ3PISF&#13;
90Xgw0IfeTF71/uv6mqqn8xR329t5cCIdOVAuOvPxFDbIECiNJyflPHNCBkEBc89/8ZgoDMns+iH&#13;
TU2wlLmpa2bpnwp2pzCrKPTEEQIkSW6X1+vlDv7jw8SmOSxmYUX+Jreb3K+gy2nuNpu5RMf6KF0p&#13;
dGWl5E4RIDMYPkTMqPCgYI8Q1lAeY24BzoDFEftKBOPq5mZYWFLCndOYrQIeCkasl9YQICI2fKhY&#13;
zd0c9C75JvsYYVlQWspV578n8xnCVzEoHmA7KN7YFG3gzYNhsVgSMp+KABEhKOh6pYX42aswqGex&#13;
yiMsyP+N0Qg/Zp8j9XQx/vz473igrAyeZW8E0RT3QudSYXZQTmAQIFEa3qeIo2Ww2hu6MHC6OMYr&#13;
mMnBxYWZsGtYACv2uAWbBvEE328rK7mffTnbKd6Yw07BK4u5XYFAgPsdydUIkCgNK/IjIyNgs9mm&#13;
7SpTu0t6OixRqbhsGLoo800m+CXzxTEdmqpTj/h90SXEn+P35eXwKIupnmOBNh5vfTuKSne43cLM&#13;
3EwsvEoxK0WAJMGwNQJTxHhJy0yLCbM9+O78JEJTVAR/YTEMtrr8moFzc20t/KS+npvQEm9aGb8e&#13;
XwdfD18Xv8fDzAVEULEYileUrYuyVhFJeNdfH9sZpZyRIkBSFKugC4aTxTdFmeXB+sGrGRmce4b1&#13;
BGzP+CuD6FHm7qAWarXwEFvg4YR/x38efg3Oj0IIcOr5q1u3Rl20i7awhy7U+Pi4Yp8vASJwTQVd&#13;
D7yjomCW2U5iFP7MmJ7FK7rlHFcQICLaXfBMNWbD0EWJdodJlnDXw+wTuk6YgRLbWQwCRIGxC/Yi&#13;
YfyCRcnKysqpVpdECr8HAoqgYssHnr2gHYIAkVQqGf38ffv2cTsO+v14hgXdHRQW3zAhEE74d/zn&#13;
4dfgiBwEEF8Lz3UTCAQIGRkBQkYmakDmzZvHfTKJpCThuo8KEDIyMgKEjIwAISMjQMjIEmT/B7n6&#13;
y68jZzdxAAAAAElFTkSuQmCC</y:Resource>
      <y:Resource id="21" type="java.awt.image.BufferedImage">iVBORw0KGgoAAAANSUhEUgAAAMgAAADICAYAAACtWK6eAAAT30lEQVR42u3dWWxc53UH8DwURmAY&#13;
dha0RuqkaQGjgR9ShGhiFEVRI8hDUaRo7MIu6gSNYydpnMippVh1lNpxxEXcxE0Udw7JGS7D2Tg7&#13;
Z4bDEUckRXETN5GSSMm0RMk0QSnaTFGMRKmnc646LCXOkBzOvTP33vkf4CAvfnA438/3W853vs8Q&#13;
AoGIGp/BnwCBiBFIWloavfDCC0hkSiWP+20B4X8YgUi1iDTuAQSBABAEAkAQCABBIABERXH/3v/Q&#13;
5cVrNH36QzreO0w+T5DazC4y6u2hdAipb7RSi+5BVpftpaDj9Qfp+iUF3XseZPtvKejJoIHuw3R6&#13;
3EjzF47T0qe/xx8YQJQR91bv00cfXqLeo4NkNbeTvslGWo2ZNJUG0tVaqVXrpbaWo+Q2D1KHbSJq&#13;
NlS8TvfP/lHUXJp8kuYHn6Hp4HM01P48dVn/iTptb1CX61062lFI48PNtLgwTffv38ePAiDJ+yow&#13;
hkBHr/AlaNJaQhBaqVHjIFtrL7VbTmyKIB4gm+XK6cdp8cTTNN6RRp1t36cu527qak+n0UEDXb1y&#13;
CT8cgEgXVxavh74OQ9TabAth0FNTnZPshmPks47vGIPYQKIloxnt+Bb5rW9SwJ1Np8ZdtLy8jB8V&#13;
QOKLS3OfkNvRGZoqGam+2ixMkbzWUVFBJALI+lydeYzmjn+Vepwvkd/+3zQyYKWbN2/ixwaQ7cWN&#13;
65+S29lJDbU8ZbILXwkpQSQayKO5MPQlOu55kTy2LBoe9NOdO3cABEA2xqnJc2QxtpM2tKBONIpk&#13;
Almf80N/Rkfdu+hoZxUtfPIxgKQ6kFtLKxQMHCedxizsMom9nlAakPXTsJNHvk1BbxadmTqWMjti&#13;
APJ/8fsr18nj7Ap9LSzkNPYnHYXcgDy0wB8JfVU8v6axYS+trKwAiJqBLMxfIbPBLawttjqPAJCH&#13;
8/r4F+i47yfU32tSLZSUBcJfDF5fMAxP24gsYcgdSDiXp56gHs9bNDzgUd2CPuWA8I6U1ewVzizk&#13;
DkMpQMJ58+QX6ZjvbRoZDqhmjZIyQPik+0jnMeFAz2HoUwQMpQEJ5/njXyePLZvmLnwEIEqI6TOz&#13;
VFfdIhzqKQmGUoGEc7r32+Rv1yh6faJqIDduLFGT1iRMp+SwXZtqQMK1YD3e3aFpV5cip12qBdJ/&#13;
bIRqQ9Mpl2lAsTDUAGTtdH7k6xTwlNPVq1cBJJlxe3mFmnVm0jd4FA9DTUDCh41DgTfp1OQAgCQj&#13;
zk2fp5rKZlV8NdQIJJxzw39PAV+jIraEVQPE5fAL1bVKXmukChDh7OTUU+SzZ8i+vkvxQJZv3abG&#13;
BiNZWoKqg6FmIOHkk/iJsWMAIkVcvDgfmlI1kts8rFocagciTLkGvknBI1ZaXV0FELFifHRKuN+t&#13;
xilVqgHhvDHxJxTwVsvuVqMigXT6gtRUZ1c9jFQCwnlr6inyOnJktRWsOCBCe5zGjpTBkUpAwum3&#13;
76P5jy8CSKxh1NsUWy4CILFlwP4WXbp4AUC2E/fu3VP9ThWAbMwux+s0Mz0BIJvFnT/cJW1dq+xu&#13;
+QFIgr4k1ldDSE4DSKS4e/cu6eoNiitPBxBx02v6IU2fOQUgj4a+uS3lcQDIg3QbXqO5uY8AZP2C&#13;
PJmtdgBEfmnU7qILFy4ASLvLn7ILcgDZPLU1exN6TiI7IH5fMCW3cgFk+yXzddUf0NLSUuoBGR+d&#13;
JGNTB1AAyBbNIZ6i+trshJTLywYIFx62aB0AASDba4k68GVq1FWkBpDbt29Ti64NGAAktlJ559+S&#13;
y2lXPxB9kyWuB2YAJHVTr/k+DQ0NqReIx+3Hdi6AxJVlxW9Ltv2bVCATY7wo9wEBgMSV18a+SCWF&#13;
70mys5U0IEuf3gqtO2wAACCi5Lj/G1RbfVj03ltJA2IxuhTTGxdAlJGmhlfI6XQqH8hg/zCZm49g&#13;
8AOIqHln+rNUmL+XpqamlAvkxo0bZGhyYuADiCR5Jvgc5eak08LCgjKBmA32lGi0ACDJS13Va1RW&#13;
VibKSXtCgZycmCKbAXVWACJ1KcrnKDd7H3k8HuUA4Rb4fG0WAx5AEnJd1/IdSk9Pp0uXLikDiMvp&#13;
wWk5gCQ0iw/uiXuqlRAgly9fpqYG1FoBSOLPRtL3/46CwaC8gbSZHTjzAJCkZHXpzyg7O3vHl6wk&#13;
B3L27FmyGgIY6ACSnL6/x78qfEX0er38gPCxv77FjG1dAElq1pX/mPbv30/nzp2TF5DRkVFymLCt&#13;
CyDJzcsnnqbMjPeFBXustVqSAjHoLRjgACKPZg+VPxK+ImNjY/IAcv78eTLrUcoOIPLID3ueFdYi&#13;
paWlMX1FJANiMrZh7QEgssry4l3CV6S/vz+5QLhQzNLqxeAGEFnlyc6/EoAUFBRs+/BQEiBulwfn&#13;
HgAiyyzMe0dA0tfXlxwgLNNqbsfABhBZpr3pewKQioqKba1FRAdyYvgEOc1oOA0gcn1++gnKSP9A&#13;
QHLq1KnEAzEbcc8cQOSdVYfeFIBoNJrEAuHFuc3UiUENILLOsY40AQjn/Px84oAcCQSxOAcQRWRe&#13;
9j4BiNvtTgwQXvDwC7QY0ACihGyq/ncBCFf6rq6uSg9kdnaWbEZU7QKIMnL66NeEk/Wtyk9EA+L1&#13;
+HFyDiCKyqL8d7ZcrIsGxGLE0wUAosxpFueVK1ekA7K4uEhtBjx8AyDKLD3h7Orqkg7I4OAQuUwD&#13;
GMwAorjn3LIy3xeARKvyFQWI3erGQAYQRWZlyS/WviJzc3PiA+EtMqPejoEMIIpMW+OLa0ACgYD4&#13;
QFgdmjIAiGIvUvU+uwaECxhFB9LT04uGcACi6DyQ9d4aEu4AKioQn9ePQQwgqjgP4RwZGREXiNWC&#13;
8hIAUXZqyn66BsRut4sHhA9XnDasPwBE2elt/cc1ICUlJeIBmZycJJ9zEIMYQBSdZ7v/cg0I5/Ly&#13;
sjhAenp6yGcfxSAGEEXn0uSTa7cMOdc/mRAXkA4fLkcBiFqaOexdA7K+oUNcQNpdaAwHIOrIsuK3&#13;
1oAYDAZxgNgsKDEBEHVkfcUba0C4LituIEtLS+SwooIXQNSRloaX14BkZWWt3TLcMRC+7N7u6MYA&#13;
BhDVvGm4ficr3Mxhx0DOnDlDPgdK3AFEfXdD1vfM2jGQ4eFh8jvRwQRA1POGyHog3d3d8QHhhxEx&#13;
eAFETbkeSLgd0I6BBDpRYgIgKqvqzfz/qt7wm4Y7BtLpBxAAUVfmHti3BqSqqgpAAAQZDUh+fn58&#13;
QHxelJkAiNruhfzqoXVIXEA87TgkBBB1ZfHB3RuqegEEQJBRgFy/fh1AAAQJIACC3AEQvhcCIACC&#13;
jALk/PnzAAIgSEmA+DtwDgIg6sqDue+KBwQHhQCi5oPCuIGgFgtA1FyLFTeQ3t5edDQBEPW8nz71&#13;
xEM44gbC77r5nejJCyDqyPN9f7EBCD8MtWMgMzMz5HPiRiGAqPNGYdwHhbiTDiBqvpMedy0WupoA&#13;
iFq7moQ7m6AvFoAgI/TFWt/EGp0VAQT5SGdFUW4UojcvgKi1N68od9LD3d07HGMYxACiqu7uonQ1&#13;
Cb8P0uEawiAGEFW9DyJKXyy8MAUganxhSrTOinijEEDU+EahaL158cotgKjxlVvRuruvX6h7bajJ&#13;
AhD1LNBFeR8kHFzx6Lah5ARAlJl9jr/bML0S7YUpDv4U2SztGMgAoshsrPrhBiCivVEYDocdQABE&#13;
mVlSsHsDENFeuQ1Hf/8AuUwofQcQZeXqzGN0IOv9qAt00YDwxZI2Ayp7AUT5d0C0Wu2W4z5mIBxt&#13;
ZicGM4AouoKXMxAISAME5yEAorQsyN27AQjflJUEyOzsLNmMKDsBEGXkh73PbsARvkUoCZD79++T&#13;
sdWGAQ0gishWzasbcFRUVGxr3O8ISLjbYrsFp+oAIv/Mz3k3agWvZEAWFhbIpPdgUAOIrHOsIy3i&#13;
9IrHr6RAOCxmBwY1gChu9yp8B11yIH3H+sll6cfABhBZ5srpxynnwG+23N6VDMjKygoZ9XYMbACR&#13;
ZXr03404veLLfwkBwuF0uMnTNoLBDSAybM7wzgYcGo0m6liWBAgvdiytXgxuAJF9aQlnf39/YoFw&#13;
mIxt5LOOY4ADiGyyvHjXBhxcnHjz5s3EA+GLVFYD+mYBiExOznuepfT9v9sAxGKxbDqOJQPCoW8x&#13;
4ysCILJI/htGml6FmzMkBcj0mWkyt6CIEUCSm58M/illZrwf0+I8IUDwFQEQOX89wr2vkgrkwoUL&#13;
obUIqnwBJDl5aeArEb8eXJjIBbZJB8LhdvrwFQGQpGR16c8ifj3WN2ZIOpDLly9TU70Vgx1AZLFz&#13;
VVBQQHfu3JEPEA6Xw4NSeABJaB4qfDuur0dCgbBYXX0rBjyAJO3NwXDV7na/HgkFwjE0eIJshqMY&#13;
9AAiad48+bmIF6I4+fnyWCKhQDhase0LIBKnruq1iDi45+52dq6SCuTatWvUrMWCHUCkyTPB5ygr&#13;
wrYu57lz52IerwkHwjHYP0zm5iMY/AAiat6Z/iwV5u+NiCP85qAigAhXc40u3BkBEFHT1PBKRBzZ&#13;
2dlRL0TJFsjSp7eoRYc2QQAiTo77v0FZmZGnVr29vTsep0kDwjExNknGJry1DiDx5Y2Jz1NB3n9F&#13;
xFFWVhbTtq6sgHB43H5yGPoAAUB2nBUluyLiyMjIeOgpA0UCESp+myxYjwDIjtLS8HJEHJwejyfu&#13;
sSkLILdv36ZmrQUYACSmHPI8H/pK/DYiDq7WjWdqJSsgHBcvzqOgEUC2nfMDX6a87F9H3bWK1CVR&#13;
0UA4xkcnyaBDNxQA2aqU5KnQonxv1KlVrOUkigEiNMD2BcnSEgQMAImah4t+GRWH3W4XdTzKDghH&#13;
u6sDSAAkYlaV/jwqjvr6+ofeF1QtkPDOFrZ/AWSrNz3CWVRURFevXhV9HMoWCEej1ggkACKkueEV&#13;
Sk//ICIObv62VfseVQK5e/cuaaqbUh5JqgNxNv8zZUbZzuWcnJyUbAzKGohwE/EPd6m2qpGcxn4A&#13;
ScG0N724KY7h4WFJx5/sgXDwJRdGYjccA5BUOiXXvhy1AFGKHSvFAglHdUUDtbUcBZAUX3NwWq3W&#13;
mG8Hqh4I/0EqymrIoOsAEJXm6sxjof+/b2yKo7GxUfTtXFUA4eA/jKZWR3VVRgBRWS5NPknlxW9F&#13;
hZFoHIoEsnZO0mKmqrJG8lpHAUQFOdf351R8cM+mOAwGgygFiCkBhMNuc9Hh4hrV73CpHciw51uU&#13;
l7NvUxyJWnOoCgjH6OgolRRWkqmxE0AUuN7YaqeKMxgMJgWHKoBwcBv7kqJKaqhR57NvagRyffwL&#13;
pCn7CWVsshjnG4FSn3OkBBCO2dnZEJLDVHlYR27zMIDIOM92fy203ti96VcjNzeXZmZmkj6uVAOE&#13;
gx9jrKqsptLQukTf4AEQGU6p2vXfpZwDv9kUB/fPlaLwMOWBhM9KnE4nFRdUCF8Tl2kAQGSyS8XN&#13;
FTabUiVrpyqlgIRjcHCQcrLz6FBRFTXVOQEkSbly+nGy6v6FcqNcj12fXV1dSVuMpxwQDr6XnJ+f&#13;
TwfzS6j8UJ1iy1SUCuSE96+3PNvg5N+Inw2XY6gaCMfy8rLQlzUjPZOKCyuoulx55fNKA8IvO1WX&#13;
vklZme9tiaO5uVn4jeQaqgcSDr7Iz/+lyj6QS4dLNNSosSumF5dSgFyf+DyZ6l/Z1nSKd6n4N5Hb&#13;
lCplgXAsLS0Ji0D+gXKyDwpQdLU22UORO5DlqSeE6ttoj9ZE6rTOO45KiJQCEg6e7/JjKsL8N7eI&#13;
ykLrE4biNg8CSIyHfY6m71FR/q+2BYO3b/m8SkmRkkA4uCK0v79faDK29kUpriVNlVF2tV1yA/LJ&#13;
4DPUUvODTXtTPXpnnDusy2n7FkBiOFzkm2lc1sA/5oGsXKFspbqsiVq1XlmUrsgBCB/yDbr/hurK&#13;
f0x525xK8d+U/7ZKmU4ByCbBJ7dcMRqGwlmYXyqsU7jGK5k7X8kE8vHAV4T1RXnJLza9xPRoWiwW&#13;
2ZyGA4jIZycmk+khKLzzVVxQTuWH6oXdr0RjSTSQhaEvUcDyHWGrNjd737ZRhBfgUrXgARCZfVH8&#13;
fv/aGiWceTkFdKiomipKG6i+2iwcPko9DZMaCE+fLoW+FD7jP5C28kdUnL8nJhS8xuCnBnb6zBmA&#13;
KHxrmBfzvAPz6MDIyymkksKK0DSslqrLm4WSFu68IjYYKYBcGfljGvF+k4x1/0a1Zf9Bhwre3rJO&#13;
KlI3Q158K3mNASAiBj8jzHPr9dOvtQVpeiYV5B8Sar84+QtTW6EX0Nhae6ndciIpQLgWavHE0zTe&#13;
kSY0YDPUvSo0ReAG0Ae2cdIdaeHNU1C+gyP3Qz4ASeLOF/+Xkx9p2WwwZWZkCWh4/cJouB6sJvSl&#13;
0VQaSFdrFXbJeIq21fnLVkC42cH84DM0HXyOhtqfp47QVMnW+BK11P6Aag//lCpKfh7zWiLSW39q&#13;
/1oAiASxuLhIgUBgSyyPfm343OVgXjEVFZQJ0zT+3wdfnwf3WXhDIJyHC/+TbLqXhDTV/6vQxJlT&#13;
V/ka1Ye+BnwzjxGUHNyz5fXVWJIPU30+n6oW3QCSZCx8RZTLWXjhKtZATVTy9ImLB/v6+gQUqTCF&#13;
ApAkBZ/Uc0kLT0v4AldNTU3EtUsyk796vKbipgj876rEk24AUVHwAOSBODIyImyLchO0goICySFw&#13;
FbNGoxGg8kUy3myQc4k5gCA2fG343GVubo4mJiaErw7fruMBzaUafMKv1WojJu8o8T/DyWuh7u5u&#13;
ASAXBfK5RCK7EAIIAgEgAIJAxAwkLS1N+IeRyFRKHvfbAoJAIAAEgQAQBAJAEAiJ4n8B9MMgdGi/&#13;
/kwAAAAASUVORK5CYII=</y:Resource>
      <y:Resource id="22" type="java.awt.image.BufferedImage">iVBORw0KGgoAAAANSUhEUgAAAMgAAADICAYAAACtWK6eAAAYHUlEQVR42u2deXCUdZrH5++tKWt2&#13;
tnZndmtntnZ31tF1PJhxGMcLR1QQEY8BEVAuw5HIZUggEvpM575PctFJOp2k03fSnaRzk4QQcnDJ&#13;
ICKHeES0kFI2Y7muhc/282Jnkk530ul+++33eJ6qb0kVSQfzPp/393ue3/M8vx8BGRmZX/sR/QrI&#13;
yOYJyIIFC2DRokUkkqSEfh8QIPjFZGRSM19+T4CQkREgZGQECBkZAUJGRoCIzL768n/gvXcvwcjx&#13;
03CkexCa7e1gMjSDsaEZDHo71OvsUFdjZRSfXQRv1DgY7dS3wN76Fnjb0ApqUyvkO3ugsvc42E+e&#13;
h7HLH8G3335Lv1wCRBj2f99+Bx9c+RgGjgyDxeiE+lorVFc2grbcCFVlZjDUuKHQ90CTYRBaLSeg&#13;
3XbGpzZnHoK/s33gUz+xXIR/bjwLd+qH4f7qPlha4YCVlU2w1Q1ToqEFsm3tYBt5B65c+xxu3bpF&#13;
D4UAieCq8NUEDB09wawEdTUWqCxtAL3WCZa6I7MCMJdmA2Qu3WG9BP9RNwYParshqqrJvfLchmbw&#13;
L+/RakOAhNf+95tvYcz9dkYgqiuNoC0zgbmuF9qsJ4OGgW1A/EHz69ohWKV1QJzeASXObjhz8TKt&#13;
MARI6Hbzq79Cd8dRqKo0QOWhBmjUdUCLeYxVIMINiK9t2r01A7BO2wQa91aw5+Q78N1339HDJkAC&#13;
s8+ufQHOpk6o0Rrd2yYDWOv7wwoE14B4C1eXDZVWUNU3QdvQmKS3YgSIH/v+++/hzKl33VC4g+pS&#13;
I9gNRzmFIpKATBXGL29obVBma4GPrn1GgEgdkL9OfA1tzh6oqmiE+qpWcFlPRwwMPgDi0d+bL8AS&#13;
rQvUOjOMnTsvmXiFAPnBPvnoGnMGcbjMENHVgq+ATNV9ukHYU20Dx9Fh0ccqkgfk6pWPodG91649&#13;
bAenaZRXYPAVEI/+1XAaYhvawNZ7VLSgSBaQTz75zA2GDfTaZtbTslIBxKOfGc9BXGM7OPqPiS6g&#13;
lxwgX1z/ggEDV4xQDu8IEN8ryr46B/QcGxJNjCIZQHAL4Gx2QXWFMeznFlIFxKMHDGOQoTfBlatX&#13;
CRAh2NCxYdBW1IGtYUBQYAgVEI9W1XVBldUBExMTBAg/D/g+g5qqejDqOwUJhtABQf2D6T3Yr7ND&#13;
3/AoAcIXw/1vZ0cP6KvsvA/AxQ6IRwtNY1BitMOXX35JgEQ0CP/iC6isqGYqaIUOhpgA8dR8xdU2&#13;
wYl3/kKARMJGh0+CTmvm7XmG1AHxaLFhEAxtnfDNN98QIFwY/qL1ugZorG0XFRhiBQT1S/M5SNM1&#13;
wkeffEKAhNPGxz+FqsN1TFeeGOEQKyAe7a5rgWNjJwmQcNjw8CjUVlkEc+BHgPjWI43DYG7v5mW5&#13;
imABaXG6oL6mRdRgSAUQpgfFeBrK6o3w9ddfEyChnogbDRawG/olAYdUAEH93PQu5DTYeJUKFhQg&#13;
GIzX1TaKOt6QMiCefnmNwQHXr18nQOZj+FbR6xpFl8IlQHxLVmuF8fFxAiQQw7dJTVWDKE7FCZDA&#13;
FauzwfuXLhEgs9m1a9egTmcWfaaKAPGt7dV2eO/99wkQfytHvd7Ci75wAiRy2nA4cisJbwG5efOm&#13;
e+UwSR4OAuS2tlSaI3LqzktAMFtVrzdJNuYgQHxrzyEd59kt3gGCPc31eqMks1UEyNzaX6yFGzdu&#13;
SBMQ7OMwNlrccIwQGASIT/3YegVk+SWcdSnyCpAmuxMcpmMEBQEy5xSVjKISTgZD8AaQ3t4+cFqO&#13;
EhAESEC6RzcIpVU10gDk0qVLYKxvJRgIkHlpUbkTmhwOcQOCWQmcU0UgECDBaG2uFkZHR8UJCGas&#13;
DPWUziVAQgvad6fnw6effio+QJqbHdBqpXQuARJ60K5IywxLL0nEADlz5gyYDRR3ECDsaGmJGfIL&#13;
C1nPbEUEECS9vo7KSAgQdvVmegFYLBbhA+JoboE22wlyfgKE5Ut+3ocETSqMjY0JFxDcWjltR8jx&#13;
CZCw6NGKNlCpVKyVo3AKCFboWkxN5PQESFgVnV4IFRUVrMQjnALS1NQMLjuldAmQMA/MNr8HiWoN&#13;
DA4OCgeQjz/+GJqt7eTwBAgnWplfy2y1sCNVEICYjNgZeIocngDhrjRekwZarZb/gJw6dQpczVSI&#13;
SIBwH7ArlUoYGhriLyBYTmIyWsnRCZDIdCGmZINGo2ESRLwEZHh4GDpbqZyEAImM7q/uY1YRu93O&#13;
P0Bw9bCY7OTkBEhkJ8in5jCQYKKIV4Dg6tFmP05OToBEVHfVHgeFG5BgAvawAYKrh5lWDwKEJ9qV&#13;
msusImfPnuUHIBR7ECB8jEVKS0v5AQhlrggQ3mW0UrPnvYqEBZDLly+Dw0oFiQQIv/R4eQsDSEFB&#13;
QcB1WmEBxGZtojZaAoSXikvOYCDBqvKIAIL3eFhNbeTYBAgvtSq/dl6xCOuADPQPUMUuAcJb/aPp&#13;
XabSFyE5d+4ct4Dg/YEWk4OcmgDhtTZllTKAVFZWcgvI+fPnwWHpJ6cmQHitB6r7mINDhOSDDz7g&#13;
DhCrxU6DGAgQQShek84AYjabuQPEbqExPgSIMLQ+u4IBBCt9Z5unxRogFy9ehI4WuraAABGG7q0Z&#13;
YABB9fT0hB+QgYFj0GF/hxyaABGM9mnSGEDy8vL8HhyyAgh+eKuji5yZABHWNiunYnIV8VcKzwog&#13;
+OHdLipMJECEpYWHOycBcblc4QNkZGQEOptpe0WACEt3WC+BTKlmACkpKQkfIN1dVJhIgAhTO3/o&#13;
E0H5ukE3ZEDwymZXSy85MgEiSK3JrZoEpLe3l31AsLa+10W1VwSIsBupUNXV1ewDMjw8QuldAkTQ&#13;
OvBD8SIeGmI9IauAdHX2kBMTIILWWymZk6sIHnizBgjS1myn8hICRNh6I+vQJCBdXV3sAfL5559D&#13;
t4vG+hAgwtbDla5JQLxL4EMCBNsWj7SdJScmQAStf2l8ZxIQ1NTixZAAGR0dowCdABGFDqrUk4B8&#13;
+OGH7ABybHCYHJgAEc2Qaw8gUy/eCQkQVxsVKBIgYpm8mDMJiF6vDx0QPEFvdRIgBIhY+tTLJgHJ&#13;
yckJHZDx8XHobj9GDkyAiEIrigzTAnWcLR0SIHig0tNOJe4EiDj0pzLHNEA8/SFBA4LDqY+4KINF&#13;
gIhD/1k3Og2QCxcuhAYIVj72ud4lByZARDNQbiognkxWSIDQGQgBIiZNBcTpdIYOCDkvASKuqt7k&#13;
SUCMRmNogHR2dpPzEiCiUkJSyiQgnhbc4AHpoDMQAkRc2j8FkKysrNAAcbV1kvMSIKLS3h/uDvEo&#13;
JEBaW9rJeQkQkTVOZU0DZGJiggAhQEj+AMHLoAgQnkunbYIDaiU8WtFGTswxIDdu3CBA+Cpr/QCk&#13;
pGfANsVGeEz2a9ig2ggxaZnwq7oRcmaOAMFyEwKEZ2oxj0FOTiHEq2Lhadlv4RHZf03qT7J7YXvS&#13;
HtiaUQg/bzxLTh1mQPByHcpi8Ujlh+rgQNLbsFz26DQwvLVcvgh2aA7AMyUWcuwwZrFCAoTOQdhT&#13;
XbUTlCkqWKtYMSsY3lqtWgkxqWnM8DNycHbPQUIHhE7SQ5at4SikZ2RDjCKKiTPmA4dH+H2b1NGw&#13;
PT0X/q3+JDk6SyfpIQNCtVihxhlFEKvexcQVwYDhLfycbUl7YW3OYfip5QI5fAgTFlkDhKp556/S&#13;
4hp3nJHgjjMeZgWMmfHJExCjkcNSik9CquYNOYtF/SDzjDOqnJCUmgyvyJeGBYyZ8clq97YrE+7W&#13;
HSPnD6IfJORzEGwo6e84R84/13lGQ//tOEMZfJwRrB6X3Q2bknbA+uxDlBaeZ0dhyCfp2JPe2zFG&#13;
EPiR0zQKubklsFe1m7U4I1g9I18IWzUJ8EpeDdxhuUxABNCTHnItFk018a+SomqQJR2EZ2QPRhQM&#13;
b72ofBbeTFbCk6XNBMUcU01CrualuVgzZdC1M+UhaxTLeQWGt9aqXoeojFy4Uz9McPiYi8VKPwia&#13;
0+EiMNxqahyEzMw82Kpaz2swpuoJ2W9gc9JOd3xSDv9kPCd5QHZPmazISkchlZucgVbLCcjLPQRx&#13;
6rfgSdl9goFjqpbKH4LtSQmworABfmy9IllA4pLTpwESck/67dttuyV7FlJarAO5Rs67OCP4+GS5&#13;
Oz7RMHeHSxEQ2ZTp7qxMNUHr6+uT3P0g9VWtkJKWDqvkS0QBxlQ9KrsTXlNvhi0Z+fDLhtOSvR+E&#13;
lblYaHgUL5Ubpiz1R9yBWz5sU20QHRgzy1bug6ikPbA29zD81Py+pG6YYm2yolTuKMS6KYwz4t1x&#13;
Bga2Yodjqp6VPwIxmoOw5JC4y1am3lHoER5jsHLLrVgDdZf1NJQV60GRrIAlsoWSAsNbf1a9DNGp&#13;
qfCbmqPi7AOZcssta9Pd/xaH9IsuUMc4Izk1Df4sf0rSYHjHJ6+ro2BzZoHoylYS1UnT4GDlfhCP&#13;
nT17FnpdJ0XSB94PGRk5sF25kaDwoydlCyBKEwev5lWJomwFm828Vw9WbpiaeqLuaukVfJxRmFfu&#13;
jjNiOS8oFKqw7TdaI4MnyhyCBmRNbpXfDBYrgNw+Dzki2DijvKQOlMlqyccZwWqlaiVsd29HhVpW&#13;
vzM1dwYgrN1y67GRkRHobBZWHFJ7uBnS0jIpzmBBzFgidTSszyoRVNnKHdZLIFOqZwDC2j3pHsPO&#13;
q27XqGDijKysAtiqojgjHPHJFk08PF8kjLIVrBrwhqOysnJOv583ILdu3YJWRxfP+zOGocAdZ+xP&#13;
iqc4I8x6XvE0RCfjNMhWXgOyPqdiBiBdXV3sA4I2MHCMl+ne23FGPSSlamCx7AFyYA71qmodRKVn&#13;
wa/0/JwGuU+TNgMQbAQMCyD4wR0tI7yCQ691MO2uqxXLyGEjGJ9sVMfAmpwyXpWt3FszMAMOjUbD&#13;
VIeEBRA0u4UfZSe2hgHIySqEmKQoclIexSdbkxNheZGBH9ur7Jnbq+rq6oD8PmhArBY7s6WJZJxR&#13;
mFcBshQZLJL9NzkmD/WCchlsS02G32u7IgpIvCZ9BiA4qSesgJw/fx4clv6IxBmVhwyQnJYGz8r/&#13;
QI4oAG1Ub4OojHz49/oTnMPxQHUfKLzgQF2/fj28gOD+zWJycDtvSutkykNWK5eT4wmwrH6zJhY2&#13;
ZpfDTywXOew/L50Bh6fFNqyAMNms/gFw2cNfm2Wu64XcnBLYkbSNnE0EZfXbU1SwpMTKyYC4RK8R&#13;
oyiXy8UNIDhsy2pqC2ucUVygBVmqjM4zRKaXVS9BdGomLKg6EjZAVuXXzoDDM2aUE0DQbNYm1oP1&#13;
NutJqChpYMbqLJM/RA4l2rTwXbAhKQa2ZBTBLxpOheEOkJm9H3l5ecxhN2eAXL58GRxW9goY9Ycd&#13;
THnIGuXz5EQS0VOyB2G7Zh+szdWyVlb/eHmLz9Wjp6fHry+HBRA0k9HKSt1Ucf5h2KPZQU4j1bJ6&#13;
xWLYlayEpSXmkAHZk5rt83BwanEiZ4AMDw9DpzO4k3WH8TiUFbn3imlKOs8gMVqnWgs7UjPgd9ru&#13;
oBujfKV2zWbzrH4cNkCwp9fUaJ33eYa2zMTEGSsUi8gxSNOEL8st6h2wLaMQfjbPsvpdPvo+PJfk&#13;
RAQQzyrSZj8ecB84Tg9Zp3qJnIE0q5bIF8KbmsSAp9XfVXvc5+rhXdrOOSDMKjJHLGKpOwIFuWUQ&#13;
nxpLD580v7Sw8nnYrVHN2fbrPXfXo3PnzkUWkNlikebGISYAT8pIhifkFGeQgtd61QbYnZIG99X0&#13;
Bxx7lJaW+k3tcgoIriKNBsu084zqciszpZDiDBKb0+qjk/bC5sziaWOJ9qRk+1w9zpw5E5D/hh0Q&#13;
tFOnTkGrfQB0lU1MnLEtmdpdSeHRc/LHYJdGxkwrWVTu9Ll6FBQUBLR6cAYIWmZmFqQdSqOHSOKo&#13;
m3EVyFQqn6sHznIL1DgDBGtd0rRKengkThSt3uQTjkBjD84BQbPYTLAk6Xf0AElhj0cUajnTIahW&#13;
q4NePTgH5ObNm1CiK6CHSAqr9ip3TwKRm5sLWq2W+TP+dz6rB+eAoGH2ILaYejhIYYo95M+5A3OF&#13;
z0PBq1evzttfOQcEzWhrhKdVC+iBklgvRUlUHvAZe9jt9qB8NSKAYPVkfkU2M1KfHiyJLcVN2Vp5&#13;
V+zi9l4wgHi2WgmFu+nBkljRBsUqn1sr1NDQUNB+GjFAmK2WpRGeS6LuQFKoM7fug4PKRJ9wBBOY&#13;
8wYQLEMpripg2izpQZOCEW7T45WxPuHAFO+1a9dC8tGIAoKGs4iSSxX0sElBaYdii084vC/CESwg&#13;
zFzfSxdhT+5WeuCkeek1xYsgV8p9woGHhKFsrXgFCFp7twvWZ7xID54U2BULssf8pnRxa+VrSqKg&#13;
AUGrM9XCUgVdhUaaayLjvXBAmeB3a3XixAnWfJJXgOCSWKorhsXy+8kRSH6D8v3KOL9wNDc3s+qT&#13;
vALEk9nKq8hiCs7IIUjecOz1cxiIKi8vn3G/h+gAQcOrpTMOJVP6lzRNexQ7/MKRk5PDjL1l23gJ&#13;
iKfyV5mfSOUopMl0rr+TciwlmXp1syQA8ZyRHMzZR5BIXNsVm/zCEUyPh2gAQcOT0ANZcbTdIjjC&#13;
dhgoaEA8K8mBdIJEanpzlm3VXEOnJQUIGgZgien7KbslEe1WxMwKB/Z3sHFSLhpAPNktecYBeFr2&#13;
W3IikQp3CW8p/WeruIRDcICgYZ47KVsJy2R/JIcS4bCFfX4qcyMBhyAB8VhWYSasli8jxxLLwDfZ&#13;
I7OWj0QCDkEDglZRXQZRirUUvItg0EKi8u1Z4ejq6uIcDsEDguZoaYY9ijfhKdkD5GwCTePKlbJZ&#13;
4ejr64uYfwkeELSxsTHYr4qDl+RPktMJqCI3XvnWrJkqLFvHuc6RNFEAgjY+Pg6JmgTYongNFsnu&#13;
ISfksVbLn4UERfysq0ZaWprfq5kJkBDOSopLipk3E10Vzc8ULm6H59pSlZSUsNbwRID4SAPbbDaI&#13;
U+yBdfIXqI6LLx2A8seZF9dsYKCsVivT8sAXEx0gHsObrZRJcnhLsQNWuB8OOWnkzjZ2KrbCQT/t&#13;
sVPjDZxfFYlMlSQBQcM9bFFRESQo4yFasRmekdFkeU6HuclXznm2gcrLywtbuToBMofhG6mjo4N5&#13;
Q8UqdsFG+SvwuOxucmAOtlP+Jo5Mlcvl4tWWSnKAeOz8+fOQkZHBTODDQrg18ucJFJa1RPagezu1&#13;
ze+UQ+8sVTj7OAiQIAyLHZ1OJ7OaJLqXfsyoICgUyIcm3LpiaXriHHHG1JKRiYkJQfiMpADxGDZh&#13;
4X0R+LDeVu5n3nqvyV+i85N5aqns924wogIGA68/48PZBgESoOH8JNx2eUDBvmcMLKnnZI7CQvnD&#13;
7m1qtDsAfzsgMHA7hVlFtieOECAcbbtaW1uZxn98mFg0h1svPJF/Wb6Ytl+Tl9PcA+vcq+xe5S6Q&#13;
BRBjeFK3QtpOESCzGD5EzKh4QMEaITxDwS3Ea/IXYbFMmsPslskeYlLk+5R75zwB9wYj2EtrCBAe&#13;
Gz5UPM31gIKSKQ8ysGxXbHS/RV+EJe69t5iheFb+B4hSrGOGtB0MML7wgGE0GsMyn4oA4SEouPVK&#13;
SUmZ5gQJTKyyFbYpNsAGxUpYIV8k+HQx/vvx/yNKvg5ilTuZeCxQKDxzqTA7KCYwCJAADe9TxNEy&#13;
eNrr7Rj4dsV4BbdhUe6YBTNhy+R/5H3cgkWDGGhvkr/CpGf3KnYHdHbhraysLBgYGGB+R2I1AiRA&#13;
wxP5ixcvgtlsnrGq/G112Qe7FNFMNgy3KK/LX4aV8mdgqWxhxLoe8efilhD/HZsVr0KM4g2IVexk&#13;
SkBm68WYbbUwGAzMwasQs1IECAeGpRGYIsZLWmZzJoxd8O28S7Gd2ZZh9xyWuiA4q+RL4AX5E8yE&#13;
llDTyvj9+Dn4efi5+DO2KtYzoOI823hF7LxiCX93/Y2Ojgo6I0WARChWwS0YThbHIDUQZ8NU8n5l&#13;
vNt5Y5iyFzyoROHbHRXtBgkd3Jfw7zxfh9+D348QIIj4maGC4H2wh1uoGzduSPb5EiAsn6ng1gPv&#13;
qCgoKGDNUbkS/psxPYtXdIs5riBAeLS6YE81ZsNwixLoCsOVcNXD7BNunTADxbdeDAJEgrEL1iJh&#13;
/IKHkjqdbrLUJZzCn4GAIqhY8oG9F7RCECCCSiXjPv/ChQvMioP7fuxhwe0OCg/fMCHgS/h3nq/D&#13;
78EROQggfhb2dRMIBAgZGQFCRsZrQBYsWMB8MYkkJaHfBwQIGRkZAUJGRoCQkREgZGRhsv8H7Qu4&#13;
d9JniPkAAAAASUVORK5CYII=</y:Resource>
      <y:Resource id="23" type="java.awt.image.BufferedImage">iVBORw0KGgoAAAANSUhEUgAAAMgAAADICAYAAACtWK6eAAAYS0lEQVR42u2deVRb95XH+8ecOT09&#13;
M9N2ltPJZNJtTppJk07qLmnTJWnSbZppkyatk2matEmapHaMNyA2YMBgMJsxCAFiF0IIoR0hCRCb&#13;
MRCDWWxMXNvxktqJQ5zU8Tge1+PJ5Ljf0X2JKAYJBHqS3nu695zvic8xyIR3P+/3u8vv/j4ENja2&#13;
oPYh/hWwsS0TkFWrVuGee+5hseJK5PchAUJfzMYWbxbI7xkQNjYGhI2NAWFjY0DY2BgQhdk7F/8b&#13;
Lx89hfH9h7C3fx9czm5YTS5YWl0wGZww6p1oaXIISs0pxYaCVkFbSsxIL7Miu9KGwloHqlq60Owc&#13;
RMfQNA4dPY13332Xf7kMiDzs/959D6d/fxbDe8dgt3hgbHZAV2+GttaCxhobTE0+KAx70G7ah077&#13;
AXS3TQfU2rRSfG5df0B9PqEHqzZ04Jub2nDfZgtWp+jx5HY9Nhe2IkdjQ3mTC56BSZw++yauXbvG&#13;
D4UBieGq8M5ljL54QFgJWprsqK9uhUHrgb1l76IALKXFAFlKtyb04usbnfhBom8FyjcIKw9Bs//A&#13;
EV5tGJDI2v9efReT4y8JQOjqLdDWWGFrGUCX4+CKYRAbkGDQfGuTA09lGXzbNTPqTF146ehJXmEY&#13;
kPDt0jt/RH/Pi2isN6G+qhVmfQ86bJOiAhFpQAJt0+7dbMVzOc0oqrVj7+gU3nvvPX7YDEho9ua5&#13;
t+Fp70WT1uLbNpngMA5FFIhoAzJftLo8n9OE/CozegbH4norxoAEsT/96U+Ynjrqg8IXVFdb4DS9&#13;
GFUoYgnIXFH8sj5Pj3pjO87OnGNA4h2QP16+gi7PHjTWmWFs7ITXcShmYEgBEL9uT+jGI9uMyK9s&#13;
wYHpI3ETrzAgH9jrr50TahANNaaYrhZSBWSu7k20IWV3C7r6RxQfq8Q9IGd+fxZm3/ahucEJj3VC&#13;
UmBIFRC/vrLBjXS1DS7voGJBiVtAXn/9TR8YbTBoXaKnZeMFEL++uL4TGeUOdPQNKy6gjztA3j7/&#13;
tgAGrRjhFO8YkMArSqbajIGhEcXEKHEDCG0BPC4vdHWWiNct4hUQv76/1Y2SGiNOnz7DgMjBRkfG&#13;
oK1rQVvrsKzAkCsgfv0m1wq9yYnLly8zINIs8L2JpkYjLIZeWYIhd0BIX1jvRabKiOGRcQZEKkb7&#13;
396ePTA0OiUfgCsdEL9+lOZBjd6GixcvMiAxDcLffhv1dTqhg1buYCgJEH/PV4aqFQcPHWZAYmET&#13;
Yweh19okW8+Id0D8+nmmExanF1evXmVAomH0izboW2Fu7lYUGEoFhHRnohe7qww4e/Z1BiSSNjPz&#13;
BhobWoRTeUqEQ6mA+JVSasHI2AEGJBI2NjaB5ka7bAp+DEhgPbDNBYenR5LtKrIFpMPjhbGpQ9Fg&#13;
xAsgpLuTO1DX1IorV64wIOFWxC0mO5ymobiAI14AEXq6NnRB3WCWVCpYVoBQMN7SbFZ0vBHPgPjP&#13;
yxfV2HD+/HkGZDlGbxWD3qy4FC4DEli5FUbMzMwwIKEYvU2aGlsVURVnQEJXWokRJ0+dYkAWs3Pn&#13;
zqFFb1N8pooBCazEwhYcP3GCAQm2chgNdkmcC2dAYqe1OfqYrSSSBeTSpUu+lcMa93AwIO9rY15T&#13;
TKrukgSEslVGgzVuYw4GJLC25tdGPbslOUDoTLPRYInLbBUDsrTSC6tw4cKF+ASEznFYzHYfHOMM&#13;
BgMSULes60N2oTpqpxQlBUi70wO3dYShYEAW1R3rO1GsqozKYAjJADIwMAiP/UUGggEJSfdstqGm&#13;
XhcfgJw6dQoWYyfDwIAsrws4WQ+X261sQCgrQXOqGAQGZEWTU1LLMTExoUxAKGNlMnI6lwEJL2hP&#13;
ytyFN954Q3mAuFxudDo4ncuAhB+0Z+8sjMhZkpgBMj09DZuJ4w4GRByt3lIPdXm56JmtmABCpBtb&#13;
uI2EARG5HSWjGHa7Xf6AuF0d6Go7wM7PgIiq2xK6kbZ9JyYnJ+ULCG2tPG172fEZkIjox8nNyM7O&#13;
Fq0dJaqAUIeu3drOTs+ARHarlV6Muro6UeKRqALS3u6C18kpXQYk8gOz07fnYN++ffIB5OzZs3A5&#13;
utnhGZCo6NcpGmGrRSdSZQGI1UInA6fY4RmQqCk1cye0Wq30AZmamoLXxY2IDEj0A/asrCyMjo5K&#13;
FxBqJ7FaHOzoDEhMlJxRgNzcXCFBJElAxsbG0NvJ7SQMSGx0X6JZWEWcTqf0AKHVw251spMzIDFe&#13;
RQoFSChRJClAaPXocu5nJ2dAYqpvb7Jjuw+QlQTsEQOEVg8brx4MiESUlFEkrCKHDx+WBiAcezAg&#13;
UoxFqqurpQEIZ64YEClmtJa7ikQEkFdeeQVuBzckMiDSO8NOgKjV6pD7tCICSJujnY/RMiDSnM6Y&#13;
mS9AQl3lMQGE7vFwWLvYsRkQyfZoLScWER2Q4aFh7thlQCSrf1vfhfTtOwRIjhw5El1A6P5Au9XN&#13;
Ts2ASPs6Bd/vkwCpr6+PLiDHjh2D2z7ETs2ASD7lS4VDguT06dPRA8Rhd/IgBgZEFkrJzBMAsdls&#13;
0QPEaecxPgyIPPRcWpkACHX6LjZPSzRATp48iZ4OvraAAZGH7k20CICQ9uzZE3lAhodH0ON8iR2a&#13;
AZHRNmunAIhKpQpaOBQFEPrwTncfOzMDIrNtlnp2FQnWCi8KIPTh/V5uTGRA5KV/TzLOAuL1eiMH&#13;
yPj4OHpdvL1iQOSlWxN6kbk9WwBEo9FEDpD+Pm5MZEDkqcT0wtlVJNANumEDQlc2ezsG2JEZEFnq&#13;
6dSKWUAGBgbEB4R66we83HvFgMhT3/3gIBVJp9OJD8jY2DindxkQed+9vj1ntmhI/YSiAtLXu4ed&#13;
mAGRtV7IyJ9dRajgLRogRJvLye0lDIjMu3u3lc4C0tfXJx4gb731Fvq9PNaHAZG37k82zAIyvwU+&#13;
LEDo2OLersPsxAyIrPWlDZ5ZQEhzmxfDAmRiYpIDdAZEEcr44JQh6dVXXxUHkJF9Y+zADIiiRgKR&#13;
5l68ExYg3i5uUGRAFFJRz/hzRd1gMIQPCFXQOz0MCAOiDK3ZppoFpKSkJHxAZmZm0N89wg7MgChC&#13;
j22tvS5Qp9nSYQFCBZU93dzizoAoQw++0HQdIP7zISsGhIZT7/VyBosBUYbu2uS8DpDjx4+HBwh1&#13;
Pg56j7IDMyCKGSg3FxB/JissQLgGwoAoSXMB8Xg84QPCzsuAKEnbPujqJVkslvAA6e3tZ+dlQBSl&#13;
tMzcWUD8R3BXDkgP10AYEGUpdQ4gxcXF4QHi7epl52VAFKUtc86FkMICpLOjm52XAVHswSnS5cuX&#13;
GRAGhBUMELoMigGRuFp1TuzIycSPk5vZiaMMyIULFxgQqaqtdQiVZflo0/8M7778YdibH0bKjhx8&#13;
Y2MbO3OUAKF2EwZEYuqwTaJKrUZt+Tr84cAncO3EX8zq0ksfRW3ls9iQsQur1newU0cYELpch7NY&#13;
EpKuphkaVTJ+P/zZ68CYr5NDN6O4OAmPbKlnx45gFissQLgOIp5MTR5UqjIx4vrWomDM14DjXqTn&#13;
ZAlXirGDi1sHCR8QrqSHLadpGBWqYli1/ynEGcuBwy/6Pn3d40jOysedG13s6CJV0sMGhHuxwosz&#13;
qsvLoa95zhdXfGxFYMwXfU6Fei2eSSvD7eu72eHDmLAoGiDczbt8NVTrUF2WhNP7PiMKGPP18uAt&#13;
yCvcgtUcn4TVzRt2FovPgyyzntHoQUVpDia7vhIRMOarz/5dpO7Iwd2b7Oz8KzgPEnYdhA6UDPUc&#13;
YedfQo7WIZSX7oKt8RcrjjNWqqtHPwJtza/xfPpuTgsv80Rh2JV0OpM+0DPJEASRxzoBjboSuqo1&#13;
osUZK9XM+I0oKd2AJ1Mq8a/rehmIEM6kh92LxVNNgqtO0wh1SQrenLghpmDM18HuL2NnQQp+mqxj&#13;
KJaYahJ2Ny/PxVooS3M3NGX5GOu4S1JgzJer9T+QlJWHb25yMBwB5mKJch6EzOP2Mhg+tZv3+QLw&#13;
EnQYH5I0GHN1+fDfoKHmKfw2TYUvru+Me0CS5kxWFOVEIbebTKPTfgBVag0aq9binemPywaOuTq7&#13;
/yaUlGz0bTFqcMu6vrgFZGtm3nWAhH0m/f3bbfvjthZSr9H7Vo00ycUZK9V411eRtTNDuDs8HgHx&#13;
Xwct2lQTssHBwbi7H6RV14ny0nwc9H5ZEWDM1XvH/xJW/cPYvL0AX93gjtv7QUSZi0VGpfh4uWHK&#13;
btzrA0PlizMeVhwYC9pWpj+GWs0zeDa1DLclKL9tZe4NU6JNVoyXOwqpb6qyTAOt5nkhsFU6HHN1&#13;
euTTKNyVjNVbGuLmjkK/qIwhyi23Sg3UvY5Dvrdosy/O2IY3xv4prsCYr6H2u4W2+u9stirzHEhm&#13;
/gJAwp7u/uc4ZEhxgbqxsROq4jwc7r8jrsGYH5+YdauxaXuh4tpW0udcvyba/SB+O3z4MAa8B5XR&#13;
N2Ucgmr3brQbVjMUQfRfU3+HcvVaPJ2qVkTbyncTzQtWD1FumJpbUfd2DMg+ztCoa9FYtS7qDYVy&#13;
1Ymhm1Hgi0+oh0nOgDydWhE0gyUKIO/XQ/bKNs6o07T44ozMuI8zVqqBtu9gW062bNvqE9MLFwAi&#13;
2i23fhsfH0evS15xSHODy7edKuI4QwTRqttU9zgSMnfJqm3l1oTeBQVCUe9J9xudvOr3Tsgmzigr&#13;
KYPX9BA7t8i64ItP1GXr8Mut1bJoW6Gugflw1NfXL+n3ywbk2rVr6HT3Sfx8xhgqy2qh1WzgOCPC&#13;
Otx3O3ILUyQ/DfK5NPUCQPr6+sQHhGx4eESS6V6KM+qrjKhU7RAyMOzA0VOn+UfvT4PcJM1pkCmZ&#13;
OxcAQgcBIwIIfXBPx7ik4DBo3b44oxhTPXeyw8YwPtHVPoG1Gbsl1bZyb6JlARy5ublCd0hEACFz&#13;
2qXRdtLWOuyLM8rRZX6UnVQy8cnfo2j3ZqGtXhrbq7IFgOh0upD8fsWAOOxOYUsT2zijDnUVW3Hl&#13;
yF+xY0pQE96vICs/HT9Mao3x9ipvASA0qSeigBw7dgxu+1CM4gwTKlQ7MTN+EzuiDGRoeAyJ2wvx&#13;
tY3tUYeDRrVunwcH6fz585EFhPZvdqs7qnC0aD2+7dRuTHOcIcu2+qrK57BmWyk+n9ATve7dtIXd&#13;
u/4jthEFRMhmDQ3D64x8b5atZQDq0kp4jL9kZ1NAW31uYSpWvxD5tnoaEDe/OZHk9XqjAwgN23JY&#13;
uyIaZ2jUWjRWb+V6hsI07P4WUrJz8b1EU8QA+XWKZgEc/jGjUQGErM3RLnqw3uU4iDpNK8pLC/D6&#13;
2CfZoZSaFj72YejqnhAuCYrEsd+tAc5+qFQqodgdNUBeeeUVuB3iNTAaGty+7VQZprq/wU4UJ3pr&#13;
8h9RplqPZ0Rsq38gWR9w9dizZ09QX44IIGRWi0OUvqkqdQOczU+y08Spftd/G3ILUkWZVp+cURCw&#13;
ODi3OTFqgIyNjaHXs7LKutuyHzUVzdBWpXM9g/VB28r9SM3OwQ8SW0VN7dpstkX9OGKA0Jleq9mx&#13;
7HqGtsYqxBmvjdzMjsG6TvSy1NY8iY2++OSOZbbVJ2UUBdxe0WSemADiX0W6nPtDPgdeWVaFg93f&#13;
ZmdgLTmtfldxUsjT6r+9yR5w9Zjf2h51QIRVZIlYxN6yF+WqGrS3rOWHz1qWxjq+hpy8bUse+03O&#13;
KAy4ehw5ciS2gCwWi7jMo74VowFaTRb+59hf8wNnrVgOw0+RtiNH6NANNfaorq4OmtqNKiC0iphN&#13;
9uvqGbpaBypKSznOYIk6rb5S/TzWpxdfN5YoUOaKND09HZL/RhwQsqmpKXQ6h6Gvb0eFqgoj7gf5&#13;
obIiolPD/4KCwi3CtJIHkpsCrh5qtTqk1SNqgJDt2lUMrz2bHyIrKuq334es7KyAqwfNcgvVogYI&#13;
9brs73+BHx4rKqLhf1lhxB5RB+T9G6ksuPryP/ADZEU8HinITxdOCO7YsWPFq0fUAbl06RJ63MX8&#13;
EFkRVbV67SwQpaWl0Gq1wp/pv8tZPaIOCBllD17ex7NvWZHRqOcuZGdtD1gUPHPmzLL9NeqACFcm&#13;
dLTiyhEewcMSvxWlMD8lYOzhdDpX5KsxAYS6J52WAmGkPj9YlliqKlsbEA7q2KXtvWwA8W+19nc/&#13;
xQ+WJYp6LD8IuLUijY6OrthPYwaIkNVyteLiS//MD5gVli5OfxwFeakB4VhJYC4ZQKgNxWXfLRyz&#13;
5AfNWolom15Rsj4gHJTiPXfuXFg+GlNAyGgWUZ9rCz9s1orUUvfLgHDMvwhHtoAIZ9hPncB4D48J&#13;
ZS1Pg233IGdHRkA4qEgYztZKUoAI87QGO3Fm/1384FmhNSXSFXA7U4JurQJNSZQ1IEJ9xKPDHyZv&#13;
ZAdgLT6R8aWPorgwOejW6sCBA6L5pKQAoSXR01aGd6b/lh2BFTQoLyveGBQOl8slqk9KChB/Zqvd&#13;
mic0nLFDsObDUa1eExSO2traBfd7KA4QMrpaut2Syelf1nWqr3gmKBwlJSXC2FuxTZKA+Dt/202J&#13;
3I7C+iCd+ziyszODtpLMvbo5LgDx10hcpvUMSZzLol0dFI6VnPFQDCBkVAl1tKzj7RbDEbFioKwB&#13;
8a8kJl0CQxJnMtY9tigciw2djitAyCgAM9Rv4uxWnEireXpROOh8hxiVcsUA4s9u6euScf4An2tX&#13;
qmiX0FAZPFsVTThkBwgZ5bl1ddvw6sin2aEUOGyhPEhnbizgkCUgfmuszxdms7JjKUOnX/wsdhVs&#13;
kRQcsgaEzNJaBXfLTzh4l7n2e76Oovyti8LR19cXdThkD4jQ4NjVDm3lb3BhiodAyDON+whyd6Qv&#13;
Csfg4GDM/Ev2gJBNTk769q4bcaT/dnY62XTkfgyVpQmLZqqobZ3mOsfSFAEI2czMDKrUSXAZHsSV&#13;
3/G1bVLWROdXUVq0edFVo6CgIOjVzAxIGLWS6qpKVPjeTK+NfoqdUYIpXNoOL7Wl0mg0oh14YkAC&#13;
pIHb2tqgKX0eQ867uY9LIjo5eLNvS7VuUTBIDodDOPIgFVMcIH6jm62KCjKEFukTg59jJ41hbcNQ&#13;
+wTyd6YuCgbFGzS/KhaZqrgEhIz2sBUVFSgpSoRZ+yjemvwEO20U1Wf9HooLX1hy1VCpVBFrV2dA&#13;
ljB6I/X09AhvqOqyNeg2/xBXj36EHTji26mEoBNH5srr9UpqSxV3gPjt2LFjKCoqEpb6Rs3TGHF9&#13;
k0ERWW9O3AB9za+W3E75s1SRPMfBgKzAqNnR4/EIq0lRwRahKY5A4UA+PP3Bt3Wl1vRgY3gCtYxc&#13;
vnxZFj4TV4D4jQ5h0X0R9LBofEyz76231/Edrp8sU2+M3whjvQ+MvNDAoOvPpFDbYEBCNJqfRNsu&#13;
PyiG2sfRa/0+nzlZQmf2fRq6qqdQmLc1JDBoO0VZRbEnjjAgUdp2dXZ2Cgf/6WEW5m/1bb1+I1Tk&#13;
f9f3Bd5++S+n8a2ug457UKNeg7zctJDAoK2snLZTDMgiRg+RMip+UHZkZ6Ku4lm0+rYQNAP24qH4&#13;
HGb32ugnYdE+KpzTyMlJXxYYK720hgGRsNFDpWquHxTSztxtqCt/FjbdzzHUdjfOjd+gaCjO7r/J&#13;
t4L+RLixKT/EwNsPhsViich8KgZEgqDQ1isvL+86J9hdmOQL6p+Aveln6LN9Hyf23iL7dDH9/PT/&#13;
QVDUVTy36NzbYHOpKDuoJDAYkBCN7lOk0TJU7V0QfOalCPEKpTjdhgeETNirI5+SfNxCTYOn930G&#13;
XvMPhZ/9/ZUidVlQCImN4mIMDw8LvyOlGgMSolFF/uTJk7DZbAtWldnVpSgJuqonhWwYvY0H7Pfi&#13;
UPcqzIzdGLNTj/Tv0paQfo7O1vt9MdUvfIH2b7Gr4AUhzlouFLRamEwmofAqx6wUAxIFo9YIShHT&#13;
JS2LORNle6p9b+cmgqbmcdgaVwutLnvs9+Gg90t4eeBWYUJLuGll+n76HPo8+lz6Nxz6hwVQqVmz&#13;
oiQh5FpFMNFdfxMTE7LOSDEgMYpVaAtGk8UpSA3F2Yryt0C1a7Nve/a00PZC7Rn66l8Jb3cSHUNt&#13;
a3oooOjv/F9H30PzowiCqrI1KPV9Zqi1iVALe7SFunDhQtw+XwZE5JoKbT3ojgq1Wi2ao0ZL9DNT&#13;
epau6FZyXMGASGh1oTPVlA2jLUqoK0y0RKseZZ9o60QZKKmdxWBA4jB2oV4kil+oKKnX62dbXSIp&#13;
+jcIUAKVWj7o7AWvEAyIrFLJtM8/fvy4sOLQvp/OsNB2h0TFN0oIBBL9nf/r6HtoRA4BSJ9F57oZ&#13;
BAaEjY0BYWOTNCCrVq0SvpjFiieR34cECBsbGwPCxsaAsLExIGxsEbL/B57R6g91VVEjAAAAAElF&#13;
TkSuQmCC</y:Resource>
      <y:Resource id="24" type="java.awt.image.BufferedImage">iVBORw0KGgoAAAANSUhEUgAAAMgAAADICAYAAACtWK6eAAAYLklEQVR42u2dCXRb5ZXHe+bM6Znp&#13;
4YSlQ6G0ZVroMC0DNBmW0g5DmDJAzikDDBBoWENCAmFLaAIJkABxTOwk3pN4lS3vi6xdsi3bshx5&#13;
t6VYthXhPY4TL9kMCZ4QmDRz591H5CqyZMvSk/Te073n/A85B8d29O7vfd+93733+x6QkZF5te/R&#13;
R0BGtkBAlixZAkuXLiWRIkro9z4Bgl9MRhZp5snvCRAyMgKEjIwAISMjQMjICBCR2fT/fA2HjxyD&#13;
Hkc/tFpsUGtqBL2hDiqqTaCtqgOtwQSaSiOr9+L3weo8Hau3CytgY3EFfFBaCVHllZCsN4Gkvg3U&#13;
nb1gHT4K3377LX24BIgw7MJfLsLY5Amw2OxQWVPPOHstyLXVoNAbQW0wg6nNDo22QbD2TcCho2eh&#13;
b/K8R63akwY/UI141FWKQfhxmR1uKWyH3+SaYVmWDp6WaGAtA9NHpRUQr6oGVUcPHGZ+j4sXL9JD&#13;
IUDCuCqc+xo67b3sSqCuqAWZxgCGBiu09IzMCcB8mguQ+bRIOQQ3FVnhrpw6eFWqYVae76BpPtRH&#13;
qw0BElz73wt/AXvvIAuEXFcNysp6aO4aBsfYtN8wcA2IN2j+uaAVlufoYFOhDlL1ddA9OEwrDAES&#13;
uJ37+hto7ugEmbqCXSHqOxzQM3qGUyCCDYinbdrteY3wfI4GomV6MHX2wIULF+hhEyC+2ekvzoDx&#13;
QDPINVVMDFEDrYdGgwpEqAFxF64uL0uUsL1YA1Wt1ojeihEgXuz/GPUNjUA5s1IoKuqgo3cspFCE&#13;
ExBXYfyyOkcFGaoKODp5nACJdEC+Pv8NHGhqZ7NNtc1d0Dt+Lmxg8AEQp66W98MjOQaIypeD1dEb&#13;
MfEKAXLJjp88DfpqExNs14R1teArIK66I78ZNuSqQMe8SMQeq0Q8IGMTx0FnqAN9XQt0j3zBKzD4&#13;
CohTPy3tgj+XVIGqvkm0oEQsILhiaCtqoLK+jfO0bKQA4tR1MgdsKqsGXUOL6AL6iANkauoLFgxc&#13;
MQI5vCNAPK8o7xfpwNTSKpoYJWIAwS1AtbEelHpj0M8tIhUQpxaXWmF3YTkcPnKEABGCWaydUCrX&#13;
QrvjqKDAECogTi0vMoJUqYPp6WkChI924sRJKC1XwoEOhyDBEDogqB+W98HmfDWY2y0ECF8M978H&#13;
GppAV9vI+wBc7IA4dU+5FVJlavjyyy8JkHDa6akpyCssYYsGhQ6GmABx1nxtKtDAwZ5DBEg4zMZ8&#13;
8Ep9LW/PMyIdEKceLG2G0qpaOH/+PAESCsMPulSmAFO7XVRgiBUQ1I1yB8Tml8HRsTECJJg2MTEJ&#13;
JTIl25UnRjjECohT64sqoMXaSYAEw6wHO0FdaRTMgR8B4ln/VtYO8uo6XparCBYQQ00tVJstogYj&#13;
UgBhe1BkXZBRLINz584RIIGeiCvVOmizj0QEHJECCOr68s8hoUTFq1SwoADBYLxcqQYLz8rRCRBu&#13;
++WjS3Vw6tQpAmQhhm8VmUItuhQuAeJZ2wqUMD4+ToD4Yvg2KZOrRXEqToD4rj/nq2BgaIgAmcsm&#13;
JydBoakUfaaKAPGs13PV0DcwQIB4WzlUOgMv+sIJkPDp5ezwrSS8BeTs2bMgV+sjHg4C5DutkcjD&#13;
curOS0AwWyVXaSM25iBAPGtDWn7Is1u8AwR7mjGVG4nZKgJkfm3enwNTU1ORCQj2cag0OugePk1g&#13;
ECAedYXyMGxLTg1ZlyKvANFXVoG1f4KgIEDmnaKye19qSAZD8AYQc0MDtNsPExAEiE/6l/xmSJfm&#13;
RQYgQ8PDUH2glWAgQBakpZl60Oh04gYEsxKaihoCgQDxS88l5oDFYhEnIJixkis1lM4lQAIK2tfv&#13;
SoaJiQnxAaKvqISu4VMEAQEScND+SeyeoPSShA2Q7u5uqK5vIQAIEE60LFUOyXv3cp7ZCgsgSHo5&#13;
s7WiMhIChEu9uSsFFAqF8AGpqDSAXWDzcQkQ/utq+QBsiY4Bq9UqXEBwa9VosZPjEyBB0X1ZVbB9&#13;
+3bOylFCCghW6OoqqsnpCZCgat2uvZCVlcVJPBJSQLQ6PRyirRUBEuyB2fI++CgqGpqbm4UDyLFj&#13;
x8BopqwVARIaPZ1cwG61sCNVEIAolCr4nA4ECZBQlsZHx0JOTg7/AbHZbNDW1U/OToCEPGD/9NNP&#13;
obW1lb+AYDkJ9niQoxMgYelC3BkP0dHRbIKIl4C0t7dDV/8YOToBEhb9JtfMriJqtZp/gODqodFV&#13;
kJMTIOGdIB+TwEKCiSJeAYKrR2ffMXJyAiSs+lVBG3zCAOJPwB40QHD1UNPqQYDwRO/EJLKriN1u&#13;
5wcgFHsQIHyMRdLT0/kBCGWuCBDeZbRi4he8igQFkOHhYWiyOsi5CRBe6f7MChaQlJQUn+u0ggKI&#13;
lok9qI2WAOGjNn22m4UEq8rDAgje41FT30SOTYDwUsuTCxYUi3AOSFNTE1XsEiC81bXln7OVvgiJ&#13;
w+EILSB4f2CFwUhOTYDwWq/EpbOASCSS0ALS29sLLV0D5NQECK+1ONfMHhwiJCMjI6EDRKPV0SAG&#13;
AkQQei96FwuIXC4PHSCG2npyaAJEEHopPosFBCt955qnxRkgg4ODYOs7Sg5NgAhCt+c1soCgTCZT&#13;
8AFpaW2DfnJmAkRAej86lgUkKSnJ68EhJ4DgN69vpOnsBIjAtlkJWTOriLdSeE4AwW9u6z1CzkyA&#13;
CEr3ZNfOAGIwGIIHSIfFAv0TlL0iQISlRcoh2PZpFAtIampq8AAxN9E4HwJEmHr7Up8IytMNugED&#13;
glc2m1ss5MgEiCC1IlE6A0h9fT33gGBtvX2ILt4kQITdSIXKzc3lHpCODguldwkQQevDS8WLeGiI&#13;
9YScAlJ/oIGcmAARtN7duWdmFcEDb84AQdoMtSZyYgJE0FodlzYDiNFo5A6QEydOgKWHRooSIMLW&#13;
7yWGGUDcS+ADAgTbFgfGvyInJkAErRvKemYAQbkWLwYEiNV6kAJ0AkQU2ro9agaQ0dFRbgDpsHaS&#13;
AxMgohly7QTE9eKdgACpq6cMFgEilsmLCTOAFBYWBg4InqDXmZvJgQkQkfSpZ8wAkpCQEDgg4+Pj&#13;
0GGj4XAEiDj02L7SywJ1nC0dECBsB2HvCDkwASIK/UeG7jJAnP0hfgOCw6n7jn1JDkyAiEI3F1ku&#13;
A6S/vz8wQLDycejkN+TABIhoBsq5AuLMZAUECJ2BECBikisger0+cEDIeQkQcVX1fjYDiEwmCwyQ&#13;
OhMBQoCIS1t27JwBxNmCS4AQIKRL2uwCSFxcXGCA1NZRmTsBIi5tvHR3iFMBAVJjJEAIELE1TsVd&#13;
Bsj09DQBQoCQvAGCl0ERIDyXvtkGW2Ji4b6sKnLiEAMyNTVFgPBVrY5jECvNhyfVGvjbCxdgmb4S&#13;
XktIhV8WdZAzhwgQLDchQHgm+5EvYV9RGbyZJYEfnj7NPgynrmD2xM/lF8GauDS4vsxOTh1kQPBy&#13;
Hcpi8UgllSbYlJkFP2cejCsY7vr54RFYnZYFD6WrybGDmMUKCBA6B+FOhrYe+DgrB37X1jYnGO66&#13;
t7kF1ialscPPyMG5PQchQHigtt5xiM/Jg2flCjbOWAgcTuHfe1yugjXxafCPxZ3k6BydpAcMCNVi&#13;
BRZnpBaXw5qiYjau8AcMd7HxibQAnkuUwjWKfnL4ACYscgYIVfMuXAXaatjIBOA3jo5yAoa7fjF8&#13;
GFalZsGyVAU5fQDVvAFnsagfZIFxRrMNdmRlw78ePBgUMGbFJ00tsCYpHX6d30LO70c/SMDnINhQ&#13;
MjhBQ+PmjTMOjUJcdi48q1D6HWf4q+9/+y08LlPCC0nZlBZeYEdhwCfp1JM+t3pGvoA0Js54raCQ&#13;
szjDX1174gQ8n10AzyTlwSLFMAHhQ096wLVYNNXEu/JVlfDB/lS49uTJsILhrlvtDnh1Xwb8IV1L&#13;
UMwz1STgal6aizVb9ZZeiM0thN92dPAKDHctrTXByqRMuKWwneDwMBeLk34QtOraOgKDkbV/ApKk&#13;
+fBElYHXYLjqB+fOwRNlCngxQQI/kjkiHpD1LpMVOekopHKT83Do6FnIKJbDOibOWHT2rGDgcNX1&#13;
k5PwYlYuPLa3BK5QHo5YQDZ9tusyQALuSf/uNN0UsWchReoq+DA9g3dxhr+6rcvOlq3g3eGRCMg2&#13;
l+nunEw1Ya9/Npsj7n6QmpZuiJVIYbHNJgowXPU3Fy/CQxXVsCohHW4s6YrY+0E4mYuFhkfxkXLD&#13;
VIt9BJLZOKNKdGB4Klt5uqgMnkuSwjXygYi6YYqzyYqRckdhz+gZSC8ohTfy8tnAVuxwuOqGsXF4&#13;
JU0Cj6SJu2zF9Y5Cp/AYg5NbbsUaqPeOn4NiVSVszciC644fjygw3HVnuxXWMPHJbXlN4uwDcbnl&#13;
lrPp7k5raGgUXaBe29wFMemZcJvDEdFguMcnD+urYGVipujKVj6K2nEZHJzcD+I0u90O9qEJcdRN&#13;
2UchITMHntLrCQovuvLMGXg2rxieTRZH2Qo2m7mvHpzcMOV6om5usQg+zpAUlcMbhUUhLygUqrDt&#13;
d2VaNjyQoRM0ICsSpV4zWJwAwqZ7m1oEG2eUqQ3wcaYk4uMMf3V3Szu8mizcsvq3YxJnAcLZLbcz&#13;
t91aLNA/cU5QcFTWt8OeDAnFGRwIV91HFRp4ITlHUGUri5RDsO3TqFmAcHZPutOw88rWe0QwccZe&#13;
SS48Yawj5w5CfLIitxAe3V8miLIVrBpwh0Mikczr9wsG5OLFi1Df2MprMLqGT4OksAzeKaA4I9j6&#13;
p74BeGV/FtyXVclrQF5KyJoFiNFo5B4QtJbWNl6me9k4Q1MNO7Kl7BuOHDh0us9khpdTsuCXhfyc&#13;
Bvl+dOwsQLARMCiAsB2GfUd5BUeV2QJxmdlwl91ODhvG+OSxchU8uzefV2Urt+c1zoIjOjqarQ4J&#13;
CiBohlp+jAJqdxyFfdl58IzRRE7Ko/jkhaw8+ON+GT+2V/Gzt1e5ubk++b3fgGi0OnZLE844I7tI&#13;
BlvyC+Hvzp8nx+Shbu05xMQnErg7xxhWQN6L3jULEJzUE1RAent7oaVrICxxRrm2FnZKpHADnWcI&#13;
Qo8qtbAqMQN+UXww5HAszjXDJ25woE6dOhVcQHD/VmEwhhSO6gYrWx5y9yE6zxBiWf2TxeXwckIW&#13;
XKUYDGH/efosOJwttkEFBK2pqQkOjZ4JOhjNXcOQJi2AP9XUkrOJoKx+ZaoEHklVhmRA3EduI0ZR&#13;
BoMhNIDgsK2a+qagxhl5JQr4oERG5xki02JLJ6xNSIMl0gNBA2R5csEsOJxjRkMCCJpWV8F5sO4Y&#13;
mwaZthp2SXLhJ5OT5FAiL1t5NS4NflZiC8IdILN7P5KSktjD7pABMjw8DE1W7obKVR2wQEpOPtzb&#13;
00NOFCG65vQUvMA88xVJUs7K6u/PrPC4ephMJq++HBRA0FQaXeD39B0aBWmpElZWVZPTRKhuHhiE&#13;
11LSYFmqPGBANsTEezwcdC1ODBkg7e3tYOsf8wuMzqGTUKzQw9aScjrPILF6wGiCdfH74M6cOr8b&#13;
ozylduVy+Zx+HDRAsKd3oasIxi2qqnqIzc6Fm8YnyDFIlwlflk+VymBtXCpct8Cy+nc89H04L8kJ&#13;
CyDOVaSz75jPfeAZhWXwezrPIM2jH504AavSJD5Pq/9VQZvH1cO9tD3kgPiyirT0jEBWfgmsq6H+&#13;
DNLCdIetG9Yl7Z+37dd97q5TDocjvIDMFYscHDgO0qJy2F4qh79nQKIHTvJXD1ca4K24ZLgjr8Hn&#13;
2CM9Pd1rajekgOAqolBpLjvP0NY0QrK0AG4eH6cHTOJsWj2mhVcmXD6WaMPOeI+rR3d3t0/+G3RA&#13;
0Gw2G7R09kKFqQ0y8ovhcRudZ5CCoxuPjMLafenstJKlmXqPq0dKSopPq0fIAEGLj0+A7eZmeoik&#13;
kOh3jS2wdUe0x9UDZ7n5aiEDBGtdNjHxCD08Uij0lFbrEQ5fY4+QA4Im0+vhagrISSGIR7bGxrId&#13;
glFRUX6vHiEH5OzZs7CnpoYeIimoej3jr/cNJiYmQk5ODvtn/O9CVo+QA4KG2YOn+vvpQZKConuY&#13;
bfwn27d7PBQ8cuTIgv015ICgFRsMcCXVWJGCUIqyedcuj7GHWq32y1fDAghWT8YwvzCO1KcHS+JK&#13;
69LTPcKBFbu4vRcMIM6t1krKapE40n/W1nrcWqFaW1v99tOwAYJWotfDjwV6fTKJP8IruLfExnqE&#13;
w5/AnDeAYBlKnFZLveUkv4Xb9Lf27/cIB6Z4JycnA/LRsAKChrOI3jMa6WGT/NJzxcUe4XC/CEew&#13;
gKANDA/DcouFHjhpQfr3hgbYtmOHRzjwkDCQrRWvAEGrbGyE346O0oMn+aSbmJeqt7gDt1aepiQK&#13;
GhA0qcEA1zH/MHIA0nwTGTfFxXndWh08eJAzn+QVILgkJun1cOVXX5EjkLwG5euTk73CodVqOfVJ&#13;
XgHizGztZP6RWHBGDkFyh8O1zspdmZmZs+73EB0gaHi19DZK/5LctDo72yscCQkJ7Nhbro2XgKBh&#13;
acC7Gg2Vo5BYPV9UBB97OSnHUhLXq5sjAhDnGclbzEpCkES2ni4v9wqHPz0eogEEDU9C31AqabtF&#13;
cATtMFDQgDhXkjdLSwmSCNOKkpI54Zhr6HREAYKGAdj6wkLKbkWIXpFK54QD+zu4OCkXDSDO7NbG&#13;
/Hy4ZmqKnEikwl3CXNmqUMIhOEDQMM/9YW4u/OzoUXIokQl3B2/v28cbOAQJiNNimCX4LipwFM/A&#13;
t9FReG/PHl7BIWhA0FJlMvijXk/Bu8B1d0cHbN69e044jEZjyOEQPCBoGoMBVuXkwFVMEE/OJsw0&#13;
7tbo6DnhMJvNYfMvwQOCZrVaYT2zd/3155+T0wlEWJH75v79c2aqsGwd5zqH00QBCNr4+DhsTEuD&#13;
/9Lp6No2nutO5oX2bmLinKtGbGys16uZCZAAzkr2p6ezb6afMh8uOSP/Uri4HZ5vS5WamspZwxMB&#13;
4iENrFKpYB3zId/X2Eh1XDwRdgC+yTyTucBAKZVKtuWBLyY6QJyGN1tt270bXpVI4OahIXLSMJ5t&#13;
vFBYCB/ExMwJBsYbOL8qHJmqiAQEDfew+5jg/d2EBHhGJoN/oHbekOoPdXVztsY6lZSUFLRydQJk&#13;
HsM3Uk1NDfuGei0jAx5i/vx9uoIh+NspJg70NnHEVQaDgVdbqogDxGm9vb2wm9ly4VKPhXD3Mss5&#13;
gcKt8HrmFwsK5t1OObNUwezjIED8MCx21Ov17GryPgMLFsUhKBTIBybcumJpurcxPJ5KRqanpwXh&#13;
MxEFiNOwCQvvi8CHhXtkDCLvN5vp/GSBup75HBGMzT6Cgdef8eFsgwDx0XB+0u5LNUAIyvMMKA8a&#13;
jdRzMo+wknplbi687+UuDk/bKcwqcj1xhAAJ0barsrKSbfzHh4kXsOBhFp7I3+pw0PYL/no5DY76&#13;
fC0zEz7cudMnMHArK6TtFAEyh+FDxIyKE5SPmYeLZyi4hUDHWBSh1zT8ZGwMlpeXs30aW33ISrmC&#13;
4e+lNQQIjw0fKp7mRruUQ3z02WcsLE8pFOzpPGZrxAzFDePj8CizguKNTVt8yEi5giGTyYIyn4oA&#13;
4SEouPXa6bad2Bgfzwb1TzIQPVhXB78cHBR8uhh/f/x3IBRrmBeBL4d77nOpMDsoJjAIEB8N71PE&#13;
0TJ42uvuGJjWxHhlRXExPMo4CGbCsEiS73ELFg1iB9/D1dXsFvL1tDSfzi7cFceA1MisqPgZidUI&#13;
EB8NT+QHmbesXC6ftaq4ri4v5+Wx2TB8Gy89cADu6O5m06Hh6nrEn4tbQvw9llVVwZ8YINYygTa2&#13;
t2KctVAocLUoLS1lD16FmJUiQEJgWBqBKWK8pGUuZ8Jsz+vMPv6lS9A8zcCFpS4P1NfDYpsNbunv&#13;
Zye0BJpWxr+P3we/H35f/Bn/rVKxP3M1s2V6iwmwfT3E8ya8689isQg6I0WAhClWwS0YThaP8vGN&#13;
jKf4G5gtG27PVkql8GJ+Pit8u6OWM4HuE4yDexL+P+fX4d/BshmsCEAQNyQmer0n3B/hwR5uoaYY&#13;
+CLVCBAODc9UcOuBd1SkpKRw5qihEv7OmJ7FK7rFHFcQIDxaXbCnGrNhuEWJ8mPPH0zhqofZJ9w6&#13;
YQaKb70YBEgExi5Yi4TxCx5K5jNbpN3zjLvhQvgzEFAEFUs+sPeCVggCRDCGzor7/H4myMYVB/f9&#13;
2MOC2x0UHr5hQsCT8P85vw7/Do7IQQDxe2FfN4FAgJCRESBkZLwGZMmSJewXk0iRJPR7nwAhIyMj&#13;
QMjICBAyMgKEjCxI9v/D6AQcKc0wJQAAAABJRU5ErkJggg==</y:Resource>
      <y:Resource id="25" type="java.awt.image.BufferedImage">iVBORw0KGgoAAAANSUhEUgAAAMgAAADICAYAAACtWK6eAAAUSklEQVR42u3deUyc95kH8P69iqp0&#13;
s1V31aibbqOVqm7+8LZV26y00UqrSrvabeOjthvn8h3b8YVjG8cn9zXmmmFgYBhmgBnu01zGA4Tb&#13;
gDGXMSYY32dsbBNCCXGtZ+d5k2GxmQGGeWfmfd/5PtKj/OM/Ing+vL/z+X2PEAiE0/gefgQIhItA&#13;
li1bRm+99RYS6VfJdb8oIPyPEQh/C0d1DyAIBIAgEACCQAAIAgEgSoq/TtOXdy7Tzf4WGqwvoI7S&#13;
NKozJ5LVGEV1GZG2jCBr6jGy6o4Kuf+khjaaTgm521xJ+yzf5rH8agotrCZNTRPld/RR+8h1evjk&#13;
S/x8AUQm8c0UPRhqp4HaHGo0x5E17QRZE/dQreojaondSP0J79NVzVp6mLySpnR/cJobYpLpb0qu&#13;
Os1XCi7Ra5ZuesPUTG/qa+gPqWW0KaOMDuZUUmxpLZmbumj41l169uwZficA4ruvAmM4X64XvgRn&#13;
kg9TzcntdDZuPd1IWkNPkpfPi8AdIPPly0Uj9GpuL/3KUEfvppdSgLmCgguqKK+5k25+8QC/NwDx&#13;
XHx1Z4QGay1Upw+hqtid1GnDcCtpNU3q/rhkDGIDcZaM5ncGK203llJkQSWd6uylyclJ/FIBxL14&#13;
eKWf2vPVVK0JpIaTm4Uh0kTK26KC8AaQ2flS8RV63dxJqwyVdMRSTiXNHTQ+Po5fNoAsLv4ydpta&#13;
C1OoUh1IbfGbhK+EJ0F4G8iL+ZOcHlppqqEwSymdaeug6elpAAGQuXHzfB01GcOpOW6z11H4Esjs&#13;
/FnOedppriJdhZVu3bkDIP4O5JvxB9RbZSSrOkBYZRJ7PiE3ILOHYf9pbqTwwhpq6bvgNytiAGKf&#13;
cN+7Ql0FamqI3073tKt8jkJqQJ77quT30aG8GqpuP0dTU1MAomQg4zcGbcOoUGFusdB+BIA8nz/K&#13;
H6StuWeooL5ZsVD8Fgh/MZoyIwQY4x5ehVIqEHv+oHCYduXUUFXLWcVN6P0OCK9ItWRF0dn4jZKH&#13;
IRcg9vyHgiEKyK+lurNdipmj+A+Qv07T+YoMYUPvTtKfZAFDbkDsuSy3kyJySunKtWsAIoe43d9M&#13;
pxIOCJt6coIhVyD2/H1eG+lLq2Q9P1E0kL88uktVuhDhCIgUlmv9DYj9LFhAXg01yHTYpVggQ/X5&#13;
VBm3h77QrpQtDCUAmRl2FfWRtrSaxsbGAMSnG30TY1StC6behPdlD0NJQOybjdsLGuhs3wCA+GSu&#13;
MdhOp2L3KuKroUQg9vyPkvOUVXFaFkvCigHSmp9EDbFbZT3X8BcgnD8s+pxCc8okf75L9kCmvhqn&#13;
Cl0ojar/rDgYSgZiT96Jb+3uARBPxL1rw1QSd4AeJa9QLA6lA+H8bcE5Kq6to6dPnwKIWHG5s064&#13;
363EIZW/AeH8ceFFSi2rltytRlkCaa/Iprb4LYqH4U9AOP+ucJgic8sktRQsOyBWs5oG1B/4DQ5/&#13;
AmLPT83ldOPWLQBxNWqNMbI9LgIgruWurHK6duMGgCwmnj39RvErVQAyNzcay6nv4iUAmS+efj1J&#13;
5clBkrvlByDeyXXppXTx0iUAcYhj+ms6lRIku+PpACJufphWSINDQwDyYtQYovweB4B8m+t1+XTl&#13;
+nUAmT0h92WrHQCRXn6szaRrXr6EJUkgjSVGv52QA8j8uV+d5tV9EskBaa2w0GjSOsAAEKdH5o9r&#13;
UmliYsL/gFw610QDmvVAASDznwQuuEgRyWleOS4vGSB88LBZGwAQALKo/Kmlm5INJv8AMjX5FZ1J&#13;
PQ4MAOJS/ntqJZWWlysfSJUh2q0HZgDEf/PdWAN1dnYqF0hjiQnLuQDiVu6JivfY8q9PgVw610y9&#13;
SVuAAEDcyr/PG6DDUSc9srLlMyCTXz6mz5IPAgCAiJK/NNSTOkUneu8tnwGpy4qTTW9cAJFHro03&#13;
UrnIk3afAOlttdKw5j0UP4CImt8vGqVPwqLpwoUL8gUy/vgRtaQGovABxCP5hqmJgsIj6O7du/IE&#13;
UpOl9otGCwDiw5O/Kh1pNBpRdtq9CuRiTyddTtmAogcQDx9FGaLAkHCqqqqSDxBugc/XZlHwAOKV&#13;
pxeSSygoKIhu3rwpDyBnSiz0SIfLTwDivQwIV7k91PIKkAf371Gd9gCKHUC8vDdSR8dPnKCGhgZp&#13;
A6nOScOeB4D4JD+KVlN4ePiSL1l5HMjI58PUn7YbhQ4gPsnXszuFr4jFYpEeEN72LzMlYVkXQHya&#13;
m2K0dMKGZGRkRFpAerq76PO0bShyAPFpvprbR0eCgoUJu6tntTwK5FRmEgocQCSRG1Qpwlekp6dH&#13;
GkCuXr1KXWn7UeAAIon8eVabMBdJTEx06SviMSBllnTMPQBEWn21IuOFr0h7e7tvgfBBsXbDERQ3&#13;
gEgq/zWjXgCiUqkWvXnoESCnywroiW4VihtAJJefhEUJSFpbW30DhGU2muNQ2AAiyVyRaBaAaLXa&#13;
Rc1FRAfS3dVBN1M/RGEDiCTzbws/p2MnggQkg4OD3gdSaUlFUQOIpHNbVKIARK/XexcIT857Mg6h&#13;
qAFE0vlrg1UAwnn79m3vAWk6U4FDiQAiizwUEiEAqaio8A4QnvBYLRoUNIDIIj84mSoA4ZO+T58+&#13;
9TyQ0dFR6tfvRUEDiCzyX0wtws76QsdPRANSV1GInXMAkVXuC4tecLIuGpDa7EQUM4DIKt//bpjF&#13;
+eDBA88BuX//PnWno40ogMjt6EnDDJD6+nrPAek620b3UtagmAFEds+5HQ0OEYA4O+UrCpAzBQYU&#13;
MoDIMndEJcx8Ra47eGbabSC8RGbNiEIhA4gsc2VC9gwQq9UqPhBWh6YMACLbi1SZbTNA+ACj6EBa&#13;
GuvQEA5AZJ1HgkNnkHAHUFGB1FUWo4gBROZ3RKJngHR3d4sL5EyuDkUMILLOLTFJM0BKS0vFA8Kb&#13;
K+fMEShiAJF1/o8mbwZIfHy8eEAGBgboZuYuFDGAyDp/kdk6A4RzcnJSHCDNTY30RP9nFDGAyDpf&#13;
Kbw0c8uQc/aTCW4BaagqRQEDiCJy/3fNHF5s6OAWkPpSMwoYQBSROyPjZoDk5uaKA6QuR4sCBhBF&#13;
5Ebbz9gOhM9luQ1kYmKC2iwqFDCAKCJXx5tmgISGhs7cMlwyEL7sPmAJRgEDiGLeNJy9kmVv5rBk&#13;
IENDQ3QtKwAFDCCKaktqT3vPrCUD6erqojEjnnQGEOW8ITIbSGNjo3tA+GFEFC+AKClnA7G3A1oy&#13;
kPraahQvgCgqD393u/DErDcNl/4FOV2B4gUQRWVgSPgMkJSUFAABEKQzINHR0W4OsSqLULwAosg+&#13;
WfZ0D0h5HooXQBSVe8NVc071AgiAIJ0Aefz4MYAACBJAAAS5BCB8LwRAAATpBMjVq1cBBECQHgHS&#13;
UF2G4gUQReXB0EgRgWCjEEAUvFHo/hALZ7EARMFnsdwG0tzcTONpq1HAAKKM99OLhp/D4TYQftft&#13;
vmkrChhAFJH/nN0xBwg/DLVkIMPDw3TNvB8FDCCKvFHo9kYh7qQDiJLvpLt9FgtdTQBEqV1N7J1N&#13;
0BcLQJAO+mLNbmKNzooAgnyhs6IoNwrRmxdAlNqbV5Q76fbu7uPpa1HEAKKo7u6idDWxvw9yO3Mn&#13;
ihhAFPU+iCh9sfDCFIAo8YUp0Tor4o1CAFHiG4Wi9eb9/+4mJShiAFHMK7eidXefPVF/hGfYAERB&#13;
E3RR3gexB594HMw+gkIGEFnmW6kVc4ZXor0wxcGfooYcNQoZQGSZH5zUzQEi2huF9jhdjB11AJHr&#13;
PfSTc4CI9sqtPTraWuheyhoUM4DIKl8qvkJHgkOdTtBFA8IXS7rTD6KYAURmd0Aa5nw9jEbjgnXv&#13;
MhCOWgtO9gKIvE/wclqtVs8A4f2QybQVKGgAkc8BxdCoOUD4pqxHgIyOjlK/fi8KGkBkkT/PbJuD&#13;
w36L0CNAnj17RjWmOBQ0gMgi34lLn4NDq9Uuqu6XBMTebfFJ8nIUNYBIv4tiSITTE7weA3L37l1q&#13;
1x9CUQOIpPPXBqvD4RXXr0eBCJuGlhQUNYDIbvXKfgfd40DONjfQndR3UdgAIsl8uWiEDgWHLbi8&#13;
6zEgU1NTZM2IQmEDiCTzfzW5DodXfPnPK0A4qkvz6YluFYobQCR492Pu3oder3dayx4BIkzWDTgC&#13;
DyDSby/K2d7e7l0gHGWWdJrU/REFDiCSyY8j4+fg4MOJ4+Pj3gfCF6l60tHcGkAksnOe1UbHHXw9&#13;
CgsL561jjwERviKmJHxFAEQaS7uqZIfDK3tzBp8AGR4apN6UHShyAPFp/mPOeToSFOzS5NwrQPAV&#13;
ARApfz3sva98CuS6bS7Sn7YbhQ4gPsmfmbscfj34YCIfsPU5EOEQY1EGviIA4pP8KFrt8OsxuzGD&#13;
z4E8uH+PGjT7UOwA4vU7H45WrlQqFU1PT0sHiNCitDibHun+hIIHEK/lnoiTbn09vAqExZanhKDg&#13;
AcRnbw7aT+0u9uvhVSAc58820+WUDSh6APFo/rBgyOGFKE5+vtyV8CoQjnKTGhN2APForlfpHOLg&#13;
nruLWbnyKZDHYw+pXoseWgDimXzD1ORwWZdzZGTE5Xr1OhCO3lYrDWveQ/EDiKj5/aLROU8ZvPjm&#13;
oCyACE9IZ8XReMrbAAAgouXaeKNDHOHh4U4vREkWyOSXj+mzZAy1AESc/KWh3ja0CnEIpLm5ecl1&#13;
6jMgHJfONVNv0hYgABC38kf5g3TAwU1BTo1G49KyrqSAcDSWmOhOEjYQAcSdi1AJDnEEBwc/95SB&#13;
LIFwVBmiMR8BkCXl6niTQxycVVVVbtemJIBMTX5Fp1OOAQOAuJRv6k/T0ROOl3T5tK47QytJAeG4&#13;
d22YPlOj+TWALC5/aummgyHhTletHHVJlDWQbyftTdSXuB4oAGSBoyQXab+TSflSjpPIBghHa4WF&#13;
LmveAQwAcZq7IuKc4igtLRW1HiUHRFjZKs6gUTXeXgeQubk9Su0Uh8FgeO59QcUCEbozpkdi+RdA&#13;
nst1selOccTGxtLY2JjodShZIBwVqWFAAiAzy7nHgoIc4uDmbwu171EkkKfTX1Nx4hG/R+LvQN5O&#13;
tNBRJyd0OQcGBjxWg5IGIiD5epKKEo/SPe0qAPHDXJFonhdHV1eXR+tP8kA4+JJLUeJhupW0GkD8&#13;
bFjl7ACiJ1asZAvEHnnxR+mqZi2A+Pmcg7O4uNjl24GKB8I/EFN8CF1IfA9AFJovFV+hTaqUeXFk&#13;
ZmaKvpyrCCDCnMT2g8nTRlCdaguAKCxfKbhEOx08UeArHLIEYo9yYwKVx+ygCT84BewPQF7P7qSA&#13;
cNW8OHJzc0U5gOgXQIRj8kUWyonco/gVLqUD+Z3+NAWGRsyLw1tzDkUB4ejpPkemyH00lLgOQGQ4&#13;
31hopYqzoaHBJzgUAYSD29hnRn5CjbGbFNlzS4lA+Jrs5hjtvJNxvhHo6X0OvwDCMTo6SrqY41QW&#13;
/TE9Sl4BIBLOX5haae8C843IyEgaHh72eV0pBggHP8aoT4oji21e0pvwPoBIcEjF75R/GhI2Lw7u&#13;
n+uJg4d+D8S+V1JeXk4ZEfuEr8kX2pUAIpFVqo+jEuYdUvlqpcqvgNijo6ODVKFHKTtyL3XGrQcQ&#13;
H+XLRSO0KiGLAp1cj52d9fX1PpuM+x0QDr6XHB0dTSlhB6ggapdsj6nIFchv02sX3Nvg5N8RPxsu&#13;
xVA0EI7JyUmhL2to0DEyRgRQRcx22R2flxsQfpN8W7SaDi+wfMuZnZ0t/I6kGooHMrNf0tMj/KVS&#13;
hRymvMhd1B63QTa9uOQChJdu18QbFzWc4lUq/p1IbUjlt0A4JiYmhEmgsFIS+qkApTVuo+ShSB3I&#13;
DwqHbTBMdGCB3fDZndZ5xVEO4VdA7MHjXX5MRejdGhpom5/sFKA8TF4JIC5+MZYnminAyZMDjpZv&#13;
eb9KTuGXQDj4RGh7e7vQZMz+RcmJ3E1W1RbJne2SGpDXcrrpvVg97Q+NWhQMvjPOHdaltHwLIC5s&#13;
LvLNND7WwL/MmODDlBmxV5jM9ye8L4mjK1IAwpt8/5ZWTZtitE7f/3N0VIR/tnIZTgHIPME7t3xi&#13;
1A6FMy1svzBP4TNevlz58iWQfzKfE+YXOyLjF9zkm52FhYWS2Q0HEJH3TvLz85+DwitfvDPPeylt&#13;
cRu8jsXbQH6S00O/Ty4WlmoXsyL14gTcUy14AERiX5Ta2tqZOcrMS6khgZQdsYeKondRw8nNwuaj&#13;
p4dhngbCwyf+Uvx3UgFtUKVQQHiMSyh4jsFPDSz1mTMAkfnSME/meQXmxcJQhwaSKSKAcqP2UKVt&#13;
zsJHWrjzithgPAHkx7n99Bt9Lb0Tn0FbYzS0J1zl0hDK3s2QJ99ynmMAiIjBzwjz2Hr28Gvmr2jQ&#13;
MUoNO0BZtgl+VuReKo7eSdWqbQKaG0lr6Enycp8A4bNQr+b20q8MdbRcnUPr4gxCU4RdEbF0ODjE&#13;
JRD2iTcPQfkOjtQ3+QDEhytf/JeTH2mZr5jCbWh0NjQZ4fuEYRnvt1TFbKMzqq3UErtRWCXjIdpC&#13;
+y8LAeFmB69ZuukNUzO9qa+h/0oqpFWJ2cJS7JZojW2CnUCHXJxLOHrrT+lfCwDxQNy/f5+sVuuC&#13;
WF782sSFfkpaG550Gx4ephls/+Uvj9kGie+zFNow2XO37a/9yoQsIdfGGYUmzpwfqnS00YZnc0wS&#13;
7YhKoIAw1YLXV11J3kytqalR1KQbQHyMha+I8nEWnriKVajeSh4+8eHB1tZWAYU/DKEAxEfBO/V8&#13;
pIWHJXyBKzU11eHcxZfJXz2eU3FTBP5/leNON4AoKLgAuRC7u7uFZVFugqZSqTwOgU8x6/V6ASpf&#13;
JOPFBikfMQcQxJyvDe+7XL9+nfr6+oSvDt+u44Lmoxq8w280Gh0mryjxv+HkuVBjY6MAkA8F8r6E&#13;
N7sQAggCASAAgkC4DGTZsmXCP0Yi/Sm57hcFBIFAAAgCASAIBIAgEB6K/wOsC5DOxrkyiAAAAABJ&#13;
RU5ErkJggg==</y:Resource>
      <y:Resource id="26" type="java.awt.image.BufferedImage">iVBORw0KGgoAAAANSUhEUgAAAMgAAADICAYAAACtWK6eAAAXpklEQVR42u2d+XNb13XH86c0dZap&#13;
m06qLknTOnEnbafZOtM6P6Q/ZDxu69ZpE9uN7cix5doksVMkVhILAWIjCGInCIAAuIiruJMiKYqi&#13;
ZJJaTFG0Lam2ynhc1yOfvvNkMBQJkCDwALzlnJnvWDMiQZnvfN69557lfgHIyMgK2hfoV0BGdkJA&#13;
Tp06BU8++SSJJCmh3xcFCH4xGZnULJ/fEyBkZAQIGRkBQkZGgJCRESAisw8/+B+4cnkDZqeXYOTc&#13;
BCTifRAOJCDUlYCALw5+bxw6PTFWWvVr0GH6BSu/9RUItL0Oofa3IOJRQ2/EDMMZDyxOpeDa1UX4&#13;
5JNP6JdLgAjD/u+TT+H6tS0YH5mBaCgF/o4YuB1BcLaFwGWLQMDDQOEbgp7ABKSjC9DXvZxXzQ0/&#13;
g5Tmd/IqofkSRNVfg4DqG+BTfgfa1U+Bs+lp6Gh5AULOeoh3GWHufBJ2tq/DgwcP6KEQIDVcFT7c&#13;
hanzC+xK0OmJgsPaBT5nCqKdI0cCcJyOAuQ4JTSPQVD1x+BRfhc8xl9AkFl5EJrVpSlabQiQytr/&#13;
fvwJzM9eZIFwO0LgtIUh0jkMmdiFkmHgGpBC0HSp/gzczU+D33YGeqNtsH7lIq0wBEj5dv/D38C5&#13;
/vPgcgTAYemCoLefiQPmOQWi0oDk26b5lE+AW/sshD0auDA7Ap9++ik9bAKkOHt35y6kegbA4wwx&#13;
26YAxPxjFQWi2oAcFK4uTu3PoKtdAdPjfZLeihEgBeyzzz6D5cXLDBRMUG0NQTxwvqpQ1BKQ/cL4&#13;
xaX/OcRDDti5vUWASB2Q3+x+BJnUELjsQfC70pCNLdUMDD4AklOP+ivgaXwKOuxKWF1ZkEy8QoB8&#13;
brfe2WFzEO22QE1XC74Csl9+9bfB23oaJkbToo9VJA/IjWtbEPT3QEd7HFLhOV6BwVdAcoqovw5B&#13;
++swMpgQLSiSBeTWrXcZMLrB50xwfiwrFUByiqkfh3D7GRgb6hVdQC85QO7eucuCgStGOck7AiT/&#13;
iuJvewMmzw+LJkaRDCC4BUglsuC2hyqet5AqIHugNP0lszJr4cb16wSIEGxqcgac9k7o7hoXFBhC&#13;
BWQvn2J8BrrDHtjd3SVA+Jngexc8Lj+EfAOCBEPogKDi6q+Cz/oGzEyPEyB8Mdz/DvQPgc8V530A&#13;
LnZA9gJ53d9A2G+DDz74gACpaRB+9y447G62glboYIgJkFzNV6f1DFxcvkCA1MLmZi6A1xnhbT5D&#13;
6oDkFDb8PWSSIfj4448JkGoY/qJ93i4IdvSJCgyxAsLGJk2nwOtogltbWwRIJW17+za42jvZrjwx&#13;
wiFWQPZOumynYX5ukgCphM3MzEGHKyqYhB8BUiBvov8+9KVjvCxXESwgvaks+D29ogZDKoCwp1xN&#13;
3wJ/hx0++ugjAqTcjHgoEIV4YEwScEgFEFS35vch4DXw6ihYUIBgMN7ZERR1vCFlQHL98iG3Bu7c&#13;
uUOAnMTwreLzBkV3hEuA5JfPLoPt7W0CpBjDt4nH1SWKrDgBUrw6LL+GjY11AuQo29nZgU5vRPQn&#13;
VQRIfnlNL8Lbb18lQAqtHH5flBd94QRI7eTSPlezlYS3gNy/f59ZOcKSh4MAeah23fM1ybrzEhA8&#13;
rfL7wpKNOQiQ/LJqf1X10y3eAYI9zX5fSJKnVQTI8TJrz8C9e/ekCQj2cYSCUQaOWQKDAMmrpOaL&#13;
YGiqq1qXIq8A6YmnIBmeJCgIkKMz7urHocXQVJXBELwBZHh4FFLR8wQEAVKUOlV/Di6nTRqAbGxs&#13;
QMifJhgIkJOdbCl+CMlkQtyA4KkEzqkiEAiQUmRo+CeYm5sTJyB4YhXw03EuAVJe0N4oewlu374t&#13;
PkASiSSkY3ScS4CUP/pUrayvSC9JzQBZXl6GSIDiDgKEoySi/MdgMhk5P9mqCSBIur+TykgIEG7V&#13;
2PAiRKNR4QOSTPRCpnuBnJ8A4faSH82XQV7/GszPzwsXENxapbpHyPEJkIrIqfge1NfXc1aOUlVA&#13;
sEI3Gu4hpydAKrzVegHsdjsn8UhVAenpSUA2Tke6BEiFh9Jpvgqy+jdgYmJCOIBsbW1BItZHDk+A&#13;
VEUm2U/ZrRZ2pAoCkHAIOwMXyeEJkKpJwQTsTqeT/4AsLi5CNkGFiARI9QP2uro6mJqa4i8gWE4S&#13;
DsXI0QmQmkhV/zLI5XL2gIiXgMzMzMBAmspJCJAajQ5SfoddReLxOP8AwdUjGo6TkxMgNZWaWUUQ&#13;
kq0Shj5UFBBcPTLxaXJyAqS2VyyovskA8lZJAXvFAMHVI0KrBwHCm1XkJXYVWVlZ4QcgFHsQIHyM&#13;
RaxWKz8AoZMrAoR/J1qvnHgVqQggm5ubkIxRQSIBwrce9h+wgBiNxfeNVASQ7lgPtdESILyUsv40&#13;
CwlWldcEELzHIxbOkGMTILyt0TpJLMI5IONj41SxS4DweOjc70FD3RssJKurq9UFBO8PjIaT5NQE&#13;
CK/V3PAcC4jD4aguIGtra5CMjpFTEyACOPJ9i4Xk+vXr1QMkFo3TIAYCRCCl8K+ygEQikeoBEo/S&#13;
GB8CRBjSNTzLAoKVvkfN0+IMkPX1dejvpWsLCBCB3KKrfIIFBDU0NFR5QMbHJ6E/fpEcmgARjOR1&#13;
D7dZer2+YOKQE0Dww9PJQXJmAkRY2yzZs3urSKFSeE4AwQ8/l6XCRAJEWHIr/3oPkGw2WzlAZmdn&#13;
YSBB2ysCRFhKaB6D+ro3WUDMZnPlADk3SIWJBIhQ+0R+ubeK5LtBt2xA8MrmbO8wOTIBIswLeGTP&#13;
7AEyPDzMPSBYWz+cpdorAkTYjVQot9vNPSAzM7N0vEuACFq54kVMGmI9IaeADA4MkRMTIALvEXll&#13;
bxXBhDdngCBtiTiVlxAgQq/u/dkeIIODg9wB8t5778G5LI31IUCELZfib/cAOVgCXxYg2LY4klkh&#13;
JyZABK2o+g/2AEHtL14sC5C5uXkK0AkQUai+7r/2ALl58yY3gExOzJADEyCiGXKdA2T/xTtlAZLN&#13;
UIEiASK+jLrP5ysfEMygp1MECAEiDmk/71NHabXa8gHZ3t6Gc32T5MAEiChklv3kkUAdZ0uXBQgm&#13;
VIb6qMSdABGHHIofPQJIrj+kZEBwOPVIlk6wCBBxKKj6k0cAuXr1anmAYOXjaPYyOTABIpqBcvsB&#13;
yZ1klQUI5UAIEDFpPyCpVKp8QMh5CRAxSVZ3Zg+QUChUHiADA+fIeQkQkQHy+h4guRbc0gHppxwI&#13;
ASI2QF7bA6Spqak8QLKZAXJeAkRkfSG/eiQOKQuQdG8fOS8BItrGKdTu7i4BQoCQCgGCl0ERIDyX&#13;
350BpbwenIrvkRNXGZB79+4RIHxVd9d5MBrbwOOPweWtXegMhqFZ9SoEVH9KzlwlQLDchADhmXoj&#13;
89BqcoKp1QZza9twZefjPS1duwu2Nis0y56HmOpr5NQVBgQv16FTLB7J1RYGg9ECYwtXHwHjoMbm&#13;
18BoaASb4ily7AqeYpUFCOVBuFPAkwWDwQI9/eNHgnFQ8fQAaNVn2OFn5ODc5kHKB4Qy6eXHGQEm&#13;
ztDbwOUNsnHGSeDICb/P5XFBs/IlCKtOkaNzlEkvGxCqxSovzjCbXGBzeGFp825JYBwUfo7FYgSD&#13;
/F8grvkKOXxJExbPcAsIVfOeXA5rAIwmK4wvrnMCxkGNzF0Co04BVjnFJ+VU85Z9ikX9ICfMZ7gy&#13;
YNBboHd4uiJgHIpPerNMfPIqdKm+Rc5fQj9I2XkQbCgZ618l5z9Gsa4xMOis4PKFSo4zStWld+6D&#13;
0+0AveLf6Vj4hB2FZWfSsSd9uH+eICigVHiOzWdY2tycxRmlaubSTbC0NoNR9jQkNL9LQBTRk152&#13;
LRZNNSmsNnMnaHUmmL28VVMwDqp/fAb0zTKwy/+OoDhmqknZ1bw0F+uwQh0DYDLaITk4wSswDirc&#13;
3Q061S+Z+OQbBEeeuVic9IOgpZJZAoNRT3CCzWf4w0leg7Ffy9f/G5wuO+jk/8oEqI/TZMWGlx8B&#13;
pOyOQio3WYZ0dOHzOMMFixvvCwaO/Zq+eB1aW5qgVfaPkNR8UbKAKOpPPwJI2T3pD2+3PSfZXIjd&#13;
7AedvpV3cUap6huZAG3jm+zd4dKc7v4mt1NN0EZHRyV3P0iX+2E+IzM8Kwow9mtt+yPwB4OgVbwI&#13;
YdXXJXs/CCdzsdAwFS+VG6ai/hHBxRmlavHaXbA7LGzZSo/my5K6YYqzyYpSuaMQ66ZajA4wW51w&#13;
kQlsxQ7Hfk0urTMvBRXYRF62sv+OwpwwjcHJLbdiDdSzsSU2n6HXm2H60juSAuOgkv1DoNW8Dp3K&#13;
vxBpH8jpQ4CUPd39t3HImOgCdb8rDdpmEwxMLEoajIPxSWeXH3SKF0RXtpK7J53T+0FytrKyAsPZ&#13;
C+Kom/KPgU7bCr5AnKAooIX198BmNYJR/owoylaw2ezg6sHJDVP7M+rZ3mHBxxmtxod1U9UuKBSq&#13;
xuYvs/GJQ/4jQQNikD1T8ASLE0Ae5kNGBBtnYD6D4ozSlcj2M/HJa4Itq99/NyHnt9zmbHZ2FgYS&#13;
wopDOtoTTJzRQnEGB8JV1+N1g0H5H4IqW0loHjuUIOT0nvScYefVueycYOIMvdYCwe4sOTfn8cm7&#13;
YLUYwKwQRtkKVg0chMPhcBzr9ycG5MGDB5BODvK8P2MGWgwOsNhcFGdUWEOTi2DQysCp+D6vAdHJ&#13;
nj0EyODgIPeAoI2PT/LyuBfjDIelC4xGG3sCQw5cPUV6EqDXnIYgT6dByutePQQINgJWBBD84P7e&#13;
WV7B4XMm2WPbvtEFctgaxicutxNMyn/jVdmKT/nEITjkcjlbHVIRQNDiUX6UnXR3jbNxRiCWISfl&#13;
UXzSatKARfETfmyvGg5vr9xud1F+XzIgsWic3dLUNs5oh1ZzO6zc+IAck4fqH5sCY/Ob4FH+VY37&#13;
Pw5vr3BST0UBWVtbg2R0rEZxRgCMBitMX7pJjigAeXxe0Cn/E0KqP6pR9vytQ4DcuXOnsoDg/i0a&#13;
TlYVjk5niokzzNA/TvkMIZbVO+ytoJM/x8QnX6pi9e5zh+DItdhWFBD2NGtsHLLxytdmRTqHwaDD&#13;
/oxecjYRlNWbtDKwyf+hKgPiDhYnorLZbHUAwWFbsXCmonGG2egCW5uX8hkiU+/AEDSrTjNboCcr&#13;
BohJ9tNDcOTGjFYFELTuWA/nwXomdgHs5i623XVq5To5lEi1egvLVpzQLH8eIqo/rErvh16vZ5Pd&#13;
VQNkc3MTkjHuChh97Ul2fGffyDw5kUQ0v3YLLK060Mv/mbOy+nbFD/KuHkNDQwV9uSKAoIVDMU7q&#13;
pswmN/i6eshpJKrh6SXQNcnAKv9x2YCoDlyxlksO7i9OrBogMzMzMJAqLbOeDE2DrcUHVpuX8hmk&#13;
h9Mg40loUv0aPIrvcnq0G4lEjvTjigGCPb3hYOzE+QynLczEGVaYWL5GjkF6RPiydDjboUn+wonL&#13;
6tX1L+XdXuFknpoAkltFMvHpovvAW4ztTJxBdVOk46fVGw2aoqfVd6m+mXf1OFjaXnVA2FXkmFgk&#13;
2jkCJr0dOgMpevikEyk7jNMgG45t+1XXv5x39VhdXa0tIEfFIongFLQanGCzemH1xof0wEklyx+K&#13;
wFnl6+BTfrvo2MNqtRY82q0qILiKBAPRR/IZ7rYYO6WQ4gwSd9Pq74HZYgKt/OePjCVSFVg9lpeX&#13;
i/LfigOCtri4COn4OHgdPex2qrd/ih4qqSIaX1gDvVbJTitpV/ww7+phNBqLWj2qBgja2bNN0B0f&#13;
oIdIqtIlpn3Q0FCXd/XAWW7FWtUAwVqXwdFJenikqqgj2J0XjmJjj6oDgpZIpuDy1n16gKSK356l&#13;
UqnZDsGGhoaSV4+qA3L//n1IMksfPURSJWVosewBodPpwOl0sn/G/55k9ag6IGh4ejAxv0oPklSZ&#13;
SY8D56Guvj5vUvDGjRsn9teqA4LWm87Cyk3KfZC4L0XBrVW+2CMej5fkqzUBBKsnQ5FudqQ+PVgS&#13;
Z1srkzkvHFixi9t7wQCS22r1DdOpFokbBeOZvFsr1NTUVMl+WjNAcqdaS5vv0wMmlTf8Yf19UCrz&#13;
b61KCcx5AwiWoURiPWybJT1oUinCbbrWYMoLBx7x7uzslOWjNQUEDWcR9fT208MmlaQ2Z0deOA5e&#13;
hCNYQNA2Njehb4Tqs0gnUyw9xKwSsrxwYJKwnK0VrwBBGx0bg+nlDXrwpKI0Mn8FFEpVwa1VvimJ&#13;
ggYELZXOwNyVW+QApCO1dO0uaBqbCm6tFhYWOPNJXgGCS2J3TxKWNu6QI5AKBuVNWn1BOBKJBKc+&#13;
yStA9tp0o3G24IwcgnQQjv11VgfV1tZ26H4P0QGChldLBxlI6PiXtF8tFntBOLRaLTv2lmvjJSC5&#13;
yt9AmMpRSL89zq0vkCnHUpL9VzdLApBcjqQrHCdIJC5nR6AgHKX0eIgGEDTMhPoCEdpuERwVSwYK&#13;
GpDcSuLy+gkSicnu8h0Jx1FDpyUFCBoGYA5XB51uSUSttvYj4cD+Di4y5aIBJHe6ZXe6Yf7KbXIi&#13;
kQp3CS1WR0EwqgmH4ABBw3PuNocLzi9SWYrYdJHZHWj1Jt7AIUhAcuZod0LqHDVciUVji+ug1jTy&#13;
Cg5BA4LWFQiBL0T9JEJXcnACVGrNkXAMDg5WHQ7BA4KWyWShldmzLrz9LjmbANXeEYAGmfxIOEZH&#13;
R2vmX4IHBG1+fp7duw5OLpPTCaUid/Mu6AwtR55UYdk6znWupYkCELTt7W0wtpjZkZMXaaQQr9U7&#13;
NAWNTdojVw21Wl3wamYCpIxcicVqBS3zZppY2iRn5OERLuY3jttSmc1mzhqeCJA8x8Dd3d2gM7ZC&#13;
LDNMdVy86QBcY55Jy5FgoGKxGNvywBcTHSA5w5ut1GoNWyI9MnuZnLSGg6Rt7V5QKJVHgoHxBs6v&#13;
qsVJlSQBQcM9bEtLCzSebYZ2bwBm16idt5oKJfpA3Xj22FVDr9dXrFydADnG8I3U39/PvqGwGy3Q&#13;
nYFL79AVDBXfTjFxYKGJI/uVzWZ5taWSHCA5W1tbg8bGRlAolGBmAsWevjEChWPNrG6B1eEBuUJ5&#13;
LBh4SlXJPg4CpATDYsdUKsWuJiqNhi2KQ1AokC9Pc8zWFUvTC43hyVcysru7KwifkRQgOcMmLLwv&#13;
Ah+WRnOWDSKjvecof3JCTa/cBLu7E5QFrhzId/0ZH3IbBEiRhvOTcNvFgtL4EJRQT5Z6To7R+aV1&#13;
MLc5GTA0RYGB2yk8VeR64ggBUqVtVzqdZhv/8WHiBSwtVjt0BOMwMLFE269cKTqzusZ6h8DYamVi&#13;
DEVRYOBWVkjbKQLkCMOHiCcqOVDqmYdrsrSxW4gYs/26sCHNaxomljfZgkKt3ggymexEYJR6aQ0B&#13;
wmPDh4rZ3BwoD8fKKFhYXL4QxNLDMLP6jqihmLx4HTpCcTCYLEUH3jkwQqFQReZTESA8BAW3XsoD&#13;
GWCcCWtr94DbH4ZwTx8Mz64K/rgY//34/4FQ4IugmOTewblUeDooJjAIkCIN71PE0TKY7T3oGErm&#13;
7Yq9KG0uH/gY58KTMCyS5HvcgkWD44vrEIil2eNZvcl8bClIPjU1NcH4+Dj7OxKrESBFGmbk19fX&#13;
IRKJHFpVcmpkVhez3cWehuHbOJIahOzYPExdulmzrkf8ubglxH+HP5JiYyoMtLG9FeOsk0KBq0Ug&#13;
EGATr0I8lSJAqmBYGoFHxHhJy5HOpFCyb2cLQuP0gtMXZEtdIskByIzMwtD0CjuhpdxjZfx+/Bz8&#13;
PPxc/BmerggLqsliZ5vJlCrViWE4eNff3NycoE+kCJAaxSq4BcPJ4g1FvpGx/7qxWcf2RqCsDjcr&#13;
fLujsLDS44/kFf5d7uvwe/D7sWJZ32KBs026opN2xSb2cAt17949yT5fAoTjnApuPfCOCqPRyJmj&#13;
Vkv4b8bjWbyiW8xxBQHCo9UFe6rxNAy3KA0l7PkrKVz18PQJt054AsW3XgwCRIKxC9YiYfyCSUmv&#13;
17tX6lJJ4c9AQBFULPnA3gtaIQgQQR0l4z7/6tWr7IqD+37sYcHtDgqTb3ggkE/4d7mvw+/BETkI&#13;
IH4W9nUTCAQIGRkBQkbGa0BOnTrFfjGJJCWh3xcFCBkZGQFCRkaAkJERIGRkFbL/BzuA/AGJml+W&#13;
AAAAAElFTkSuQmCC</y:Resource>
      <y:Resource id="27" type="java.awt.image.BufferedImage">iVBORw0KGgoAAAANSUhEUgAAAMgAAADICAYAAACtWK6eAAAS9klEQVR42u2daVdTWRaG+y/5C+qv&#13;
yRSmACGEhCFAEsgcMk9AJMgUAQEVLbFsWtC2XGpbalFoO/Xu7EtdjJJAQu7NHfLutd7FFz6wkv1w&#13;
zh7PPwgGg1W0f+AjgMFqBOTatWv0yy+/QFBTif2+KkD4l2GwZrNyfg9AYDAAAoMBEBgMgMBgAERH&#13;
9u3r/+jVyz9o/9d/0vrKFmXTeZoNJsjviRYVE+RxhcntPNWQqYei/hFB8dAExWenBCUjM5SKeWgp&#13;
l6Dd26t0+K99+vP9O3zAAEQb9vXLN/rXP5/RytIGhYMp8kxHyGEPkt3mI+d4mLyODM26lygZ3KC5&#13;
yN2KGjZ10K8rtoraXRym9fQQ5SImSnj7KDQzQLMeaxEmB2VTQdpYX6QXz5/St2/f8KUAEOVOBYYh&#13;
N7cinATTjlARBC+57DGKeFcoFbp9IQT1AHKR7i1Z6VZ2iDLBgSI4FoqFJosnj7sITZ5ev3qJLw6A&#13;
yGevX74tng6b5J2JFGHw0PREnKK+VcqG71wZBqkBqSSGJh3gk2aEEhEP3dku0MnJCb5UAFKfPTv6&#13;
nZKxheJVyU+To0HhipQJ70gKRCMAKdWDZRutJM0U9VooGnTQrfUlev/+Pb5sAFKdvXv7JyXjCzQ1&#13;
zlemqHBKyAlEowH5WYXMECUCVgoHnHSrsEqfPn0CIADkvD3Ye0whf4ocxYC60VAoCciPsFgoEZqg&#13;
+UyUfv/9OQBpdkD+Ov5I+dw6Oe1BIcskdTyhNUBKr2ELUSulY166f2+3aTJiAORv+8/rt5SOLxZP&#13;
ixDF/QXFoVAbIKXamLdSKuKirY01+vjxIwDRMyAvnr+moC8pxBaX1SMAyI/azlkoE5mklaUF3YLS&#13;
tIDwicHxBYORnt1WJRhqB0TU3XzxRAlPUWF9WXcBfdMBwhmpcDAj1CzUDoZWAPle0bdRJuaizY11&#13;
3cQoTQMIV7pvLKwKBb2Yb00TYGgNEFGraVvxn5CLDg+fABAt2P7DA5oYdQtFPS2BoVVARC0lxymV&#13;
mNV0fKJrQN69O6ZpR0C4TqkhXdtsgIi9YKmIk7Y2Cpq8dukWkMLqNo0Xr1OJwC3NgqEHQERt5vg0&#13;
CdGbN28AiJL24eQjzTiD5JlKax4MPQFyVmxMuGjv3h0AooQ93n9CY7YZXZwaegTkrJN4YZKy6Zgm&#13;
UsK6ASQRmxe6a7UcazQLIKexiY0iQZfq+7s0D8jJXx/INeWnkDuvOzD0DIgorsTv7twGIHLY06fP&#13;
i1cqFyWDW7qFQ++AsNbnxii3kKUvX74AEKnszs59Yb5bj1eqZgOEtbNoo3RyVnVTjZoEZCGbp+mJ&#13;
qO7BaCZAxJ6uaGhaValgzQEirMdxzTUNHM0EiKhIYIr+/e9nAKRW83simm0XASA1QuIfL8aYRwCk&#13;
Gvv69avuM1UApAwkvhHaf/gAgFxkn/77mRwTXtVN+QGQxijkHqL9/X0AUs4+f/5Mzkmf5trTAYi0&#13;
8rvM9PDhrwDkZ/PMzDY9HADkVB7HIB0dHQKQ0oBcyVU7AER9mho30eHhIQBJJeabNiAHIBdrzNrf&#13;
0DqJ6gCZz+abMpULQKpvmR+xDtLx8XHzAXJnZ4/803OAAoBc3JZyY5jGRy0NaZdXDSDceOh2xAAE&#13;
AKmuwTFtJsfURHMA8uHDB3I7ZwEDAKlJUbeR4vG4/gHxTIfqemAGgDSvxoc7aXNzU7+ApJPzSOcC&#13;
kLrUb+yQLf2rKCB3dzkozwICAFKXbi8MU19vpyyZLcUAOf7zr2LcEQEAAESa0d3gAI2O2iTfvaUY&#13;
ICF/QjO7cQGINjRh7ZQ8aFcEkI3CFgVnbsD5AYikun/TRt2dbXT//n3tAvLu3TvyTcfh+ABEFi2E&#13;
TdRp6KAXL15oE5CgL9oUixYAiHKymQ1ksUhTaW8oIPfu3qeID31WAET+VhRDRyul02ntAMIr8Hls&#13;
Fg4PQBqhgLOXWlpa6NmzZ9oAJBFPo1oOQBqqnq62uq9aDQHk1atXND2FXisA0ujaSD9dv36d8vm8&#13;
ugGZDcZQ8wAgisjc10EGg+HKQ1ayA/Lbb79R2JeDowMQRbSSNAuniMfjUR8gXPb3uINI6wIQRWUp&#13;
fn4MyePHj9UFyM72DsUCSOsCEGW1MWeh1pbrQsBea6+WrID4PCE4OABRhayDBuEU2d3dVQcgT548&#13;
oaAHrewARB3KxwYFQMxmc02niGyABPyziD0AiLoGq3rbBUgKhYKygHCjWMibgXMDEFUpGxoQADEa&#13;
jVUXD2UBJJlIo+4BQFSp7s5WAZK1tTVlAGEyw8EUHBuAqFLO0S4BEKvVWlUsIjkgt7duUzyIhdMA&#13;
RL3PvLW0XBcgefDgQeMBCfoxZw5A1K3BvtNg3W63NxYQDs4jgQU4NQBRtdKB02Cd9fz588YBciOX&#13;
R3AOQDQhHqhiQJLJZGMA4YCHX6CFQwMQLWjEfFpZ507fL1++yA/IwcEBRfzo2gUg2tCNiOnsmnVR&#13;
+4lkgGTS86icAxBt1US62i4N1iUDJOTH0wUARJvXLNbr16/lA+Tly5c068PDNwBEm60nrMXFRfkA&#13;
2djYpETgFpwZgGjuObe21pYLu3wlASQaTsKRAYgmZTK2n50iR0dH0gPCKTK/JwpHBiCalOPv3ixW&#13;
LpeTHhCmDksZAIhmB6nig2eAcAOj5IAsL69gIRwA0bTa21rOIOENoJICks3Mw4kBiC7qIazt7W1p&#13;
AQmH0F4CQLStoYHv9ZBoNCodIFxciUcQfwAQbcsz0XMGiMlkkg6Qvb09ysY34MQARNNajH4P1Fkn&#13;
JyfSALK8vEzZ6A6cGIBoWruLw2dThqzSJxPqAmQui+EoAKKXZQ7fA/XShQ51AZJKYDEcANHXziyW&#13;
z+eTBpBICC0mAEQfGv57wbXYl1U3IMfHxxQLo4MXgOhDk7bOM0Da29vPpgyvDAgPu6diN+HAAEQ3&#13;
bxqWZrLEZQ5XBuThw4eUjaHFHYDoQ3MlsyGlO7OuDMjW1hbNx7HBBIDo5Q2RoR8AuXnzZn2A8MOI&#13;
cF4AoieVAiKuA7oyILkFtJgAEH1JnC4sfdPwyoAszAMQAKIvdbR/B2RkZASAABCoEiA9PT31AZLN&#13;
oM0EgOjz7RBRdQGSTqFICED0pd6SwSmxqxeAABCoAiBv374FIAAEAiAABLoCIDwXAkAACFQBkCdP&#13;
ngAQAALJAsj8HOogAERf6jK0SgcICoUARM+FwroBQS8WANFzL1bdgKysrGCjCQDRje7kh3+Ao25A&#13;
+F23+Th28gIQfWg5OXgOEH4Y6sqAPHr0iLJxTBQCEH1OFNZdKMRMOgDR80x63b1Y2GoCQPS61UTc&#13;
bIK9WAAEKrMXq3SJNTYrAhDop82KkkwUYjcvANHrbl5JZtLF7e5zsV04MQDR1XZ3SbaaiO+DzCU2&#13;
4cQARFfvg0iyFwsvTAEQPb4wJdlmRbxRCED0+EahZLt58cotANHjK7eSbXcvDdQzEfRkARD9BOiS&#13;
vA8iGnc8JiNoOQEg2lTEbTx3vZLshSk2PooioRQcGYBoUjbz+fhDsjcKRYtFAQgA0aaM3W3nAJHs&#13;
lVvRCoVblAig9R2AaEsPlm3U3tZSMUCXDBAeLJn1obMXgGhL2TIzIA6H41K/rxkQttlgHM4MQDTd&#13;
wcvK5XLyAIJ6CADR+pofFk/KygLIwcEBRfxoOwEg2lA+fr7/SpwilAWQb9++kd8bgUMDEE1obLjz&#13;
HBxWq7Uqv78SIOK2xVQIVXUAon51drRW7OCVDZAXL15QwJOGUwMQVSsdGCh7vWL/lRUQtlAwBqcG&#13;
IKqWpUz2SpxBlx2QtdUCJUIFODYAUaXuLVnPFQfLpXdlA+Tjx4/k90Th2ABElXKXGY5i8fBfQwBh&#13;
i8eSlJ7dhnMDENW/ZMuy2+0VfVkWQDjYCXkzcG4AovrWElahUGgsIGwB/yxlw3fg4ABEtbuvxObE&#13;
9+/fNx4QHqQK+7A3C4CopHIeK185D4VCF/qxbICwedxBnCIARB2NiYOGsoCIyxkUAWT/4T4F3Whi&#13;
BCDKqpAZotbW6zUF5w0BBKcIAFHz6SHuvlIUkMPDw2Isgi5fAKKMVlPmsqcHNyZyg63igLAl41mc&#13;
IgBEEZn7OsqeHqWLGRQH5NWrVzQ9GYazAxBVZK6MRiN9+vRJPYCwJWJptMIDkAZvLGmv6/RoKCBM&#13;
rHPSC4cHIIq9OSh27VZ7ejQUELbNjdsU8S3B6QGIrNq5MVx2IIrFz5fXYg0FhM2LtC8AUWBborhz&#13;
t5rMlaKA/PHHHzTjQMAOQOTRQthUNq3Levz4cc3+2nBA2DYKWxScuQHnByCS6v7N828N/vzmoCYA&#13;
EUZz/QnMjAAQSTVh7SwLh8FgqDgQpVpAjv/8i9xOrAkCINIoExygttaWsoCsrKxc2U8VA4Tt7u4e&#13;
[truncated: 9,883 more chars]
